# Supplementary material for: Growth-rate dependency of ribosome abundance and translation elongation rate in Corynebacterium glutamicum differs from that in Escherichia coli
Source: Nat Commun. 2023 Sep 12;14:5611. doi: 10.1038/s41467-023-41176-y (PMC10497606; doi:10.1038/s41467-023-41176-y)
Supplement: Supplementary file 4 — Supplementary Datasets 1-10 [file 41467_2023_41176_MOESM4_ESM.xlsx]

## Sheet: Overview
Growth-rate dependency of ribosome abundance and translation elongation rate in Corynebacterium glutamicum differs from that in Escherichia coli
Susana Matamouros, Thomas Gensch, Martin Cerff, Christian C. Sachs, Iman Abdollahzadeh, Johnny Hendriks, Lucas Horst, Niklas Tenhaef, Julia Tenhaef, Stephan Noack, Michaela Graf, Ralf Takors, Katharina Nöh and Michael Bott
Supplementary Data 1-10
Supplementary Data 1. SMLM data for ribosome quantification in C. glutamicum cells grown at different growth rates.
Supplementary Data 2. RNA-protein (R/P) ratio of C. glutamicum at different growth rates.
Supplementary Data 3. Translation elongation rate (kR) and translation initiation time of C. glutamicum at different growth rates.
Supplementary Data 4. RNA-protein (R/P) ratio, translation elongation rate, and active ribosome fraction of E. coli growing at different growth rates at 30 °C.
Supplementary Data 5. Fraction of active ribosomes of C. glutamicum at different growth rates.
Supplementary Data 6. Model parameters and variables.
Supplementary Data 7. Estimated model parameters.
Supplementary Data 8. Prediction of maximum specific growth rate and ribosome protein fractions for high hypothetical nutrient qualities kn.
Supplementary Data 9. Data for estimation of model parameters kR,max and vrrn,max.
Supplementary Data 10. Summary of growth rate data of the upshift experiments conducted experimentally and in silico.

## Sheet: Supplementary Data 1
Supplementary Data 1. SMLM data for ribosome quantification in C. glutamicum cells grown at different growth rates. C. glutamicum dual labelled ribosome strains (SM34 and SM55) were grown under either in batch cultures using various media enabling different growth rates or in chemostat cultures using a single medium and three different dilution rates. Cell volume was calculated for each individua…
Strain/Cultivation condition	Growth rate (µ)	n (cells)	Ribosomes/cell	Length	Width	Volume	Ribosomes/µm3	rrn transcription initiation rate vrrn	N (biologically independent experiments)
	(h-1)			(µm)	(µm)	(µm3)		(s-1)
SM34/CGXII+PYR (EXP)	0.31±0.02	179	14,474±5,097	1.73±0.35	0.89±0.10	0.92±0.36	16,431±4386	1.25±0.45	3
SM34/CGXII+PYR+CAA (EXP)	0.40±0.02	110	22,020±8,221	2.09±0.38	0.92±0.09	1.21±0.41	18,695±4,953	2.45±0.92	3
SM34/CGXII+GLU (EXP)	0.43±0.01	281	25,770±9,508	1.98±0.40	0.92±0.11	1.17±0.50	24,046±8,326	3.08±1.14	4
SM34/CGXII+GLU+CAA (EXP)	0.46±0.03	239	34,514±11,111	2.29±0.48	0.96±0.13	1.48±0.64	26,059±10,712	4.41±1.45	4
SM34/BHI+GLU (EXP)	0.47±0.03	123	45,207±25,667	2.26±0.73	1.02±0.15	1.67±1.14	29,241±9,630	5.90±3.37	3
SM34/BHI+GLU+CAA (EXP)	0.48±0.03	98	60,680±19,698	2.71±0.67	1.07±0.12	2.19±0.92	29,751±7,961	8.09±2.67	3
SM34/CGXII+PYR (STA)	0	113	13,351±4,750	1.78±0.35	0.90±0.09	0.95±0.33	14,725±4,534	0	2
SM34/CGXII+PYR+CAA (STA)	0	158	15,361±5,977	1.84±0.37	0.89±0.10	0.99±0.41	16,074±4,559	0	3
SM34/CGXII+GLU (STA)	0	264	19,629±11,376	2.04±0.50	1.01±0.16	1.44±0.72	14,312±5,615	0	4
SM34/CGXII+GLU+CAA (STA)	0	266	30,690±10,086	2.44±0.56	1.08±0.12	1.98±0.86	16,415±3,783	0	3
SM34/BHI+GLU (STA)	0	239	16,762±5,212	1.85±0.34	1.04±0.10	1.30±0.48	13,320±2817	0	3
SM34/BHI+GLU+CAA (STA)	0	137	20,985±8,732	1.93±0.38	1.12±0.13	1.59±0.67	13,497±3,497	0	3
SM34/Chemostat (0.20)	0.2	30	11,942±3,084	1.74±0.27	0.88±0.06	0.89±0.21	13,888±3,945	0.66±0.17	1
SM34/Chemostat (0.30)	0.3	31	17,293±7,545	1.94±0.34	0.88±0.14	1.05±0.46	16,778±3,321	1.44±0.63	1
SM34/Chemostat (0.43)	0.43	47	33,859±15,211	2.39±0.47	0.98±0.07	1.59±0.48	21,266±6,568	4.04±1.82	1
SM55/CGXII+PYR (EXP)	0.24±0.00	34	13,790±7,171	1.98±0.34	0.96±0.12	1.24±0.49	11,082±3,477	0.92±0.48	1
SM55/CGXII+GLU (EXP)	0.41±0.02	86	27,723±12,820	1.98±0.47	1.01±0.11	1.37±0.59	21,165±7,440	3.11±1.47	2
SM55/BHI+GLU (EXP)	0.49±0.00	80	84,020±33,842	3.16±0.74	1.17±0.17	3.18±1.58	28,193±7,363	11.44±4.61	2
References
Heldal, M., Norland, S. & Tumyr, O. X-ray microanalytic method for measurement of dry matter and elemental content of individual bacteria. Appl Environ Microbiol 50, 1251-1257 (1985).
Bremer, H. & Dennis, P. P. Modulation of chemical composition and other parameters of the cell at different exponential growth rates. EcoSal Plus 3 (2008).

## Sheet: Supplementary Data 2
Supplementary Data 2. RNA-protein (R/P) ratio of C. glutamicum at different growth rates. C. glutamicum ATCC 13032 (wt) or an evolved faster growing variant of this strain (EVO5 - Graf et al.) were cultivated under different nutrient/cultivation conditions to obtain a range of growth rates. The R/P ratio data are shown in Fig. 3c and 4a. For each condition total RNA contents and total protein con…
Strain	Medium	Growth rate (µ)	Total RNA	Total protein	R/P ratio	N (biologically independent experiments)
		(h-1)	(μg OD600-1 mL-1)	(μg OD600-1 mL-1)	(g g-1)
EVO5	BHI+CGXII+GLU+CAA	0.94±0.08	66.58±7.02	94.96±5.60	0.70±0.08	2
EVO5	BHI+CGXII+GLU	0.77±0.07	38.83±3.47	68.30±3.91	0.57±0.06	2
wt	BHI+GLU	0.61±0.02	30.81±2.24	95.13±10.22	0.32±0.04	3
wt	CGXII+GLU	0.47±0.03	23.71±6.33	97.09±12.18	0.24±0.07	5
wt	CGXII+ACE	0.40±0.01	14.43±1.51	71.01±2.89	0.20±0.02	3
wt	CGXII+PYR	0.29±0.01	14.76±1.40	78.06±0.83	0.19±0.02	3
wt	CGXII+LAC	0.27±0.07	13.50±1.11	86.54±4.47	0.16±0.02	3
wt	CGXII+EtOH+CAA	0.24±0.05	13.48±3.37	73.09±11.48	0.18±0.05	3
wt	CGXII+EtOH	0.12±0.01	11.28±0.88	79.51±14.08	0.14±0.03	3
wt	CGXII+Glutamate	0.07±0.02	11.80±2.12	82.03±8.55	0.14±0.03	3
wt	BHI+GLU (STA)	0	12.01±2.02	74.60±7.73	0.16±0.04	2
References
Graf, M. et al. Continuous adaptive evolution of a fast-growing Corynebacterium glutamicum strain independent of protocatechuate. Front Microbiol 10, 1648 (2019).

## Sheet: Supplementary Data 3
Supplementary Data 3. Translation elongation rate (kR) and translation initiation time of C. glutamicum at different growth rates. C. glutamicum MB001(DE3) carrying either the reporter plasmid pMKEx2-eyfp (238 aa) or pMKEx2-mCherry-L-eyfp (508 aa) was grown under different nutrient conditions to obtain a range of growth rates. The translation elongation results are shown in Fig. 4b for the 238 aa…
Medium	Growth rate (µ)	kR (238 aa reporter)	N (biologically independent experiments)	kR (508 aa reporter)	N (biologically independent experiments)	tinitiation
	(h-1)	(aa s-1)		(aa s-1)		(s)
BHI+CGXII+GLU	0.79±0.14	8.98±0.44	3	8.98±0.48	3	10.36
CGXII+GLU	0.49±0.02	8.09±0.56	2	8.14±0.91	3	10.12
CGXII+EtOH+CAA	0.29±0.02	6.79±0.03	2	n.d.		n.d. (10.50)
CGXII+PYR	0.20±0.02	5.42±0.71	3	n.d.		n.d. (10.94)
CGXII+EtOH	0.18±0.03	5.09±0.05	2	5.11±0.45	2	10.94
CGXII+LAC	0.18±0.02	4.64±0.38	3	n.d.		n.d. (10.94)
CGXII+Glutamate	0.07±0.00	1.79±0.27	2	1.80±0.32	2	12.19
References
Zhu, M., Dai, X. & Wang, Y. P. Real time determination of bacterial in vivo ribosome translation elongation speed based on LacZalpha complementation system. Nucleic Acids Res 44, e155 (2016).

## Sheet: Supplementary Data 4
Supplementary Data 4. RNA-protein (R/P) ratio, translation elongation rate, and active ribosome fraction of E. coli growing at different growth rates at 30 °C. E. coli JM109(DE3) carrying the reporter plasmid pMKEx2-eyfp was grown under different nutrient conditions to obtain a range of growth rates. Shown are the mean values of the growth rate from the translation elongation assays and those for…
Strain	Medium	Growth rate (µ)	R/P	N (biologically independent experiments)	kR (238 aa reporter)	N (biologically independent experiments)	Active ribosome fraction
		(h-1)	(g g-1)		(aa s-1)
JM109(DE3) pMKEx2-eyfp	LB+GLU	0.84±0.05	0.51±0.02	2	8.68±1.30	2	0.83±0.13
JM109(DE3) pMKEx2-eyfp	MOPS+GLU+CAA	0.58±0.01	0.31±0.02	2	9.33±0.57	2	0.87±0.07
JM109(DE3) pMKEx2-eyfp	MOPS+GLU	0.40±0.01	0.22±0.02	2	n.d.		n.d.
JM109(DE3) pMKEx2-eyfp	MOPS+GLY	0.27±0.06	0.17±0.01	2	n.d.		n.d.
JM109(DE3) pMKEx2-eyfp	MOPS+ASP	0.14±0.01	0.13±0.01	2	9.11±0.89	4	0.51±0.06
JM109(DE3) pMKEx2-eyfp	MOPS+Glutamate	0.03±0.01	0.07±0.01	2	n.d.		n.d.
References
Dai, X. et al. Reduction of translating ribosomes enables Escherichia coli to maintain elongation rates during slow growth. Nat Microbiol 2, 16231 (2016)

## Sheet: Supplementary Data 5
Supplementary Data 5. Fraction of active ribosomes of C. glutamicum at different growth rates. C. glutamicum MB001(DE3) carrying the reporter plasmid pMKEx2-eyfp was grown under different nutrient conditions to obtain a range of growth rates. The fraction of active ribosomes was calculated according to Dai et al. [factiveRb=µ∙σ’/k∙(R/P)]. The R/P values were determined for strain MB001(DE3) carry…
Strain	Medium	Growth rate (µ)	R/P	N (biologically independent experiments)	kR (238 aa reporter)	N (biologically independent experiments)	Active ribosome fraction
		(h-1)	(g g-1)		(aa s-1)
MB001(DE3) pMKEx2-eyfp	BHI+CGXII+GLU	0.74±0.07	0.42±0.06	2	8.98±0.44	3	0.89±0.13
MB001(DE3) pMKEx2-eyfp	CGXII+GLU	0.48±0.02	0.30±0.03	2	8.09±0.56	2	0.87±0.09
MB001(DE3) pMKEx2-eyfp	CGXII+EtOH	0.18±0.01	0.18±0.03	2	5.09±0.05	2	0.84±0.11
MB001(DE3) pMKEx2-eyfp	CGXII+Glutamate	0.06±0.01	0.20±0.02	2	1.79±0.27	2	0.77±0.15
References
Dai, X. et al. Reduction of translating ribosomes enables Escherichia coli to maintain elongation rates during slow growth. Nat Microbiol 2, 16231 (2016)

## Sheet: Supplementary Data 6
Supplementary Data 6. Model parameters and variables. If not stated differently, values were taken from Bosdriesz et al. and assumed to be similar for C. glutamicum.
Parameter	Value	Unit	Description
Amino acid metabolism
ki	100	µM	Feedback inhibition constant for amino acid synthesis
kn	Supplementary Data 8-9	s-1	Maximum rate of amino acid synthesis, reflects “nutrient quality”
Stot,i	1	µM	Total concentration of aminoacyl-tRNA synthetase for aai
kS,i	100	s-1	kcat value of aminoacyl-tRNA synthetase
KM,aa,i	100	µM	Michaelis constant of aminoacyl-tRNA synthetase for amino acids
KM,tf,i	1	µM	Michaelis constant of aminoacyl-tRNA synthetase for uncharged tRNA
Protein elongation
ktaa	1	µM	Dissociation constant of charged tRNA-ribosome complex formation
ktf	500	µM	Dissociation constant of uncharged tRNA-ribosome complex
kR,max	Supplementary Data 7	aa rib-1 s-1	Maximum specific translation rate
ttot,i	0.5 r	µM	Total tRNA conjugate to aai. tRNA is proportional to ribosomes, with ∑ttot,i/r = 10
ppGpp metabolism
RelAtot	2023-01-15	µM	RelA concentration (100 molecules per cell)
kRelA	75	s-1	kcat value of ppGpp synthesis by RelA
kDrelA	0.26	µM	Concentration of uncharged tRNA that leads to half maximal ppGpp production (interpretation depends on mechanism of ppGpp synthesis assumed)
VppGpp,syn	2023-10-03	µM s-1	Rate of ppGpp synthesis
KppGpp,deg	ln(2)/30	s-1	Half-life time of ppGpp after upshift is approximately 30 s
Ribosome synthesis
ki,ppGpp	1	µM	Inhibition constant of rrn synthesis for ppGpp
KM,rrn	20	µM	Michaelis constant of rrn promoters for free RNA polymerase (RNAPF)
Vrrn,max	Supplementary Data 7	s-1	Maximum ribosome production rate (referred to as maximum rrn [operon] transcription initiation rate in Bosdriesz et al.)
RNAPF	1	µM	Concentration of free RNA polymerase
Related cell parameters
Vcell	2.5∙10-9	µLcell	(Constant) cell volume
Naa,cell	15∙108	-	Total number of amino acids per cell
Naa,r	12307	-	Number of amino acids per extended ribosome, including affiliates such as elongation factors
Naa,m	300	-	Average number of amino acids in a metabolic protein (BNID:100017)
NAV	6.022∙1023	mol-1	Avogadro number
p	106	µM	Calculated total amino acid concentration in the cell; referred to as total proteome: Naa,cell/(Vcell NAv)
References
Bosdriesz, E., Molenaar, D., Teusink, B. & Bruggeman, F. J. How fast-growing bacteria robustly tune their ribosome concentration to approximate growth-rate maximization. FEBS J 282, 2029-2044 (2015).

## Sheet: Supplementary Data 7
Supplementary Data 7. Estimated model parameters. Both the maximum translation rate kR,max (aa ribosome-1 s-1) and the maximum ribosome production rate vrrn,max (rrn transcription initiations s-1 cell-1) were jointly estimated from experimental data (µ, ΦR) (Supplementary Data 9). The estimation procedure is described in the Methods.
Organism	kR,max	Range	vrrn,max	Range
C. glutamicum	9.3 ± 0.8	[5-15]	369.9 ± 127.8	[200-2000]
E. coli, 30 °C	8.4 ± 0.4	[5-15]	1191.1 ± 463.0	[200-2000]
E. coli, 37 °C	17.7 ± 0.6	[4-20]	1384.2 ± 171.1	[200-2000]

## Sheet: Supplementary Data 8
Supplementary Data 8. Prediction of maximum specific growth rate and ribosome protein fractions for high hypothetical nutrient qualities kn. For predictions, the model calibrated with parameter values given in Supplementary Data 6 was used and kn was increased by two orders of magnitude compared to values found for “normal” conditions (Supplementary Data 9). Sensitivity analyses of kn revealed th…
Organism	Hypothetical kn	Predicted	Predicted
	(s-1)	(h-1)
C. glutamicum	30	0.94	0.37
E. coli, 30 °C	33.5	1.46	0.62
E. coli, 37 °C	33.5	2.03	0.42

## Sheet: Supplementary Data 9
Supplementary Data 9. Data for estimation of model parameters kR,max and vrrn,max. Experimentally determined steady-state growth rates µ and ribosomal protein fractions ΦR at different nutrient conditions kn are provided for C. glutamicum and E. coli at 30 °C and E. coli 37 °C. For parameter estimation, data in columns 4-6 from the left (including additional experimental data from the literature …
		Experimentally determined			Simulation: model calibration – best fit values of µ and ΦR
Strain	Reference	Medium	Specific growth rate (µ)	Ribosomal protein fraction (ΦR)	Nutrient quality (kn)	Specific growth rate (µ)	Ribosomal protein fraction (ΦR)
			(h-1)	(-)	(s-1)	(h-1)	(-)
C. glutamicum	this work	BHI+CGXII+GLU+CAA	0.94±0.08	0.53±0.06	0.24	0.92	0.36
C. glutamicum	this work	BHI+CGXII+GLU	0.77±0.07	0.43±0.05	0.16	0.88	0.35
C. glutamicum	this work	BHI+GLU	0.61±0.02	0.23±0.03	0.075	0.61	0.25
C. glutamicum	this work	CGXII+GLU	0.47±0.03	0.18±0.05	0.049	0.45	0.19
C. glutamicum	this work	CGXII+ACE	0.40±0.01	0.15±0.02	0.041	0.39	0.17
C. glutamicum	this work	CGXII+PYR	0.29±0.01	0.14±0.02	0.029	0.29	0.14
C. glutamicum	this work	CGXII+EtOH+CAA	0.24±0.05	0.14±0.04	0.023	0.23	0.13
C. glutamicum	this work	CGXII+LAC	0.27±0.07	0.12±0.02	0.027	0.27	0.14
C. glutamicum	this work	CGXII+EtOH	0.12±0.01	0.11±0.02	0.012	0.12	0.12
C. glutamicum	this work	CGXII+Glutamate	0.07±0.02	0.11±0.02	0.006	0.06	0.14
E. coli, 30°C	this work	LB+GLU	0.87±0.03	0.38±0.02	0.087	0.66	0.3
E. coli, 30°C	this work	MOPS+GLU+CAA	0.58±0.02	0.23±0.01	0.058	0.5	0.23
E. coli, 30°C	this work	MOPS+GLU	0.40±0.01	0.17±0.01	0.04	0.37	0.19
Below: additionally provided all the raw data from the literature			Standard deviations were all set to ± 10 % of µ and Φ
E. coli, 30°C	Rosset 1964	see ref.	0.75553	0.2736	0.1	0.717227	0.318282
E. coli, 30°C	Rosset 1964	see ref.	0.65849	0.2508	0.08	0.615353	0.278641
E. coli, 30°C	Rosset 1964	see ref.	0.415888	0.1824	0.045	0.390385	0.199461
E. coli, 30°C	Rosset 1964	see ref.	0.353505	0.1596	0.037	0.351738	0.188568
E. coli, 30°C	Rosset 1966	see ref.	1.26153	0.464132	0.24	1.14351	0.489555
E. coli, 30°C	Rosset 1966	see ref.	0.637695	0.34276	0.09	0.668256	0.299091
E. coli, 30°C	Rosset 1966	see ref.	1.22687	0.456	0.23	1.1242	0.481728
E. coli, 30°C	Rosset 1966	see ref.	0.589175	0.326268	0.09	0.668256	0.299091
E. coli, 30°C	Rosset 1966	see ref.	0.339642	0.200184	0.035	0.311039	0.178748
E. coli, 30°C	Rosset 1966	see ref.	1.15756	0.434644	0.22	1.10361	0.473381
E. coli, 30°C	Rosset 1966	see ref.	0.741667	0.373008	0.11	0.762694	0.336261
E. coli, 30°C	Rosset 1966	see ref.	0.651558	0.327712	0.09	0.668256	0.299091
E. coli, 30°C	Rosset 1966	see ref.	0.325779	0.230432	0.033	0.311039	0.178748
E. coli, 30°C	Rosset 1966	see ref.	1.09517	0.486172	0.22	1.10361	0.473381
E. coli, 30°C	Rosset 1966	see ref.	0.817914	0.402116	0.13	0.844466	0.36887
E. coli, 30°C	Rosset 1966	see ref.	0.589175	0.318212	0.08	0.615353	0.278641
E. coli, 30°C	Rosset 1966	see ref.	0.388162	0.27284	0.047	0.427134	0.210901
E. coli, 37°C	Scott 2010	see ref.	1.58	0.35146	0.28	1.58039	0.32959
E. coli, 37°C	Scott 2010	see ref.	1.31	0.31464	0.2	1.34069	0.284102
E. coli, 37°C	Scott 2010	see ref.	1	0.21812	0.14	1.07632	0.23507
E. coli, 37°C	Scott 2010	see ref.	0.71	0.17024	0.1	0.84713	0.194992
E. coli, 37°C	Scott 2010	see ref.	0.57	0.1748	0.07	0.638706	0.163532
E. coli, 37°C	Scott 2010	see ref.	0.4	0.13452	0.05	0.477689	0.146308
E. coli, 37°C	Forchhammer 1971	see ref.	1.73	0.35644	0.305	1.63437	0.339902
E. coli, 37°C	Forchhammer 1971	see ref.	1.46	0.31996	0.22	1.4114	0.297456
E. coli, 37°C	Forchhammer 1971	see ref.	1.04	0.2242	0.13	1.02352	0.225551
E. coli, 37°C	Forchhammer 1971	see ref.	0.6	0.17024	0.065	0.600265	0.158676
E. coli, 37°C	Dai 2016	see ref.	1.8	0.36176	0.335	1.68863	0.350285
E. coli, 37°C	Dai 2016	see ref.	1.57	0.32756	0.25	1.50344	0.314926
E. coli, 37°C	Dai 2016	see ref.	1.28	0.27664	0.175	1.24068	0.265353
E. coli, 37°C	Dai 2016	see ref.	1.17	0.2508	0.155	1.15048	0.248632
E. coli, 37°C	Dai 2016	see ref.	1.12	0.23256	0.142	1.10169	0.239688
E. coli, 37°C	Dai 2016	see ref.	0.98	0.22344	0.12	0.967857	0.215669
E. coli, 37°C	Dai 2016	see ref.	0.99	0.20368	0.12	0.967857	0.215669
E. coli, 37°C	Dai 2016	see ref.	0.95	0.20672	0.12	0.967857	0.215669
E. coli, 37°C	Dai 2016	see ref.	0.92	0.1922	0.11	0.909131	0.205462
E. coli, 37°C	Dai 2016	see ref.	0.75	0.17708	0.085	0.747414	0.179057
E. coli, 37°C	Dai 2016	see ref.	0.72	0.16416	0.08505	0.747414	0.179057
E. coli, 37°C	Dai 2016	see ref.	0.7	0.171	0.08	0.712234	0.173783
E. coli, 37°C	Dai 2016	see ref.	0.69	0.17252	0.075	0.676013	0.16859
E. coli, 37°C	Dai 2016	see ref.	0.69	0.1642	0.075	0.676013	0.16859
E. coli, 37°C	Dai 2016	see ref.	0.55	0.14668	0.06	0.560645	0.15411
E. coli, 37°C	Dai 2016	see ref.	0.5	0.13984	0.054	0.519799	0.149942
E. coli, 37°C	Dai 2016	see ref.	0.46	0.13072	0.051	0.477689	0.146308
E. coli, 37°C	Dai 2016	see ref.	0.41	0.13072	0.05	0.477689	0.146308
E. coli, 37°C	Bremer 2009	see ref.	1.73	0.35796	0.305	1.63437	0.339902
E. coli, 37°C	Bremer 2009	see ref.	1.39	0.29716	0.2	1.34069	0.284102
E. coli, 37°C	Bremer 2009	see ref.	1.04	0.25156	0.13	1.02352	0.225551
E. coli, 37°C	Bremer 2009	see ref.	0.69	0.1938	0.075	0.676013	0.16859
E. coli, 37°C	Bremer 2009	see ref.	0.42	0.152	0.051	0.477689	0.146308
References
Bosdriesz, E., Molenaar, D., Teusink, B. & Bruggeman, F. J. How fast-growing bacteria robustly tune their ribosome concentration to approximate growth-rate maximization. FEBS J 282, 2029-2044 (2015).
Bremer, H. & Dennis, P. P. Modulation of chemical composition and other parameters of the cell at different exponential growth rates. EcoSal Plus 3, doi:10.1128/ecosal.5.2.3 (2008)
Dai, X. et al. Reduction of translating ribosomes enables Escherichia coli to maintain elongation rates during slow growth. Nat Microbiol 2, 16231 (2016).
Forchhammer, J. & Lindahl, L. Growth rate of polypeptide chains as a function of the cell growth rate in a mutant of Escherichia coli 15. J Mol Biol 55, 563-568 (1971).
Rosset, R., Monier, R. & Julien, J. RNA composition of Escherichia coli as function of growth rate. Biochem Bioph Res Co 15, 329-&, doi:Doi 10.1016/0006-291x(64)90169-X (1964).
Rosset, R., Julien, J. & Monier, R. Ribonucleic acid composition of bacteria as a function of growth rate. J Mol Biol 18, 308-320, doi:10.1016/s0022-2836(66)80248-6 (1966).
Scott, M., Gunderson, C. W., Mateescu, E. M., Zhang, Z. & Hwa, T. Interdependence of cell growth and gene expression: origins and consequences. Science 330, 1099-1102 (2010).

[truncated: 1 more sheets: Supplementary Data 10]
