# Supplementary material for: Growth-rate dependency of ribosome abundance and translation elongation rate in Corynebacterium glutamicum differs from that in Escherichia coli
Source: Nat Commun. 2023 Sep 12;14:5611. doi: 10.1038/s41467-023-41176-y (PMC10497606; doi:10.1038/s41467-023-41176-y)
Supplement: Supplementary file 6 — Source Data [file 41467_2023_41176_MOESM6_ESM.zip]

Archive with 3 entries (2 files):
- Source Data/
- Source Data/Source_Data_1.xlsx
- Source Data/Source_Data_2.xlsx
