# Supplementary material for: Growth-rate dependency of ribosome abundance and translation elongation rate in Corynebacterium glutamicum differs from that in Escherichia coli
Source: Nat Commun. 2023 Sep 12;14:5611. doi: 10.1038/s41467-023-41176-y (PMC10497606; doi:10.1038/s41467-023-41176-y)
Supplement: Supplementary file 6 — Source Data [file 41467_2023_41176_MOESM6_ESM.zip › Source Data/Source_Data_1.xlsx]

## Sheet: Overview
Growth-rate dependency of ribosome abundance and translation elongation rate in Corynebacterium glutamicum differs from that in Escherichia coli
Susana Matamouros, Thomas Gensch, Martin Cerff, Christian C. Sachs, Iman Abdollahzadeh, Johnny Hendriks, Lucas Horst, Niklas Tenhaef, Julia Tenhaef, Stephan Noack, Michaela Graf, Ralf Takors, Katharina Nöh and Michael Bott
Source Data 1
Figure 1a
Figure 2b, c, d
Figure 3a, b, c
Figure 4a, b, c
Figure 5a, b, c, d
Supplementary Data 3
Supplementary Data 4
Supplementary Data 5
Supplementary Figure 1
Supplementary Figure 4a, b, c, d
Supplementary Figures 6-9 - please see Supplementary Model Files for the Source Data

## Sheet: Figure 1a
	Backscatter						Fluorescence						Specific fluorescence
Time (h)	wt			SM34			wt			SM34			wt			SM34
0.01148	8.806	6.193	5.066	7.115	5.604	6.501	-0.3696	-0.3436	-0.1076	14.3964	13.5444	13.2164	-0.0419714	-0.055482	-0.0212396	2.02339	2.41692	2.03298
0.27277	9.461	7.436	9.014	9.001	7.462	7.173	-0.2478	-0.3388	-0.2348	15.7702	14.6482	14.5442	-0.0261917	-0.0455621	-0.0260484	1.75205	1.96304	2.02763
0.52294	12.844	7.906	11.992	9.091	8.825	9.597	-0.4462	-0.1072	0.1018	21.1328	20.2988	18.8128	-0.03474	-0.0135593	0.00848899	2.32458	2.30015	1.96028
0.7729	11.433	8.034	9.246	11.056	12.176	9.871	-0.4514	-0.1514	-0.0344	28.4616	27.7316	26.9356	-0.0394822	-0.0188449	-0.00372053	2.57431	2.27756	2.72876
1.02294	14.464	12.769	12.409	13.476	13.69	11.581	-0.4932	-0.2192	0.0808	37.2108	36.1288	34.5758	-0.0340985	-0.0171666	0.0065114	2.76126	2.63907	2.98556
1.27305	12.0945	11.5075	10.7215	14.2265	13.3605	13.2265	-0.125	-0.203	-0.151	47.307	46.642	44.402	-0.0103353	-0.0176407	-0.0140839	3.32527	3.49104	3.35705
1.52288	16.0135	15.1215	14.9635	17.0895	16.9185	17.1675	-0.394	-0.211	-0.042	61.004	58.396	56.597	-0.0246042	-0.0139536	-0.00280683	3.56968	3.45161	3.29675
1.77289	17.618	16.163	16.67	21.295	18.736	17.475	-0.1568	-0.4428	-0.0778	73.8832	71.7072	68.0192	-0.00889999	-0.0273959	-0.00466707	3.46951	3.82724	3.89237
2.0229	21.318	17.87	22.383	22.143	21.318	24.14	-0.3756	-0.2056	-0.2586	88.5744	85.6804	82.0824	-0.0176189	-0.0115053	-0.0115534	4.00011	4.01916	3.40027
2.27292	21.703	20.92	20.428	27.174	26.39	26.032	-0.2392	-0.2782	-0.0702	103.617	101.485	96.9338	-0.0110215	-0.0132983	-0.00343646	3.81309	3.84558	3.72364
2.52306	25.9585	26.6325	27.5135	31.5675	31.5155	29.7025	-0.2472	-0.2732	-0.0132	121.557	117.64	115.011	-0.00952289	-0.0102581	-0.000479764	3.85069	3.73276	3.87209
2.77287	30.945	29.858	31.089	38.447	36.247	37.281	-0.302	-0.263	-0.146	139.355	136.28	132.684	-0.00975925	-0.00880836	-0.00469619	3.6246	3.75976	3.55902
3.02307	37.0785	34.0705	35.5815	43.8305	41.3035	44.0575	-0.167	-0.206	-0.088	156.879	153	150.202	-0.00450396	-0.00604629	-0.0024732	3.57922	3.70429	3.40923
3.27301	46.3745	40.8475	45.2155	51.2225	49.1185	48.0125	-0.1456	-0.0676	-0.0546	176.198	171.111	168.328	-0.00313966	-0.00165494	-0.00120755	3.43986	3.48364	3.50593
3.52298	53.2295	49.2245	51.7755	58.3575	56.9565	55.2385	-0.1508	-0.0078	0.0052	197.119	190.24	186.95	-0.00283302	-0.000158458	0.000100434	3.37779	3.3401	3.38442
3.77291	60.7395	59.8795	60.4395	69.3405	65.6265	64.9485	-0.0706	-0.0966	0.0084	219.163	212.136	208.869	-0.00116234	-0.00161324	0.000138982	3.16068	3.23248	3.21592
4.02304	73.236	66.778	70.033	76.543	73.794	73.34	0.143	0.065	0.156	240.543	234.107	230.987	0.00195259	0.000973374	0.00222752	3.14259	3.17244	3.14954
4.27301	84.02	81.557	82.605	90.963	86.011	85.277	0.3412	0.1842	0.3282	263.824	258.544	254.525	0.00406094	0.00225854	0.00397313	2.90035	3.00594	2.98469
4.52315	96.971	93.529	94.463	99.693	95.917	95.704	0.419	0.25	0.471	287.332	281.426	278.889	0.00432088	0.00267297	0.00498608	2.88217	2.93406	2.91408
4.77315	108.588	106.343	106.954	112.001	109.145	108.615	0.5762	0.6022	0.5252	306.032	300.421	299.538	0.00530632	0.00566283	0.00491055	2.73239	2.75248	2.75781
5.02315	120.878	118.451	119.476	121.202	119.398	118.554	0.6366	0.8186	0.8056	326.964	320.388	319.635	0.00526647	0.00691087	0.00674278	2.69767	2.68336	2.69611
5.27333	132.468	130.573	130.52	135.377	131.881	130.8	1.0058	1.0058	1.0448	342.492	337.515	338.775	0.00759278	0.00770297	0.0080049	2.52991	2.55924	2.59002
5.52325	143.5	142.738	143.434	148.597	145.714	142.424	1.216	1.138	1.047	356.635	352.959	352.024	0.0084739	0.00797262	0.00729955	2.40001	2.42226	2.47165
5.77318	155.484	153.691	157.238	159.536	155.471	156.826	1.4028	1.2598	1.4158	367.245	364.66	364.128	0.00902215	0.00819697	0.00900418	2.30196	2.34552	2.32186
6.02325	169.299	168.327	168.82	174.575	168.887	169.78	1.7656	1.5056	1.3886	375.734	374.319	375.15	0.0104289	0.00894447	0.00822535	2.15228	2.21639	2.20963
6.27322	178.15	179.827	179.375	185.469	180.546	180.359	1.6968	1.7228	1.6838	386.647	384.464	383.568	0.00952453	0.00958035	0.00938706	2.0847	2.12946	2.12668
6.52317	191.341	192.31	192.153	198.257	195.677	194.733	1.756	1.691	1.795	393.752	392.282	392.191	0.00917733	0.00879309	0.00934151	1.98607	2.00474	2.01399
6.77318	203.189	202.522	203.668	209.095	206.281	204.281	2.053	1.923	2.04	398.618	397.527	398.566	0.0101039	0.00949529	0.0100163	1.9064	1.92711	1.95106
7.02322	212.617	211.684	212.297	217.962	214.976	215.536	2.0166	1.9516	2.2766	402.324	403.649	403.117	0.00948468	0.00921942	0.0107237	1.84585	1.87765	1.8703
7.27336	223.764	222.385	222.02	227.889	225.69	224.779	2.3718	2.3718	2.3718	408.322	407.229	407.385	0.0105996	0.0106653	0.0106828	1.79176	1.80437	1.81238
7.52324	230.877	229.851	231.612	235.107	233.76	233.639	2.5676	2.3476	2.4246	412.191	409.504	411.1	0.011121	0.0102136	0.0104684	1.7532	1.75182	1.75955
7.77351	242.512	239.232	241.756	247.575	244.022	245.726	2.6096	2.2976	2.5966	413.592	415.801	417.127	0.0107607	0.00960409	0.0107406	1.67057	1.70395	1.69752
8.02328	251.163	249.734	251.056	254.526	253.352	253.352	2.9768	2.4188	2.6778	416.739	413.404	415.48	0.0118521	0.00968551	0.0106661	1.63731	1.63174	1.63993
8.27338	257.974	253.172	257.428	261.793	257.589	261.873	2.7986	2.8116	2.8766	416.784	416.278	418.978	0.0108484	0.0111055	0.0111744	1.59204	1.61606	1.59993
8.52338	267.442	264.425	266.031	267.115	266.854	267.467	3.2438	2.8928	3.0748	416.936	416.429	418.377	0.012129	0.0109399	0.011558	1.56088	1.56051	1.56422
8.77349	268.961	268.038	268.553	274.57	272.726	273.228	3.2558	3.0218	3.1518	415.13	417.403	417.052	0.0121051	0.0112738	0.0117363	1.51192	1.53048	1.52639
9.0234	282.217	277.816	279.123	282.818	284.005	284.872	3.2594	3.0774	3.4154	414.313	415.378	414.962	0.0115493	0.0110771	0.0122362	1.46495	1.46257	1.45666
9.2737	287.258	283.286	287.472	290.604	289.005	290.538	3.4388	3.3218	3.3478	414.335	411.838	416.61	0.0119711	0.011726	0.0116457	1.42577	1.42502	1.43393
9.52342	292.822	288.519	291.649	298.298	295.981	300.858	3.5838	3.3898	3.5708	413.703	412.534	416.651	0.0122388	0.011749	0.0122435	1.38688	1.39379	1.38488
9.77336	297.981	296.995	297.555	303.986	304	305.545	3.6142	3.3672	3.5362	412.177	409.306	413.255	0.012129	0.0113376	0.0118842	1.35591	1.3464	1.35252
10.0236	305.777	300.67	304.45	312.385	309.135	314.361	3.723	3.528	3.788	411.847	410.716	412.314	0.0121755	0.0117338	0.0124421	1.3184	1.3286	1.31159
10.2737	312.707	307.062	310.711	315.519	318.101	318.795	3.887	3.601	3.978	409.603	409.174	413.734	0.0124301	0.0117273	0.0128029	1.29819	1.2863	1.29781
10.5235	319.039	313.313	318.386	326.029	324.658	326.655	4.0382	3.8692	3.8692	407.922	408.416	409.768	0.0126574	0.0123493	0.0121525	1.25118	1.25799	1.25444
10.7735	322.5	317.998	322.394	328.861	329.957	331.534	4.2862	3.8182	3.8312	405.467	406.507	407.391	0.0132905	0.012007	0.0118836	1.23294	1.232	1.22881
11.0236	331.868	328.012	329.267	336.794	337.735	339.996	4.133	3.873	3.977	405.43	403.857	405.729	0.0124537	0.0118075	0.0120783	1.20379	1.19578	1.19333
11.2737	334.94	331.207	334.572	343.622	345.207	346.175	4.32	4.06	4.112	402.8	403.008	404.034	0.0128979	0.0122582	0.0122903	1.17222	1.16744	1.16714
11.5237	337.127	332.501	337.154	345.543	344.359	349.451	4.6388	4.1328	4.1198	401.664	402.028	401.755	0.0137598	0.0124294	0.0122193	1.16241	1.16747	1.14967
11.7739	346.294	339.898	345.961	352.677	354.915	358.127	4.5452	4.2072	4.4542	401.254	401.293	399.642	0.0131253	0.0123778	0.0128749	1.13774	1.13067	1.11592
12.0237	350.884	347.135	350.402	357.204	358.964	361.046	4.4982	4.0172	4.4982	399.438	400.153	399.698	0.0128196	0.0115724	0.0128372	1.11823	1.11474	1.10706
12.2736	357.498	352.015	356.671	364.822	365.356	371.039	4.7954	4.6004	4.4824	399.879	396.248	400.022	0.0134138	0.0130687	0.0125673	1.09609	1.08455	1.07811
12.5237	360.458	355.306	360.112	367.74	370.057	375.169	4.7948	4.4828	4.8988	398.682	397.811	397.304	0.013302	0.0126167	0.0136035	1.08414	1.075	1.059
12.7737	363.245	361.111	367.517	377.545	379.601	380.144	4.9218	4.4538	4.6488	398.58	397.175	398.971	0.0135495	0.0123336	0.0126492	1.05572	1.0463	1.04952
13.0237	371.096	364.102	369.054	378.771	380.079	384.15	4.8836	4.6236	4.8446	397.152	396.19	398.154	0.0131599	0.0126986	0.0131271	1.04853	1.04239	1.03645
13.2737	373.512	370.827	375.334	384.55	384.776	388.553	5.2172	4.6832	4.9442	398.553	395.494	397.434	0.0139679	0.0126291	0.0131728	1.03641	1.02785	1.02286
13.5238	380.411	374.419	380.465	386.297	388.352	392.449	5.0064	4.7844	5.0064	394.764	396.714	396.662	0.0131605	0.0127782	0.0131586	1.02192	1.02153	1.01074
13.7738	380.207	376.926	380.841	393.635	393.635	396.613	5.1454	4.9494	4.9754	396.55	395.365	394.91	0.0135331	0.0131309	0.0130643	1.00741	1.00439	0.995706
14.0237	385.533	380.671	387.956	394.07	396.667	399.663	5.0686	4.7956	5.2506	396.218	397.843	395.425	0.013147	0.0125978	0.013534	1.00545	1.00296	0.989395
14.2739	388.31	387.656	391.394	401.098	400.498	406.758	5.3766	5.0506	5.2716	395.811	396.267	395.981	0.0138462	0.0130286	0.0134688	0.986818	0.989435	0.973504
14.5238	393.563	390.553	396.214	400.399	404.663	410.752	5.2848	4.9598	5.3498	394.859	392.57	395.107	0.0134281	0.0126994	0.0135023	0.986165	0.970117	0.96191
14.7737	397.26	391.368	398.863	405.01	408.803	412.625	5.3546	4.9506	5.4326	395.38	392.503	393.779	0.0134788	0.0126495	0.0136202	0.976223	0.960125	0.954327
15.0238	400.44	397.717	400.067	408.608	411.264	411.452	5.8182	5.1012	5.3102	394.716	395.746	396.072	0.0145295	0.0128262	0.0132733	0.966001	0.962267	0.962622
15.274	403.931	401.456	403.088	414.781	416.587	419.852	5.5178	5.3478	5.4388	395.763	391.222	392.931	0.0136603	0.013321	0.0134928	0.954149	0.939112	0.935879
15.524	405.206	404.058	410.054	418.682	419.496	421.526	5.6828	5.4738	5.5398	392.389	392.324	393.64	0.0140245	0.0135471	0.0135099	0.9372	0.935227	0.933845
15.774	411.717	408.321	412.373	421.117	423.551	422.548	5.5366	5.2106	5.4976	393.386	394.26	394.978	0.0134476	0.012761	0.0133316	0.934148	0.930843	0.934752
16.0239	415.548	410.031	415.12	423.635	423.462	430.611	5.7146	5.2576	5.6756	391.927	394.368	393.611	0.0137519	0.0128224	0.0136722	0.925151	0.931295	0.914074
16.274	415.909	412.517	417.231	425.017	427.099	432.253	6	5.595	5.674	391.484	390.702	393.063	0.0144262	0.0135631	0.0135992	0.921103	0.91478	0.909334
16.5239	415.183	413.791	418.331	426.815	428.714	432.318	5.7422	5.4682	5.7692	391.851	390.57	390.008	0.0138305	0.0132149	0.013791	0.918082	0.911027	0.902133
16.774	412.414	410.752	416.317	428.308	431.284	435.911	5.5418	5.5418	5.7508	388.341	388.784	390.912	0.0134375	0.0134919	0.0138135	0.906687	0.901456	0.896769
17.0243	407.913	404.596	410.671	430.13	432.731	435.269	5.437	5.11	5.698	383.663	383.924	387.539	0.0133288	0.0126299	0.0138749	0.891969	0.887211	0.890345
17.2742	401.209	400.555	403.067	418.781	426.048	429.229	5.5206	5.1286	5.4546	382.682	383.857	382.76	0.0137599	0.0128038	0.0135328	0.9138	0.900969	0.891736
17.5241	395.729	395.166	400.099	412.661	416.233	422.293	5.4438	5.1168	5.5218	378.478	379.862	379.379	0.0137564	0.0129485	0.0138011	0.917163	0.912617	0.898379
17.774	393.497	395.708	400.17	408.695	416.114	420.203	5.3002	5.0132	5.3002	377.923	377.27	378.85	0.0134695	0.0126689	0.0132449	0.924707	0.906651	0.901589
18.0241	393.274	392.714	398.31	408.541	412.538	416.228	5.2852	4.9972	5.2322	375.091	375.313	376.542	0.013439	0.0127248	0.013136	0.918123	0.909767	0.904653
18.274	393.084	391.954	397.495	405.147	410.002	414.267	5.1122	5.0732	5.1782	373.416	373.795	373.677	0.0130053	0.0129433	0.0130271	0.92168	0.91169	0.902021
18.5241	391.125	391.421	394.418	401.908	407.555	410.068	5.2152	4.9012	5.3332	373.514	372.715	371.995	0.0133339	0.0125216	0.0135217	0.929354	0.914516	0.907154
18.7743	387.945	386.995	391.117	396.243	401.142	406.335	5.1498	5.0708	5.1758	371.523	371.262	371.118	0.0132746	0.013103	0.0132334	0.937614	0.925512	0.91333
19.0241	384.764	382.178	387.67	392.601	397.012	403.502	5.0654	4.7904	5.0914	370.414	369.93	370.597	0.0131649	0.0125345	0.0131334	0.943489	0.931788	0.918454
19.2743	385.957	383.231	388.643	394.041	394.001	402.231	5.3792	4.6592	5.1042	368.955	370.868	371.392	0.0139373	0.0121577	0.0131334	0.936337	0.941287	0.923331
19.5242	381.926	378.787	384.637	387.215	391.824	395.697	5.2026	4.9266	5.1106	366.981	368.331	369.917	0.013622	0.0130063	0.0132868	0.947744	0.940041	0.934848
19.7743	380.704	378.409	384.627	388.59	391.819	394.901	4.969	4.995	5.362	365.831	367.443	367.482	0.0130521	0.0132	0.0139408	0.941432	0.937788	0.930567
20.0243	380.268	377.301	385.814	389.637	388.42	393.165	5.1218	4.9388	5.1878	367.616	367.512	367.407	0.0134689	0.0130898	0.0134464	0.943483	0.946171	0.934485
20.2744	382.481	380.021	386.265	388.137	389.942	395.906	5.1398	4.8108	5.3368	367.071	366.94	367.545	0.013438	0.0126593	0.0138164	0.945724	0.94101	0.928365
20.5243	379.221	378.034	383.874	383.991	386.22	391.837	5.2302	4.9812	5.0462	366.221	366.274	368.873	0.013792	0.0131766	0.0131455	0.953723	0.948356	0.941395
20.7742	376.058	372.89	380.153	380.314	381.804	387.013	5.0882	4.9832	5.1672	367.317	366.304	367.238	0.0135304	0.0133637	0.0135924	0.965826	0.959404	0.948904
21.0243	381.356	376.709	383.933	384.587	387.043	391.637	4.9782	5.0972	5.0842	366.525	365.645	367.287	0.013054	0.0135309	0.0132424	0.953037	0.944713	0.937827
21.2745	376.74	374.491	381.623	383.471	387.39	390.375	5.1852	5.0672	5.0542	367.247	366.538	365.198	0.0137634	0.0135309	0.0132439	0.957693	0.946172	0.935507
21.5244	376.195	374.594	379.202	382.262	383.226	388.926	5.2546	5.0046	5.2416	367.567	364.475	366.304	0.0139677	0.01336	0.0138227	0.961558	0.951071	0.941832
21.7744	376.679	373.12	378.178	382.286	382.152	388.2	5.3326	4.8326	5.0826	366.621	364.041	366.49	0.0141569	0.0129519	0.0134397	0.959022	0.952607	0.944074
22.0245	373.075	371.781	375.196	380.437	380.37	385.478	5.0802	5.0672	5.1722	367.326	363.275	366.761	0.0136171	0.0136295	0.0137853	0.965538	0.955057	0.951445
22.2744	373.665	371.46	377.278	379.484	380.068	385.661	5.1652	4.9542	5.0732	366.793	365.121	365.924	0.0138231	0.0133371	0.0134468	0.966558	0.960673	0.948823
22.5245	375.081	371.415	377.97	380.592	381.756	386.961	5.259	4.904	5.114	364.635	364.858	365.464	0.014021	0.0132036	0.0135302	0.958073	0.955736	0.944447
22.7747	372.214	370.245	375.295	380.452	381.31	386.413	4.928	5.007	5.376	366.633	366.172	367.186	0.0132397	0.0135235	0.0143248	0.963676	0.960301	0.950244
23.0246	369.277	368.519	374.899	378.082	379.533	385.459	5.1996	4.8836	5.1076	366.141	364.955	365.14	0.0140805	0.013252	0.013624	0.968417	0.96159	0.947284
23.2745	372.646	370.192	375.553	381.022	377.899	384.693	5.1148	5.0888	5.2988	365.76	363.771	365.259	0.0137256	0.0137464	0.0141093	0.959945	0.962615	0.94948
23.5244	372.671	370.322	375.676	382.594	379.161	386.038	4.936	4.988	5.397	361.906	364.132	364.435	0.0132449	0.0134694	0.0143661	0.945928	0.960361	0.944038
23.7744	369.32	367.671	371.813	378.973	379.04	382.11	4.9352	4.9092	5.3312	366.581	362.466	365.117	0.0133629	0.0133522	0.0143384	0.967302	0.956274	0.955529
24.0245	370.493	367.32	375.857	379.8	379.136	383.039	5.0942	4.8972	5.2662	365.459	362.928	364.971	0.0137498	0.0133322	0.0140112	0.962241	0.957251	0.95283

## Sheet: Figure 2b and 2c
	PAmCherry counts/cell	Cell volume (µm3)	PAmCherry counts/cell	Cell volume (µm3)	PAmCherry counts/cell	Cell volume (µm3)	PAmCherry counts/cell	Cell volume (µm3)	PAmCherry counts/cell	Cell volume (µm3)	PAmCherry counts/cell	Cell volume (µm3)	PAmCherry counts/cell	Cell volume (µm3)	PAmCherry counts/cell	Cell volume (µm3)	PAmCherry counts/cell	Cell volume (µm3)
Mean	14473.8	0.917901	22019.6	1.21118	25770	1.16569	34513.6	1.48006	45206.8	1.66784	60679.7	2.18916	11941.6	0.887995	17292.6	1.04699	33859.1	1.59327
n	179	179	110	110	281	281	239	239	123	123	98	98	30	30	31	31	47	47
Condition (Exponential growth)	CGXII+PYR		CGXII+PYR+CAA		CGXII+GLU		CGXII+GLU+CAA		BHI+GLU		BHI+GLU+CAA		Chemostat µ=0.2 h-1		Chemostat µ=0.3 h-1		Chemostat µ=0.43 h-1
	9193	0.505002	22667	1.10316	25906	0.746946	33844	1.37209	46195	1.60145	60043	2.32137	12563	1.09604	11103	0.800909	39008	1.69177
	12806	0.6617	36360	1.38412	40848	1.33748	58472	2.77736	55383	2.50044	56914	2.594	7865	0.979059	10078	0.549044	58316	1.78826
	10051	0.818169	38795	1.46076	31760	1.03959	25740	1.368	55930	1.71573	34654	0.652937	14486	0.950014	16611	0.902664	24041	1.52168
	8438	0.547188	36925	1.59726	28563	0.922507	40262	2.3197	57653	2.21537	75257	2.17289	11869	1.06032	20025	1.26701	53642	1.97266
	15835	0.516416	39250	1.5457	25553	0.665603	32188	1.47669	39332	1.75919	61507	2.5692	17855	1.01546	18449	0.990888	28195	2.12926
	15005	0.813861	52272	2.5689	43385	1.57528	29502	1.26678	28938	1.02601	55559	1.88498	12349	0.831342	24645	1.18444	70663	1.93048
	13700	0.707744	42673	1.88701	23586	0.669532	28633	1.41757	41702	0.800299	47110	1.70987	17235	1.05345	20914	1.21926	15047	1.00544
	18199	1.47095	40404	1.26462	40159	1.46308	25130	1.01893	43273	0.843387	69340	2.32984	12509	1.01438	24977	1.1124	23337	0.852437
	9253	0.780945	22360	0.88611	27062	0.8925	54748	2.2158	54013	1.2901	47106	2.02037	7295	0.806966	16014	0.864717	32981	1.11929
	11517	0.703831	16621	0.845654	32989	0.927719	26261	1.54529	51106	2.15469	65870	1.42119	14185	1.20957	19486	0.913315	30058	0.993129
	20402	0.931124	19956	0.844395	29545	0.888587	27249	1.05231	59248	1.94085	81100	2.91943	7758	1.05054	25280	1.79114	22510	0.810147
	10024	0.540353	32190	1.08764	23893	0.741974	43122	1.83497	77863	2.93215	41896	1.94563	12742	0.928222	16412	1.03933	14340	1.05421
	35243	1.20627	31052	1.09868	26625	0.833942	48575	2.36456	43797	1.68865	146276	5.64197	15892	1.41621	8150	0.729922	46437	1.65362
	27732	1.82867	22457	1.2443	38823	1.3166	27975	0.966424	67290	1.88482	39986	1.46793	7517	0.674395	26800	1.34809	21165	1.05906
	20084	1.21642	35173	1.49344	34354	0.911645	39920	1.31842	57146	2.10696	42952	1.32933	11699	0.781382	21459	1.0866	31343	2.26282
	13824	0.521734	30106	1.4409	33120	0.994463	31018	1.25933	32542	1.8563	39551	1.5564	14500	1.04015	26902	2.43639	52773	2.19117
	19020	1.45168	14748	0.456012	59733	2.37802	26878	1.44027	65692	2.66144	59026	2.07687	9682	0.86951	12943	0.694282	73277	2.40172
	36457	1.16863	22190	1.48694	27377	0.840138	32723	1.68148	50388	2.19288	43843	1.32426	6636	0.682476	13012	0.891759	28214	1.42423
	11569	0.752852	19377	2.30925	29100	1.17156	41726	1.29281	23264	0.689905	35190	1.40601	16239	0.962414	10011	0.888801	17399	0.745312
	9791	0.978604	18511	1.11613	25907	0.8726	33299	1.47904	28544	1.66197	35052	0.958616	6747	0.861515	11711	0.918217	39937	2.03159
	17269	1.04564	14151	0.891623	22920	0.825871	28717	1.06826	22635	0.793793	74300	3.15737	11975	0.638444	10814	0.506859	67975	1.92848
	7257	0.530059	19948	1.41041	28435	0.842441	30613	1.2513	28799	0.887439	57921	1.96526	11493	0.8209	10532	0.561199	33371	2.42432
	18086	0.701938	15078	1.05598	22719	0.79222	39388	1.44851	18152	1.05219	81899	2.79058	15560	1.12218	10634	0.796891	30673	1.93139
	11912	0.561584	24783	1.47387	35440	1.20796	33404	1.36457	17782	0.816226	51290	1.00466	13506	0.625435	21585	1.07878	57165	1.82203
	14416	0.745303	17184	0.880011	16822	0.480288	40462	1.06396	42213	1.42296	73289	2.42648	11242	0.492655	10698	0.566084	24856	1.53609
	12404	0.577081	17638	0.997189	38651	1.07082	42729	1.24151	27842	1.14671	56050	2.67425	12475	0.65997	21694	1.53985	32675	2.00944
	10118	0.553565	32393	1.6744	37820	1.16681	21959	0.9628	28244	1.02689	63359	1.72192	11173	0.662835	20610	1.10697	11328	0.725061
	10981	0.504469	22597	1.26268	39138	1.29135	41474	1.90498	41994	1.64492	50575	1.84793	9614	0.759755	12938	1.11099	18273	1.20859
	11527	0.478789	25855	1.52745	31941	0.975966	27855	1.45436	29085	1.87776	49011	1.78829	12540	0.98142	9142	0.608552	45684	2.2923
	24361	1.35948	28259	1.62108	44569	1.44578	44649	1.70172	51222	1.38758	77998	2.92778	11048	0.59285	9843	0.623059	26268	1.69052
	15705	0.975578	20228	0.956226	26230	0.753905	24770	0.820384	58189	2.29156	41095	1.60806			42600	2.32814	28066	1.66403
	13602	1.10515	16508	1.44663	30145	1.08214	16403	0.551345	31547	1.29447	66376	3.00146					34615	1.80023
	12839	0.620347	21097	1.11696	26294	0.974736	32422	0.91543	23497	0.503189	50755	1.83016					22551	1.32418
	11804	0.612609	15977	1.03681	48131	1.55466	43470	1.96739	22840	1.06267	52124	1.98309					24680	1.04131
	14427	0.499958	21300	1.4894	40713	1.42679	21597	0.786449	46315	2.54407	86898	3.75916					52154	1.84383
	7141	0.516333	21185	1.44604	41260	1.18924	36211	1.42624	26098	1.07336	67198	3.11437					36996	2.44646
	16921	0.784233	18792	0.924668	24911	0.600897	28625	1.05142	40662	1.18111	87254	3.48931					44131	1.70718
	12001	0.620198	18799	1.52647	25359	0.583581	22853	1.30975	66318	2.21881	52703	1.80513					19660	1.38024
	10565	0.79039	28116	1.85224	44226	1.25981	37505	2.76979	58967	2.85032	49775	2.17764					36548	1.71978
	26114	1.08234	22588	1.12599	35978	1.22061	19854	0.904331	25779	1.16149	100677	2.48705					46644	1.65445
	17657	1.11646	12424	0.698	38615	1.13079	25656	1.14414	37499	1.45815	64316	2.32105					30162	1.3401
	16570	1.34626	27358	1.91118	37892	1.00071	30980	1.39662	34442	0.63029	55804	1.93621					23032	1.05258
	21163	0.938994	13851	1.35632	40363	1.23829	29707	1.64268	26977	1.35867	57838	2.40512					17094	0.963226
	22663	1.19439	25538	1.28031	44206	1.59939	37374	3.05247	59154	2.02296	52989	1.57642					17792	1.3399
	8429	0.515131	17157	1.07812	47611	1.52188	26291	1.04655	30667	0.643661	51053	1.27501					29637	1.67219
	12672	0.64819	12194	0.737196	17727	0.742216	18049	0.94787	29264	1.24429	31285	0.87499					30716	1.98547
	12288	0.627816	21128	1.27864	47376	1.51803	36120	1.3716	49557	2.93712	48661	1.68899					25947	1.74194
	17923	0.927495	18508	1.12219	23056	0.788355	30070	1.41285	46307	1.73254	50071	1.45725
	14539	0.756682	19092	1.27679	22644	0.754469	36678	2.28348	30769	0.90597	44531	1.23014
	18931	1.2039	16447	0.86755	58524	1.58339	27282	1.36562	12586	0.662652	52576	2.32415
	12136	0.59104	22186	1.45111	59298	2.50534	53680	2.30657	26418	0.983044	46848	1.66963
	14338	0.811227	17120	0.8686	17939	0.44636	24863	1.01329	14093	0.645601	32372	1.37475
	8257	0.468143	14374	0.884093	35991	0.814368	41868	1.88317	14430	1.00154	56534	1.68906
	12432	0.881679	18491	1.20007	37041	0.86687	26807	1.21992	22317	0.860363	44277	1.23701
	11169	0.658329	41924	2.26113	33793	0.74012	22597	0.532344	26055	0.82354	69243	2.3963
	19613	1.4679	20134	0.783166	27769	0.865502	32005	0.619135	32105	0.766957	51752	1.26296
	6688	0.70153	18593	0.878048	39653	1.3121	59872	1.93101	6440	0.577803	28969	0.570333
	18133	0.862834	26377	1.40837	27282	0.995665	38470	0.740716	17739	0.603525	42548	1.10547
	10954	0.581334	21386	1.19236	50379	1.99525	42129	1.28399	23360	0.590678	54330	2.14909
	16427	0.908185	29613	1.35025	23511	0.818227	62521	2.62739	63565	1.32862	85379	2.91829
	10677	0.68276	10862	0.570256	39023	1.4285	30041	0.748648	31217	0.894634	61608	1.98676
	10946	0.728075	16084	0.660491	29526	0.883095	34299	0.873763	50819	1.42916	71689	2.31853
	13314	0.719911	21321	0.877872	22375	0.744388	38331	1.02112	44260	1.55562	52697	1.39909
	11943	0.835794	13469	0.538053	30792	0.878735	55558	1.55335	50727	1.62728	48095	2.22102
	10271	0.557734	21318	0.739278	29139	1.24068	67256	1.78449	44517	1.83984	54126	2.67671
	10745	0.565151	29065	1.48916	18031	0.479708	47365	1.25276	41356	1.15615	63325	2.92399
	14933	0.818817	33962	1.64821	13936	0.452016	58410	1.30879	19113	1.90132	61147	3.01412
	9104	0.513675	33285	1.31525	40221	1.28475	39132	0.977335	48238	1.77678	41593	2.20741
	12532	0.621027	25976	0.974018	27903	0.852657	36945	0.927304	44129	1.16583	64708	4.80653
	9475	0.568219	18923	0.811846	26001	1.01298	47485	1.22708	30022	1.007	44594	2.10318
	10757	0.88908	24787	1.32499	22357	0.771038	44487	1.22934	28724	0.769945	43693	2.94264
	11962	0.617757	16209	1.03624	32553	0.857697	24335	0.638864	21680	0.955629	40818	1.89991
	12749	0.660613	19436	0.928429	32990	1.04107	55685	2.19719	26422	1.2229	73964	2.44223
	10978	0.972334	17288	0.844136	34213	1.14522	28633	0.644369	27680	0.768967	89744	2.62394
	15021	1.05029	12798	0.621159	27167	1.09705	29960	0.570542	63845	2.2383	96258	2.55147
	14762	1.30922	20678	0.704222	28608	0.709841	44426	1.24769	47542	1.04273	109261	4.44068
	8260	0.823825	32161	1.14423	40420	1.20183	30505	0.604557	41377	0.892902	61326	1.79677
	3991	0.579173	21754	1.58494	35532	1.13722	40443	1.02637	36740	2.59574	93349	1.89573
	10126	1.26785	19407	1.67031	22373	0.717852	40699	0.943306	29511	0.618637	56284	2.50544
	16902	0.771308	14818	0.959931	29952	1.23256	27159	0.452692	29945	2.33333	39879	0.916863
	6290	0.466603	18161	1.34359	24745	0.8009	75819	2.46493	24136	0.580617	80058	2.56563
	19540	1.3008	19381	1.30326	24237	0.819542	35796	0.921728	28332	0.971589	68353	1.9615
	12705	0.918786	14839	0.893813	15260	0.542617	32732	0.654476	33842	1.6168	38829	1.45214
	16137	0.852055	17228	1.19814	18614	0.731732	35052	1.00975	17688	0.557927	59874	1.34255
	14673	1.13282	20688	1.58524	28342	1.05313	34755	0.758922	25065	0.865085	78047	3.49634
	13407	0.822705	22354	1.17443	15401	0.44329	59839	1.87543	15541	0.656566	96630	4.61254
	24319	1.59535	32092	1.74344	15758	0.720291	49628	1.35757	63271	2.65763	76659	2.87154
	14334	0.768859	20600	1.55221	22417	1.27014	41257	1.14732	40327	2.89154	66898	1.92742
	14456	1.01339	25248	1.31872	24018	0.655524	44149	0.76772	15394	1.1292	76838	2.58727
	19464	1.30588	39384	2.3758	25304	0.946616	29472	0.53328	65501	3.01991	46267	1.37379
	22725	1.71889	13171	0.92454	24542	0.740638	40091	0.987913	19931	0.533137	37942	0.778381
	11173	1.01368	20312	1.00041	26004	0.635164	39525	0.863298	18087	0.454779	98991	5.04292
	9916	0.577839	9477	0.583983	28678	1.12048	44518	1.12348	29140	0.828963	53106	2.34809
	18468	0.851076	10716	0.555188	22383	0.675729	43911	1.26705	46958	1.94562	61587	1.81924
	17942	0.577605	17088	1.46391	19094	0.802826	41086	1.17621	42841	0.912964	47885	1.54502
	13987	0.598955	17422	1.41422	28254	0.824426	42155	1.05348	59570	2.21945	70413	2.30236
	10158	0.771998	10815	0.910285	24041	0.930089	50125	1.72054	21986	0.857871	70845	2.24363
	10834	0.67228	17305	1.60607	21189	0.861199	46643	1.20134	38409	1.85484	99072	3.26931
	17474	1.26078	17774	0.866883	26179	0.992975	33502	0.690803	68725	2.41949
	25661	2.79819	22283	1.0982	32481	1.25214	54078	1.12284	193185	10.6363
	18613	1.85743	17917	1.09322	22219	0.875279	50277	1.21201	132493	5.04982
	14816	1.12576	14319	0.694337	24761	1.12281	31907	0.924748	64914	2.73147
	13893	0.934988	27016	1.27267	40616	1.40912	43789	0.802491	58899	1.87073
	28549	1.13235	35863	1.57631	39179	1.71741	47978	1.36866	72793	1.84018
	17046	1.09868	18444	1.12058	30428	1.36216	36458	0.625445	62678	2.89127
	10173	0.889054	19580	1.91377	30116	1.11941	41604	0.870519	64549	2.51634
	17958	1.10855	9562	0.926583	20214	0.690094	41963	0.983751	55018	1.55141
	10796	0.682382	17494	1.24224	39528	0.900928	58294	1.53954	88179	1.9477
	12153	0.803537	13044	0.754277	34626	1.06851	37508	1.28951	74426	2.81155
	7066	0.597643	8524	0.560262	25894	1.04665	37716	0.785816	55871	2.7469
	18124	1.40553			22284	0.735678	50882	1.24122	90389	2.73444
	12579	0.866022			28935	1.11286	31609	0.737844	125756	2.93127
	11736	0.909664			18117	0.803521	37984	0.812822	80074	2.31245
	16402	0.810437			25475	0.846139	54063	2.12792	55603	1.43335
	21721	1.78779			29314	1.23511	26486	1.49047	64739	1.73568
	13565	0.654818			15576	0.574412	30635	1.70029	59906	1.49764
	10653	0.98864			28134	1.23656	20930	0.798728	82474	1.66097
	17949	1.11164			40343	1.35857	27592	1.46255	40321	1.0444
	17894	1.09728			32684	1.1226	26656	1.40258	58588	2.79081
	16834	0.952859			24327	0.751318	36124	1.76549	46302	2.10321
	9254	0.697585			31579	0.934237	43643	1.96365	41380	2.04413
	14290	0.68253			26580	0.645394	38164	2.33198	62867	3.06098
	20189	1.4159			20920	0.612898	20027	1.28444	105203	2.89683
	10688	0.491908			24984	0.871085	25910	1.67286
	11280	0.754199			25870	0.886138	29439	1.73516
	15392	0.974377			31221	0.910516	35189	1.41521
	8049	0.556879			24680	0.941964	24791	1.38477
	13987	1.03823			19448	0.760379	31565	1.64974
	12917	1.06359			34732	1.10592	12173	0.554495
	12299	0.650931			30853	1.17882	14043	0.716651
	10733	0.710648			20556	0.666267	39108	2.67431
	14288	0.970894			25188	1.12287	16384	0.885623
	10613	0.867354			16340	0.704163	11338	0.652508
	13958	1.16654			31065	1.50856	25931	1.31438
	14896	1.11172			22563	1.33195	16812	0.895246
	14628	1.1426			11838	0.528455	20608	0.980312
	17135	0.950837			27432	2.67326	22973	1.6673
	13033	0.946548			15774	1.58025	27291	1.431
	14431	1.18969			15082	0.542435	13912	0.731055
	11026	0.822213			19299	1.09596	15452	0.661807
	10787	0.757387			32131	1.65765	18704	1.29777
	16443	1.49206			19688	0.911356	20986	0.650974
	14424	0.852759			33621	2.56187	24864	1.36976
	25908	1.6387			14367	0.749424	32601	1.7263
	17896	1.00648			32612	1.59682	29887	1.37619
	18406	1.10386			18978	1.18945	31455	1.03786
	12557	0.865942			13780	0.810258	24013	0.775547
	6120	0.446858			34271	2.75636	38935	1.38507
	13525	0.910525			18375	1.27147	59084	1.97303
	12422	0.88649			23908	0.815361	32705	0.893946
	12350	1.01326			13948	0.830079	41738	2.1397
	18221	1.28296			14333	0.873401	18208	1.76059
	12607	0.68182			13367	0.604772	45176	1.97822
	14942	1.01099			17483	1.06734	34293	1.40525
	9321	0.693703			22772	0.670088	34275	1.24161
	10813	0.722107			18584	1.17517	27955	0.82244
	13076	0.81996			24724	0.805427	30750	0.795212
	12198	0.816493			12522	0.681218	38531	1.41879
	12078	0.890552			13637	0.683153	40939	1.4997
	15696	0.837464			34011	1.21951	26300	0.751249
	12726	0.419044			18554	1.03746	41081	1.30479
	14719	1.17569			20059	1.02718	25273	1.07847
	20454	0.973657			11983	0.859312	18136	0.555816
	28349	2.21698			26879	1.65874	33132	0.992242
	15945	0.838892			18182	0.933113	23045	1.3444
	9040	0.507502			20232	1.45033	48536	3.07665
	12845	0.746415			22061	1.27201	42107	2.31443
	6356	0.583528			28401	1.28262	30440	1.88722
	11407	0.859992			19125	1.20322	34065	2.05396
	14087	1.15118			17658	0.95813	35248	1.73401
	11188	0.72853			17685	0.77631	41924	2.37176
	24889	2.34971			22653	1.25202	18162	1.10651
	18393	1.33493			12105	0.691453	27860	1.36369
	16583	1.06506			16325	0.593488	29522	1.75547
	22297	1.16027			36582	2.28424	43794	2.82615
	14631	1.07568			13413	0.761107	46812	2.60416
	8189	0.580186			16464	0.724188	39386	1.9292
	13659	0.941458			13446	0.629587	52796	3.35234
	19976	1.2791			19588	0.732571	40287	2.31998
					26467	1.65091	36926	2.21114
					22900	1.98271	46213	2.44791
					36103	2.50593	33135	1.48365
					19988	1.30097	49791	2.64104
					27274	2.55948	32181	1.01951
					18405	2.03048	32647	2.01573
					19936	1.56994	40603	2.35582
					19042	1.20144	27341	1.67939
					10043	1.05976	26372	1.51775
					9483	2.0272	22839	1.41983
					10270	1.19741	28144	2.07164
					29460	2.70622	30671	1.91861
					8750	1.21796	34966	2.20171
					16202	1.63513	42283	2.4838
					28576	2.30547	30563	1.73997
					16046	1.31032	21773	1.15511
					30495	2.4407	17420	1.23356
					11873	1.98439	31505	1.60636
					15741	1.49538	27786	1.6238
					25754	1.56588	44817	2.07189
					17854	1.74	23238	0.791639
					15824	1.58614	17314	0.862801
					41624	2.46424	27525	2.013
					11637	1.65565	52009	3.32061
					32195	2.30095	24741	1.52394
					25972	2.22065	36289	1.50089
					35715	2.47901	59133	4.14412
					18955	2.47746	48484	2.4755
					22435	2.06472	31786	3.14901
					21379	1.53268	23913	2.06291
					24340	2.38525	26101	1.93762
					23891	2.2771	55497	3.70465
					21388	1.23038	20821	1.26784
					18167	1.14173	35388	1.86285
					24631	1.52864	42930	2.16918
					19414	1.00207	30984	1.5306
					22805	1.01147	27928	2.03272
					18025	0.951977	35316	2.02277
					19840	1.42096	37475	1.73286
					27274	3.55291	28201	1.6869
					20163	0.947846	30030	1.30849
					18699	1.05369	23229	1.3217
					31475	1.28608	28741	1.73085
					13145	0.714485	31313	1.77666
					21013	0.903311	20604	1.14571
					24159	1.36043	42506	1.88812
					22586	1.35243	48448	2.95436
					21926	1.32769	23277	1.47002
					25634	1.37103	41832	2.28553
					29473	1.613	32464	2.29426
					30852	1.91831	24102	1.30501
					18276	1.1014	32644	1.61072
					47501	1.69658	38033	1.69629
					25026	1.56609	26045	1.22847
					20182	0.797143	16254	1.01
					13919	0.658411	26387	1.68695
					16464	0.702231	23431	1.06633
					20009	0.953923	15887	0.849762
					19097	0.925739	31413	1.27716
					22241	1.19236	30320	1.14084
					22218	1.03704
					17482	0.636261
					19577	0.989174
					16910	0.89482
					31237	1.70257
					26935	1.30199
					40463	1.8892
					23332	1.12243
					22581	0.949944
					17846	0.887676
					20635	1.14826
					19905	0.755592
					36566	1.38615
					29275	1.60329
					26292	1.40474
					27364	1.25712
					25301	1.61749
					18778	1.23327
					14255	0.768575
					18565	0.865678
					42132	1.83739
					17612	0.871381
					21140	1.35934
					12925	0.858118
					15600	0.63527
					26954	1.09496
					20011	1.00571
					16202	0.764893
					14610	0.848872
					24720	1.09717
					24758	1.2362
					12587	0.566001
					40278	1.55139
					32829	1.15874
					14432	0.801671
					18394	1.01464
					20748	0.88506
					62886	1.50174
					13587	0.813489
					15239	0.707347
					12811	0.564732
					19404	0.810836

## Sheet: Figure 2d
	Growth rate (h-1)	Length (µm)			Width (µm)
		Mean	SEM	N	Mean	SEM	N
CGXII+PYR	0.302	1.73	0.0263	179	0.892	0.00739	179
CGXII+PYR+CAA	0.399	2.09	0.0365	110	0.919	0.0084	110
CGXII+GLU	0.432	1.98	0.0236	281	0.924	0.00663	281
CGXII+GLU+CAA	0.457	2.29	0.0312	239	0.958	0.00825	239
BHI+GLU	0.466	2.263	0.06607	123	1.016	0.01361	123
BHI+GLU+CAA	0.475	2.71	0.0672	98	1.07	0.0116	98
Chemostat (0.2)	0.2	1.74	0.0496	30	0.884	0.0112	30
Chemostat (0.3)	0.3	1.943	0.06044	31	0.8808	0.02449	31
Chemostat (0.43)	0.43	2.39	0.0682	47	0.984	0.00952	47

## Sheet: Figure 3a and 3b
	Growth rate (h-1)	Exponential			Growth rate (h-1)	Stationary
		Mean	SD	N		Mean	SD	N
Chemostat (0.2 h-1)	0.2	13888	3945	30	0
CGXII+PYR	0.31	16431	4386	179	0	14725	4534	113
Chemostat (0.3 h-1)	0.3	16924	3321	31	0
CGXII+PYR+CAA	0.4	18695	4953	110	0	16074	4559	158
Chemostat (0.43 h-1)	0.43	21266	6568	47	0
CGXII+GLU	0.43	24046	8326	281	0	14312	5615	264
CGXII+GLU+CAA	0.46	26059	10712	239	0	16415	3783	266
BHI+GLU	0.47	29241	9630	123	0	13320	2817	239
BHI+GLU+CAA	0.48	29751	7961	98	0	13497	3497	137

## Sheet: Figure 3c
SRM
	Growth rate (h-1)	Ribosomes/µm3
		Mean
CGXII+PYR (STA)	0	14725
Chemostat (0.2 h-1)	0.2	13888
CGXII+PYR	0.31	16431
Chemostat (0.3 h-1)	0.3	16924
CGXII+PYR+CAA	0.4	18695
Chemostat (0.43 h-1)	0.43	21266
CGXII+GLU	0.43	24046
CGXII+GLU+CAA	0.46	26059
BHI+GLU	0.47	29241
BHI+GLU+CAA	0.48	29751
RNA/protein
Strain	Medium	Growth rate (h-1)	Mean R/P ratio (g g-1)	SD R/P ratio (g g-1)	N
EVO5	BHI+CGXII+GLU	0.94±0.08	0.701178	0.08	2
EVO5	BHI+GLU	0.77±0.07	0.56857	0.06	2
wt	BHI+GLU	0.61±0.02	0.323865	0.04	3
wt	CGXII+GLU	0.47±0.03	0.244176	0.07	5
wt	CGXII+ACE	0.40±0.01	0.20321	0.02	3
wt	CGXII+PYR	0.29±0.01	0.189093	0.02	3
wt	CGXII+LAC	0.27±0.07	0.155997	0.02	3
wt	CGXII+EtOH+CAA	0.24±0.05	0.184479	0.05	3
wt	CGXII+EtOH	0.12±0.01	0.141851	0.03	3
wt	CGXII+Glutamate	0.07±0.02	0.143833	0.03	3
wt	BHI+GLU (STA)	0	0.160964	0.04	2

## Sheet: Figure 4a
C. glutamicum								E. coli 37 °C							E. coli 30 °C
Experimental data				Model				Values from the literature			Model				Experimental data			Values from the literature			Model
Growth rate (h-1)	RNA/protein	ΦR		Growth rate (h-1)	ΦR			Growth rate (h-1)	ΦR		Growth rate	ΦR			Growth rate (h-1)	RNA/protein		Growth rate (h-1)	ΦR		Growth rate (h-1)	ΦR
0.94	0.7	0.532		0.062	0.138			1.8	0.362		1.68863	0.350285			0.868	0.505		1.095	0.486		1.14351	0.489555
0.77	0.57	0.433		0.114	0.119			1.73	0.358		1.68031	0.348692			0.584	0.308		0.818	0.402		1.13401	0.485704
0.61	0.32	0.243		0.165	0.118			1.73	0.356		1.67171	0.347046			0.405	0.224		0.589	0.318		1.1242	0.481728
0.47	0.24	0.182		0.214	0.124			1.58	0.354		1.66283	0.345346			0.274	0.169		0.388	0.273		1.11407	0.477621
0.4	0.2	0.152		0.26	0.134			1.57	0.328		1.65365	0.34359			0.146	0.129		1.158	0.435		1.10361	0.473381
0.29	0.19	0.144		0.304	0.145			1.46	0.32		1.64416	0.341775			0.025	0.066		0.742	0.373		1.0928	0.469004
0.27	0.16	0.122		0.346	0.157			1.39	0.297		1.63437	0.339902						0.652	0.328		1.08164	0.464486
0.24	0.18	0.137		0.386	0.17			1.31	0.315		1.62425	0.337968						0.326	0.23		1.07012	0.459822
0.12	0.14	0.106		0.424	0.183			1.28	0.277		1.6138	0.335971						1.227	0.456		1.05823	0.455008
0.07	0.14	0.106		0.46	0.195			1.17	0.251		1.60301	0.33391						0.589	0.326		1.04595	0.450039
0	0.16	0.122		0.494	0.207			1.12	0.233		1.59188	0.331784						0.34	0.2		1.03327	0.444912
				0.527	0.219			1.04	0.252		1.58039	0.32959						1.262	0.464		1.02019	0.43962
				0.558	0.23			1.04	0.224		1.56853	0.327327						0.638	0.343		1.00667	0.434159
				0.588	0.24			1	0.218		1.5563	0.324994						0.277	0.267		0.992723	0.428523
				0.617	0.251			0.99	0.204		1.54368	0.322589						0.756	0.274		0.978316	0.422707
				0.644	0.261			0.98	0.223		1.53067	0.32011						0.658	0.251		0.963438	0.416703
				0.67	0.27			0.95	0.207		1.51726	0.317556						0.416	0.182		0.948071	0.410507
				0.694	0.279			0.92	0.192		1.50344	0.314926						0.354	0.16		0.932197	0.404111
				0.717	0.287			0.75	0.177		1.4892	0.312217						0.215	0.122		0.915795	0.397507
				0.739	0.295			0.72	0.164		1.47453	0.309429									0.898844	0.39069
				0.759	0.302			0.71	0.17		1.45943	0.306561									0.881322	0.38365
				0.777	0.309			0.7	0.171		1.44388	0.30361									0.863205	0.376379
				0.794	0.315			0.69	0.173		1.42787	0.300575									0.844466	0.36887
				0.81	0.321			0.69	0.165		1.4114	0.297456									0.825077	0.361113
				0.824	0.326			0.69	0.194		1.39446	0.29425									0.805007	0.353099
				0.836	0.331			0.6	0.17		1.37703	0.290957									0.784225	0.344818
				0.847	0.335			0.57	0.175		1.35911	0.287575									0.762694	0.336261
				0.856	0.338			0.55	0.147		1.34069	0.284102									0.740375	0.327419
				0.864	0.341			0.5	0.14		1.32176	0.280539									0.717227	0.318282
				0.871	0.344			0.46	0.131		1.3023	0.276883									0.693204	0.308842
				0.877	0.346			0.42	0.152		1.28231	0.273134									0.668256	0.299091
				0.883	0.348			0.41	0.131		1.26177	0.269291									0.642326	0.289024
				0.887	0.349			0.4	0.135		1.24068	0.265353									0.615353	0.278641
				0.891	0.351			0.38	0.122		1.21902	0.261318									0.587269	0.267944
				0.894	0.352			0.38	0.144		1.19677	0.257187									0.557997	0.256948
				0.897	0.353			0.34	0.116		1.17393	0.252958									0.527451	0.245679
				0.9	0.354			0.33	0.116		1.15048	0.248632									0.495535	0.234184
				0.902	0.355			0.29	0.112		1.12641	0.244209									0.462137	0.222547
				0.904	0.356			0.23	0.102		1.10169	0.239688									0.427134	0.210901
				0.906	0.356			0.2	0.099		1.07632	0.23507									0.390385	0.199461
				0.908	0.357			0.13	0.09		1.05027	0.230357									0.351738	0.188568
				0.909	0.358			0.035	0.074		1.02352	0.225551									0.311039	0.178748
				0.911	0.358			0	0.065		0.99606	0.220654
				0.912	0.359						0.967857	0.215669
				0.913	0.359						0.938889	0.210603
				0.914	0.359						0.909131	0.205462
				0.915	0.36						0.878555	0.200254
											0.84713	0.194992
											0.814822	0.189691
											0.781596	0.184371
											0.747414	0.179057
											0.712234	0.173783
											0.676013	0.16859
											0.638706	0.163532
											0.600265	0.158676
											0.560645	0.15411
											0.519799	0.149942
											0.477689	0.146308

## Sheet: Figure 4b
C. glutamicum									E. coli 37 °C								E. coli 30 °C
Experimental data					Model				Values from the literature				Model				Experimental data					Model
Growth rate (h-1)	Mean kR	SD kR	N		Growth rate	kR			Growth rate (h-1)	Mean kR	SD kR		Growth rate	kR			Growth rate (h-1)	Mean kR	SD kR	N		Growth rate (h-1)	kR
0.79	8.98	0.44	3		0.915	8.698			1.8	16.7	0.3		1.68863	16.4806			0.139	9.11	0.89	2		1.14351	7.98544
0.49	8.09	0.56	2		0.914	8.697			1.28	16.3	0.1		1.68031	16.4743			0.577	9.33	0.57	2		1.13401	7.9819
0.29	6.79	0.03	2		0.913	8.696			1.12	16.1	0.2		1.67171	16.4677			0.836	8.68	1.3	4		1.1242	7.97817
0.2	5.42	0.71	3		0.912	8.696			0.98	15.9	0.2		1.66283	16.4609								1.11407	7.97424
0.18	5.09	0.05	2		0.911	8.695			0.75	14.9	0.1		1.65365	16.4537								1.10361	7.97009
0.18	4.64	0.38	3		0.909	8.694			0.69	15	0.2		1.64416	16.4461								1.0928	7.96571
0.07	1.79	0.27	2		0.908	8.693			0.69	14.7	0		1.63437	16.4383								1.08164	7.96108
					0.906	8.692			0.55	13.7	0.2		1.62425	16.43								1.07012	7.95618
					0.904	8.691			0.5	13.1	0.3		1.6138	16.4213								1.05823	7.951
					0.902	8.689			0.46	12.6	0.2		1.60301	16.4122								1.04595	7.9455
					0.9	8.688			0.41	13	0.3		1.59188	16.4027								1.03327	7.93966
					0.897	8.686			0.34	12.4	0.1		1.58039	16.3927								1.02019	7.93346
					0.894	8.684			0.38	12.4	0.2		1.56853	16.3822								1.00667	7.92685
					0.891	8.682			0.33	12	0.3		1.5563	16.3711								0.992723	7.91979
					0.887	8.679			0.29	12.1	0.1		1.54368	16.3594								0.978316	7.91226
					0.883	8.676			0.2	11.6	0.2		1.53067	16.3472								0.963438	7.90418
					0.877	8.673			0.23	12.3	0.2		1.51726	16.3343								0.948071	7.89552
					0.871	8.669			0.13	10.7	0.1		1.50344	16.3207								0.932197	7.8862
					0.864	8.664			0.035	9.4	0.3		1.4892	16.3063								0.915795	7.87614
					0.856	8.658			0	8.1	0.2		1.47453	16.2912								0.898844	7.86526
					0.847	8.651							1.45943	16.2752								0.881322	7.85345
					0.836	8.643							1.44388	16.2583								0.863205	7.84059
					0.824	8.634							1.42787	16.2404								0.844466	7.82653
					0.81	8.623							1.4114	16.2214								0.825077	7.81109
					0.794	8.61							1.39446	16.2013								0.805007	7.79407
					0.777	8.595							1.37703	16.1799								0.784225	7.77519
					0.759	8.578							1.35911	16.1572								0.762694	7.75414
					0.739	8.559							1.34069	16.133								0.740375	7.73051
					0.717	8.537							1.32176	16.1071								0.717227	7.7038
					0.694	8.512							1.3023	16.0796								0.693204	7.67336
					0.67	8.483							1.28231	16.05								0.668256	7.63836
					0.644	8.449							1.26177	16.0184								0.642326	7.59768
					0.617	8.41							1.24068	15.9844								0.615353	7.54987
					0.588	8.364							1.21902	15.9478								0.587269	7.49294
					0.558	8.31							1.19677	15.9083								0.557997	7.42415
					0.527	8.244							1.17393	15.8655								0.527451	7.33965
					0.494	8.163							1.15048	15.8192								0.495535	7.23397
					0.46	8.062							1.12641	15.7687								0.462137	7.0992
					0.424	7.931							1.10169	15.7136								0.427134	6.92382
					0.386	7.756							1.07632	15.6532								0.390385	6.69107
					0.346	7.514							1.05027	15.5869								0.351738	6.37693
					0.304	7.167							1.02352	15.5136								0.311039	5.94886
					0.26	6.655							0.99606	15.4324
					0.214	5.89							0.967857	15.342
					0.165	4.776							0.938889	15.2409
					0.114	3.274							0.909131	15.1271
					0.062	1.525							0.878555	14.9985
													0.84713	14.8523
													0.814822	14.6851
													0.781596	14.4927
													0.747414	14.2702
													0.712234	14.0112
													0.676013	13.7083
													0.638706	13.3524
													0.600265	12.9328
													0.560645	12.437
													0.519799	11.8515
													0.477689	11.1619

## Sheet: Figure 4c
C. glutamicum								E. coli 37 °C							E. coli 30 °C
Experimental data				Model				Values from the literature			Model				Experimental data				Model
Growth rate	Mean active ribosome fraction	SD active ribosome fraction		Growth rate	Active ribosome fraction			Growth rate (h-1)	Active ribosome fraction		Growth rate (h-1)	Active ribosome fraction			Growth rate (h-1)	Mean active ribosome fraction	SD active ribosome fraction		Growth rate (h-1)	Active ribosome fraction
0.74	0.89	0.13		0.915	0.998			1.8	0.981		1.68863	0.997487			0.836025	0.83	0.13		1.14351	0.998701
0.48	0.87	0.09		0.914	0.998			1.28	0.935		1.68031	0.997462			0.576738	0.87	0.0699213		1.13401	0.998679
0.18	0.84	0.11		0.913	0.998			1.12	0.985		1.67171	0.997435			0.13913	0.51	0.059988		1.1242	0.998655
0.06	0.77	0.15		0.912	0.998			0.98	0.908		1.66283	0.997407							1.11407	0.99863
				0.911	0.998			0.75	0.936		1.65365	0.997378							1.10361	0.998603
				0.909	0.998			0.69	0.937		1.64416	0.997347							1.0928	0.998574
				0.908	0.998			0.69	0.878		1.63437	0.997315							1.08164	0.998544
				0.906	0.998			0.55	0.901		1.62425	0.99728							1.07012	0.998511
				0.904	0.998			0.5	0.899		1.6138	0.997244							1.05823	0.998476
				0.902	0.998			0.46	0.92		1.60301	0.997206							1.04595	0.998439
				0.9	0.998			0.41	0.795		1.59188	0.997166							1.03327	0.998399
				0.897	0.998			0.38	0.83		1.58039	0.997124							1.02019	0.998356
				0.894	0.998			0.34	0.782		1.56853	0.99708							1.00667	0.99831
				0.891	0.998			0.33	0.784		1.5563	0.997032							0.992723	0.99826
				0.887	0.998			0.29	0.707		1.54368	0.996982							0.978316	0.998206
				0.883	0.998			0.23	0.605		1.53067	0.99693							0.963438	0.998147
				0.877	0.998			0.2	0.575		1.51726	0.996874							0.948071	0.998084
				0.871	0.998			0.13	0.446		1.50344	0.996814							0.932197	0.998014
				0.864	0.998			0.035	0.166		1.4892	0.996751							0.915795	0.997939
				0.856	0.997						1.47453	0.996684							0.898844	0.997856
				0.847	0.997						1.45943	0.996613							0.881322	0.997764
				0.836	0.997						1.44388	0.996537							0.863205	0.997663
				0.824	0.997						1.42787	0.996456							0.844466	0.997551
				0.81	0.997						1.4114	0.996369							0.825077	0.997425
				0.794	0.997						1.39446	0.996277							0.805007	0.997285
				0.777	0.997						1.37703	0.996178							0.784225	0.997127
				0.759	0.997						1.35911	0.996072							0.762694	0.996947
				0.739	0.997						1.34069	0.995958							0.740375	0.996742
				0.717	0.996						1.32176	0.995836							0.717227	0.996505
				0.694	0.996						1.3023	0.995704							0.693204	0.996231
				0.67	0.996						1.28231	0.995561							0.668256	0.995909
				0.644	0.996						1.26177	0.995407							0.642326	0.995527
				0.617	0.995						1.24068	0.99524							0.615353	0.995068
				0.588	0.995						1.21902	0.995058							0.587269	0.994511
				0.558	0.994						1.19677	0.99486							0.557997	0.993822
				0.527	0.993						1.17393	0.994643							0.527451	0.992957
				0.494	0.992						1.15048	0.994405							0.495535	0.99185
				0.46	0.991						1.12641	0.994144							0.462137	0.990406
				0.424	0.99						1.10169	0.993856							0.427134	0.988483
				0.386	0.987						1.07632	0.993537							0.390385	0.985873
				0.346	0.984						1.05027	0.993182							0.351738	0.982282
				0.304	0.98						1.02352	0.992786							0.311039	0.977319
				0.26	0.972						0.99606	0.992341
				0.214	0.962						0.967857	0.991841
				0.165	0.946						0.938889	0.991274
				0.114	0.928						0.909131	0.990629
				0.062	0.917						0.878555	0.989891
											0.84713	0.989042
											0.814822	0.988059
											0.781596	0.986914
											0.747414	0.985573
											0.712234	0.983995
											0.676013	0.982128
											0.638706	0.979913
											0.600265	0.977278
											0.560645	0.974148
											0.519799	0.970442
											0.477689	0.966095

## Sheet: Figure 5a
	Backscatter						Specific fluorescence
	Glutamate			Glutamate+GLU@t0			Glutamate			Glutamate+GLU@t0
t (h)	Mean	SD	N	Mean	SD	N	Mean	SD	N	Mean	SD	N
-2	22.089	4.59174	3	22.7744	6.05797	3	1.68731	0.123232	2	1.66913	0.0906553	2
-1.75	23.3652	2.40871	3	24.4909	4.34755	3	1.67612	0.12799	2	1.64872	0.0865968	2
-1.5	23.087	2.26294	3	23.9698	3.90864	3	1.70602	0.159278	2	1.65348	0.102191	2
-1.25	24.8087	3.35056	3	25.6559	4.47739	3	1.67803	0.108021	2	1.6501	0.0880609	2
-1	25.139	4.93229	3	26.1108	6.90613	3	1.64962	0.135568	2	1.65916	0.092688	2
-0.75	24.6472	2.77455	3	25.7817	3.76562	3	1.67342	0.14677	2	1.65255	0.0675828	2
-0.5	25.5947	3.53323	3	26.9969	5.24756	3	1.67381	0.116478	2	1.63475	0.0707329	2
-0.25	27.1377	2.92465	3	27.765	5.1893	3	1.64383	0.0972001	2	1.64478	0.074939	2
0	27.5285	4.58722	3	28.6261	6.55511	3	1.72616	0.0852524	2	1.68769	0.0484398	2
0.25	26.8266	3.61985	3	26.8262	5.08103	3	1.73842	0.114035	2	1.75059	0.103156	2
0.5	26.805	3.95147	3	28.26	4.00847	3	1.72254	0.0909982	2	1.75269	0.0633783	2
0.75	26.2092	3.74825	3	30.587	4.53749	3	1.7403	0.103902	2	1.88803	0.0760695	2
1	25.8385	4.97123	3	32.9711	4.89855	3	1.73596	0.0978171	2	2.04281	0.0429112	2
1.25	26.9207	2.07853	3	37.2724	3.15798	3	1.72659	0.0909595	2	2.17498	0.0545588	2
1.5	27.9221	2.95163	3	41.2764	2.66121	3	1.73001	0.114897	2	2.27717	0.0511325	2
1.75	28.196	3.4581	3	44.2218	3.6808	3	1.72672	0.104295	2	2.36084	0.0778965	2
2	28.82	2.22559	3	48.3083	4.57619	3	1.71968	0.101214	2	2.3922	0.0619564	2
2.25	26.7689	3.68525	3	51.4435	5.17788	3	1.75185	0.0700543	2	2.40411	0.0937647	2
2.5	27.8741	1.44512	3	57.3224	8.7799	3	1.72116	0.113971	2	2.38652	0.0813457	2
2.75	28.6224	2.25132	3	63.4372	10.0262	3	1.70859	0.0839863	2	2.34576	0.0725973	2
3	28.5946	2.17708	3	68.975	13.6304	3	1.68878	0.0999186	2	2.31344	0.0843603	2
3.25	29.3698	1.81305	3	77.3731	16.3813	3	1.68594	0.0899569	2	2.27579	0.0760803	2
3.5	28.7387	0.991584	3	84.7733	22.0978	3	1.68792	0.0825939	2	2.21543	0.0881111	2
3.75	29.5901	2.55886	3	95.2139	25.0843	3	1.67241	0.0781675	2	2.15099	0.103571	2
4	28.9229	1.51464	3	104.945	33.9617	3	1.65936	0.0690679	2	2.08714	0.117273	2
4.25	30.4382	1.49653	3	119.829	39.7818	3	1.65883	0.0725495	2	2.00791	0.142354	2
4.5	30.5164	1.78219	3	135.648	49.204	3	1.65766	0.104462	2	1.89728	0.178899	2
4.75	29.9605	1.61663	3	153.004	58.4508	3	1.63761	0.0757453	2	1.78857	0.205881	2
5	30.8393	2.08732	3	175.612	71.1623	3	1.62745	0.0554157	2	1.65476	0.249449	2

[truncated: 12 more sheets: Figure 5b, Figure 5c, Figure 5d, Supplementary Data 3, Supplementary Data 4, Supplementary Data 5, Supplementary Figure 1, Supplementary Figure 4a, Supplementary Figure 4b, Supplementary Figure 4c, Supplementary Figure 4d, Supplementary Figures 6-9]
