# Supplementary material for: Growth-rate dependency of ribosome abundance and translation elongation rate in Corynebacterium glutamicum differs from that in Escherichia coli
Source: Nat Commun. 2023 Sep 12;14:5611. doi: 10.1038/s41467-023-41176-y (PMC10497606; doi:10.1038/s41467-023-41176-y)
Supplement: Supplementary file 6 — Source Data [file 41467_2023_41176_MOESM6_ESM.zip › Source Data/Source_Data_2.xlsx]

## Sheet: SMLM
Growth-rate dependency of ribosome abundance and translation elongation rate in Corynebacterium glutamicum differs from that in Escherichia coli
Susana Matamouros, Thomas Gensch, Martin Cerff, Christian C. Sachs, Iman Abdollahzadeh, Johnny Hendriks, Lucas Horst, Niklas Tenhaef, Julia Tenhaef, Stephan Noack, Michaela Graf, Ralf Takors, Katharina Nöh and Michael Bott
Source Data 2
Single molecule localization microscopy
Transmission image with the identified cell regions is shown for every experiment
Manually excluded from the analyses were cell regions that identified more than one cell, superposed cells or incorrectly identified cell outlines.
All analyzed cells and corresponding data is found under the respective transmission image.
All analyses were performed with the SM34 strain unless otherwise indicated.
The data contained in this spreadsheet was used to generate Fig. 2b, 2c, 2d and Fig. 3. A summary of the relevant results can be found in Supplementary Data 1.

## Sheet: CGXII+PYR_EXP
Biological replicate 1			Growth rate = 0.33
Cell #	Count	Ellipse long (µm)	Ellipse small (µm)	Max Dark (frames)	Max Displacement (µm)	Mean Loc Precision (µm)	Mean Loc Sigma (µm)		R	R2	Pi	V = πR2 · (L − 2R/3) (um3)	Density (ribosomes/um3)
3	9193	1.18294	0.844574	1	0.0373	0.0365985	0.0896886		0.422287	0.178326	3.14159	0.505002	18203.9
5	12806	1.2572	0.945739	1	0.0373	0.0387088	0.0896886		0.472869	0.223605	3.14159	0.6617	19353.2
6	10051	1.86494	0.808004	1	0.0373	0.0327309	0.0896886		0.404002	0.163218	3.14159	0.818169	12284.7
7	8438	1.2998	0.824451	1	0.0373	0.0343795	0.0896886		0.412225	0.16993	3.14159	0.547188	15420.6
12	15835	1.4659	0.733737	1	0.0373	0.0360145	0.0896886		0.366868	0.134592	3.14159	0.516416	30663.3
14	15005	1.84018	0.812596	1	0.0373	0.0361009	0.0896886		0.406298	0.165078	3.14159	0.813861	18436.8
16	13700	1.71197	0.788573	1	0.0373	0.0343112	0.0896886		0.394287	0.155462	3.14159	0.707744	19357.3
17	18199	2.016	1.06149	1	0.0373	0.0351902	0.0896886		0.530745	0.28169	3.14159	1.47095	12372.3
18	9253	1.59407	0.873605	1	0.0373	0.0339654	0.0896886		0.436802	0.190796	3.14159	0.780945	11848.5
27	11517	1.76847	0.769904	1	0.0373	0.0375423	0.0896886		0.384952	0.148188	3.14159	0.703831	16363.3
31	20402	2.05933	0.814308	1	0.0373	0.03857	0.0896886		0.407154	0.165774	3.14159	0.931124	21911.1
32	10024	1.48625	0.745557	1	0.0373	0.037939	0.0896886		0.372779	0.138964	3.14159	0.540353	18550.8
35	35243	1.60194	1.11773	1	0.0373	0.0401389	0.0896886		0.558865	0.31233	3.14159	1.20627	29216.6
36	27732	2.41761	1.06222	1	0.0373	0.0360356	0.0896886		0.531112	0.28208	3.14159	1.82867	15165.1
37	20084	2.2992	0.878611	1	0.0373	0.0354889	0.0896886		0.439306	0.192989	3.14159	1.21642	16510.7
38	13824	1.59134	0.69935	1	0.0373	0.0357254	0.0896886		0.349675	0.122273	3.14159	0.521734	26496.3
39	19020	2.37883	0.946467	1	0.0373	0.0335163	0.0896886		0.473234	0.22395	3.14159	1.45168	13102
40	36457	1.96865	0.948954	1	0.0373	0.0387764	0.0896886		0.474477	0.225128	3.14159	1.16863	31196.4
41	11569	1.87406	0.76983	1	0.0373	0.0357939	0.0896886		0.384915	0.148159	3.14159	0.752852	15366.9
42	9791	1.55022	1.01381	1	0.0373	0.0392249	0.0896886		0.506905	0.256952	3.14159	0.978604	10005.1
Biological replicate 2			Growth rate = 0.31
Cell #	Count	Ellipse long (µm)	Ellipse small (µm)	Max Dark (frames)	Max Displacement (µm)	Mean Loc Precision (µm)	Mean Loc Sigma (µm)		R	R2	Pi	V = πR2 · (L − 2R/3) (um3)	Density (ribosomes/um3)
0	17269	2.03704	0.873231	1	0.0364	0.034999	0.0896711		0.436616	0.190633	3.14159	1.04564	16515.2
1	7257	1.28787	0.814935	1	0.0364	0.0350788	0.0896711		0.407467	0.16603	3.14159	0.530059	13690.9
2	18086	1.41519	0.894484	1	0.0364	0.0379996	0.0896711		0.447242	0.200025	3.14159	0.701938	25765.8
3	11912	1.30187	0.835945	1	0.0364	0.0349464	0.0896711		0.417972	0.174701	3.14159	0.561584	21211.4
4	14416	1.74535	0.801202	1	0.0364	0.0364098	0.0896711		0.400601	0.160481	3.14159	0.745303	19342.5
5	12404	1.34869	0.827574	1	0.0364	0.0356805	0.0896711		0.413787	0.17122	3.14159	0.577081	21494.4
6	10118	1.521	0.744101	1	0.0364	0.0350675	0.0896711		0.37205	0.138421	3.14159	0.553565	18277.9
7	10981	1.30557	0.784321	1	0.0364	0.034153	0.0896711		0.392161	0.15379	3.14159	0.504469	21767.5
8	11527	1.2011	0.809007	1	0.0364	0.0361417	0.0896711		0.404504	0.163623	3.14159	0.478789	24075.3
10	24361	2.28529	0.936631	1	0.0364	0.036179	0.0896711		0.468316	0.21932	3.14159	1.35948	17919.4
11	15705	1.7797	0.91809	1	0.0364	0.0343243	0.0896711		0.459045	0.210722	3.14159	0.975578	16098.1
12	13602	2.26134	0.842935	1	0.0364	0.0335981	0.0896711		0.421467	0.177635	3.14159	1.10515	12307.8
14	12839	1.63848	0.75465	1	0.0364	0.0345188	0.0896711		0.377325	0.142374	3.14159	0.620347	20696.5
15	11804	1.71449	0.727979	1	0.0364	0.0359544	0.0896711		0.363989	0.132488	3.14159	0.612609	19268.4
16	14427	1.07922	0.904764	1	0.0364	0.0402245	0.0896711		0.452382	0.204649	3.14159	0.499958	28856.4
17	7141	1.5458	0.708508	1	0.0364	0.0348181	0.0896711		0.354254	0.125496	3.14159	0.516333	13830.2
18	16921	1.62598	0.863864	1	0.0364	0.0363506	0.0896711		0.431932	0.186565	3.14159	0.784233	21576.5
19	12001	1.75885	0.721136	1	0.0364	0.0357137	0.0896711		0.360568	0.130009	3.14159	0.620198	19350.3
20	10565	1.9904	0.761235	1	0.0364	0.0333842	0.0896711		0.380618	0.14487	3.14159	0.79039	13366.8
21	26114	2.23186	0.840275	1	0.0364	0.03616	0.0896711		0.420138	0.176516	3.14159	1.08234	24127.5
22	17657	1.82112	0.974723	1	0.0364	0.0371179	0.0896711		0.487361	0.237521	3.14159	1.11646	15815.1
23	16570	2.18273	0.95921	1	0.0364	0.0335802	0.0896711		0.479605	0.230021	3.14159	1.34626	12308.2
24	21163	1.91925	0.855347	1	0.0364	0.0351868	0.0896711		0.427674	0.182905	3.14159	0.938994	22537.9
25	22663	1.9676	0.960809	1	0.0364	0.0384981	0.0896711		0.480405	0.230789	3.14159	1.19439	18974.6
26	8429	1.69077	0.668433	1	0.0364	0.0354289	0.0896711		0.334216	0.111701	3.14159	0.515131	16362.8
27	12672	1.84831	0.716049	1	0.0364	0.0353948	0.0896711		0.358025	0.128182	3.14159	0.64819	19549.8
28	12288	1.57344	0.780144	1	0.0364	0.0350046	0.0896711		0.390072	0.152156	3.14159	0.627816	19572.6
29	17923	1.68896	0.924834	1	0.0364	0.0366386	0.0896711		0.462417	0.213829	3.14159	0.927495	19324.1
30	14539	1.76119	0.803184	1	0.0364	0.0354111	0.0896711		0.401592	0.161276	3.14159	0.756682	19214.1
32	18931	1.87253	0.997686	1	0.0364	0.0366086	0.0896711		0.498843	0.248844	3.14159	1.2039	15724.8
34	12136	1.24549	0.890684	1	0.0364	0.0352212	0.0896711		0.445342	0.198329	3.14159	0.59104	20533.3
35	14338	1.4808	0.940692	1	0.0364	0.035883	0.0896711		0.470346	0.221225	3.14159	0.811227	17674.5
36	8257	1.1342	0.834438	1	0.0364	0.0350347	0.0896711		0.417219	0.174072	3.14159	0.468143	17637.8
37	12432	1.91061	0.828778	1	0.0364	0.0348542	0.0896711		0.414389	0.171718	3.14159	0.881679	14100.4
38	11169	1.67175	0.769601	1	0.0364	0.0359075	0.0896711		0.384801	0.148072	3.14159	0.658329	16965.7
40	19613	2.11611	1.02643	1	0.0364	0.0388645	0.0896711		0.513216	0.26339	3.14159	1.4679	13361.3
41	6688	1.86723	0.742612	1	0.0364	0.0347768	0.0896711		0.371306	0.137868	3.14159	0.70153	9533.44
42	18133	2.07677	0.77744	1	0.0364	0.035383	0.0896711		0.38872	0.151103	3.14159	0.862834	21015.6
43	10954	1.23424	0.888239	1	0.0364	0.0353942	0.0896711		0.44412	0.197242	3.14159	0.581334	18842.9
44	16427	2.23749	0.763637	1	0.0364	0.0351911	0.0896711		0.381819	0.145785	3.14159	0.908185	18087.7
45	10677	1.35702	0.908026	1	0.0364	0.0360404	0.0896711		0.454013	0.206128	3.14159	0.68276	15638
46	10946	1.71063	0.801371	1	0.0364	0.0348424	0.0896711		0.400685	0.160549	3.14159	0.728075	15034.2
47	13314	1.5203	0.862252	1	0.0364	0.0357624	0.0896711		0.431126	0.18587	3.14159	0.719911	18493.9
48	11943	1.74475	0.853689	1	0.0364	0.0362111	0.0896711		0.426845	0.182196	3.14159	0.835794	14289.4
49	10271	1.26397	0.851133	1	0.0364	0.0357037	0.0896711		0.425566	0.181107	3.14159	0.557734	18415.6
50	10745	1.30415	0.837935	1	0.0364	0.0356345	0.0896711		0.418967	0.175534	3.14159	0.565151	19012.6
52	14933	2.00077	0.773399	1	0.0364	0.0359471	0.0896711		0.3867	0.149537	3.14159	0.818817	18237.3
53	9104	1.272	0.807591	1	0.0364	0.034836	0.0896711		0.403796	0.163051	3.14159	0.513675	17723.3
57	12532	1.51914	0.793918	1	0.0364	0.0356719	0.0896711		0.396959	0.157576	3.14159	0.621027	20179.5
58	9475	1.24391	0.871041	1	0.0364	0.0364435	0.0896711		0.43552	0.189678	3.14159	0.568219	16674.9
59	10757	1.90042	0.835426	1	0.0364	0.0354911	0.0896711		0.417713	0.174484	3.14159	0.88908	12099
60	11962	1.50948	0.795007	1	0.0364	0.0361818	0.0896711		0.397504	0.158009	3.14159	0.617757	19363.6
61	12749	1.6687	0.771982	1	0.0364	0.0354414	0.0896711		0.385991	0.148989	3.14159	0.660613	19298.7
63	10978	1.74028	0.930405	1	0.0364	0.0362644	0.0896711		0.465203	0.216413	3.14159	0.972334	11290.4
64	15021	1.97625	0.892519	1	0.0364	0.0366697	0.0896711		0.446259	0.199147	3.14159	1.05029	14301.8
Biological replicate 3			Growth rate = 0.29
Cell #	Count	Ellipse long (µm)	Ellipse small (µm)	Max Dark (frames)	Max Displacement (µm)	Mean Loc Precision (µm)	Mean Loc Sigma (µm)		R	R2	Pi	V = πR2 · (L − 2R/3) (um3)	Density (ribosomes/um3)
0	14762	2.13372	0.958561	1	0.0419	0.0417373	0.0894622		0.479281	0.22971	3.14159	1.30922	11275.4
1	8260	1.64751	0.880118	1	0.0419	0.0416714	0.0894622		0.440059	0.193652	3.14159	0.823825	10026.4
2	3991	1.13406	0.949787	1	0.0419	0.0419531	0.0894622		0.474893	0.225524	3.14159	0.579173	6890.86
3	10126	2.11409	0.947459	1	0.0419	0.0421303	0.0894622		0.47373	0.22442	3.14159	1.26785	7986.78
4	16902	1.30833	1.00437	1	0.0419	0.0420592	0.0894622		0.502184	0.252188	3.14159	0.771308	21913.4
6	6290	1.07281	0.871433	1	0.0419	0.0414385	0.0894622		0.435717	0.189849	3.14159	0.466603	13480.4
7	19540	1.92784	1.02147	1	0.0419	0.0427721	0.0894622		0.510734	0.260849	3.14159	1.3008	15021.5
10	12705	1.56888	0.969002	1	0.0419	0.0421061	0.0894622		0.484501	0.234741	3.14159	0.918786	13828
11	16137	1.35147	1.03889	1	0.0419	0.0418645	0.0894622		0.519443	0.269821	3.14159	0.852055	18938.9
12	14673	2.1496	0.881615	1	0.0419	0.0403674	0.0894622		0.440807	0.194311	3.14159	1.13282	12952.6
13	13407	1.6892	0.864695	1	0.0419	0.0427163	0.0894622		0.432347	0.186924	3.14159	0.822705	16296.2
14	24319	2.05236	1.09745	1	0.0419	0.0431436	0.0894622		0.548724	0.301098	3.14159	1.59535	15243.7
15	14334	1.47682	0.913855	1	0.0419	0.0402997	0.0894622		0.456927	0.208783	3.14159	0.768859	18643.2
16	14456	2.08531	0.845869	1	0.0419	0.0404673	0.0894622		0.422934	0.178873	3.14159	1.01339	14265
17	19464	2.11152	0.963707	1	0.0419	0.0407476	0.0894622		0.481853	0.232183	3.14159	1.30588	14904.9
18	22725	2.26428	1.07122	1	0.0419	0.0416283	0.0894622		0.535611	0.286879	3.14159	1.71889	13220.8
20	11173	1.90018	0.897894	1	0.0419	0.0389292	0.0894622		0.448947	0.201554	3.14159	1.01368	11022.3
21	9916	1.38854	0.811164	1	0.0419	0.0393225	0.0894622		0.405582	0.164497	3.14159	0.577839	17160.5
23	18468	1.34745	1.04069	1	0.0419	0.0419085	0.0894622		0.520343	0.270757	3.14159	0.851076	21699.6
24	17942	1.16295	0.928236	1	0.0419	0.0447079	0.0894622		0.464118	0.215406	3.14159	0.577605	31062.8
25	13987	1.28802	0.874851	1	0.0419	0.0427776	0.0894622		0.437425	0.191341	3.14159	0.598955	23352.3
26	10158	1.4404	0.932894	1	0.0419	0.0427841	0.0894622		0.466447	0.217573	3.14159	0.771998	13158.1
27	10834	1.37355	0.891797	1	0.0419	0.0424225	0.0894622		0.445898	0.198825	3.14159	0.67228	16115.3
28	17474	1.98958	0.982792	1	0.0419	0.0398805	0.0894622		0.491396	0.24147	3.14159	1.26078	13859.7
30	25661	3.18809	1.12541	1	0.0419	0.0414776	0.0894622		0.562707	0.316639	3.14159	2.79819	9170.58
31	18613	2.00663	1.21517	1	0.0419	0.0408519	0.0894622		0.607585	0.369159	3.14159	1.85743	10020.9
32	14816	1.66716	1.04214	1	0.0419	0.0438343	0.0894622		0.521072	0.271516	3.14159	1.12576	13160.9
35	13893	1.70462	0.923157	1	0.0419	0.0410855	0.0894622		0.461578	0.213054	3.14159	0.934988	14859
38	28549	1.68929	1.03571	1	0.0419	0.0445037	0.0894622		0.517854	0.268172	3.14159	1.13235	25212.1
39	17046	2.14536	0.868171	1	0.0419	0.0411412	0.0894622		0.434085	0.18843	3.14159	1.09868	15515
40	10173	1.49448	0.985281	1	0.0419	0.0397091	0.0894622		0.49264	0.242695	3.14159	0.889054	11442.5
41	17958	1.64759	1.04186	1	0.0419	0.0415688	0.0894622		0.520931	0.271369	3.14159	1.10855	16199.5
42	10796	1.54341	0.827958	1	0.0419	0.0392523	0.0894622		0.413979	0.171379	3.14159	0.682382	15821
43	12153	1.57562	0.894977	1	0.0419	0.0401515	0.0894622		0.447488	0.200246	3.14159	0.803537	15124.4
44	7066	1.35656	0.840839	1	0.0419	0.0392554	0.0894622		0.42042	0.176753	3.14159	0.597643	11823.1
45	18124	2.56039	0.889064	1	0.0419	0.0406467	0.0894622		0.444532	0.197609	3.14159	1.40553	12894.8
48	12579	1.64137	0.90751	1	0.0419	0.0388858	0.0894622		0.453755	0.205894	3.14159	0.866022	14525
49	11736	1.60346	0.94855	1	0.0419	0.0400138	0.0894622		0.474275	0.224937	3.14159	0.909664	12901.5
52	16402	1.59335	0.892334	1	0.0419	0.0401213	0.0894622		0.446167	0.199065	3.14159	0.810437	20238.5
54	21721	2.05561	1.16891	1	0.0419	0.040707	0.0894622		0.584453	0.341585	3.14159	1.78779	12149.6
56	13565	1.41833	0.858095	1	0.0419	0.0399392	0.0894622		0.429048	0.184082	3.14159	0.654818	20715.7
57	10653	1.86267	0.897248	1	0.0419	0.0387555	0.0894622		0.448624	0.201264	3.14159	0.98864	10775.4
59	17949	1.8359	0.967025	1	0.0419	0.0403048	0.0894622		0.483513	0.233784	3.14159	1.11164	16146.4
61	17894	1.96552	0.917487	1	0.0419	0.0407878	0.0894622		0.458744	0.210446	3.14159	1.09728	16307.6
62	16834	1.56566	0.991015	1	0.0419	0.041097	0.0894622		0.495507	0.245528	3.14159	0.952859	17666.8
66	9254	1.54112	0.839124	1	0.0419	0.038551	0.0894622		0.419562	0.176032	3.14159	0.697585	13265.8
67	14290	1.31323	0.930842	1	0.0419	0.0399232	0.0894622		0.465421	0.216617	3.14159	0.68253	20936.8
68	20189	1.94248	1.06574	1	0.0419	0.0442038	0.0894622		0.532869	0.28395	3.14159	1.4159	14258.8
69	10688	1.37264	0.746541	1	0.0419	0.0398878	0.0894622		0.373271	0.139331	3.14159	0.491908	21727.6
71	11280	1.70915	0.817571	1	0.0419	0.04018	0.0894622		0.408786	0.167106	3.14159	0.754199	14956.3
72	15392	1.93442	0.868448	1	0.0419	0.039537	0.0894622		0.434224	0.188551	3.14159	0.974377	15796.8
73	8049	1.24501	0.860177	1	0.0419	0.0414465	0.0894622		0.430088	0.184976	3.14159	0.556879	14453.8
74	13987	2.0554	0.864913	1	0.0419	0.0390684	0.0894622		0.432456	0.187019	3.14159	1.03823	13471.9
75	12917	1.86542	0.933425	1	0.0419	0.0411165	0.0894622		0.466712	0.217821	3.14159	1.06359	12144.7
76	12299	1.34614	0.888442	1	0.0419	0.0408511	0.0894622		0.444221	0.197332	3.14159	0.650931	18894.5
77	10733	1.40279	0.906731	1	0.0419	0.0389556	0.0894622		0.453366	0.20554	3.14159	0.710648	15103.1
78	14288	1.90673	0.874862	1	0.0419	0.0406901	0.0894622		0.437431	0.191346	3.14159	0.970894	14716.3
80	10613	1.82839	0.844978	1	0.0419	0.0395887	0.0894622		0.422489	0.178497	3.14159	0.867354	12236.1
82	13958	1.98059	0.944255	1	0.0419	0.0410923	0.0894622		0.472127	0.222904	3.14159	1.16654	11965.3
84	14896	1.76509	0.993556	1	0.0419	0.0413369	0.0894622		0.496778	0.246788	3.14159	1.11172	13399.1
85	14628	1.95116	0.942735	1	0.0419	0.0416903	0.0894622		0.471367	0.222187	3.14159	1.1426	12802.4
86	17135	1.42787	1.06173	1	0.0419	0.045166	0.0894622		0.530864	0.281817	3.14159	0.950837	18021
87	13033	1.87115	0.873361	1	0.0419	0.0406939	0.0894622		0.43668	0.19069	3.14159	0.946548	13769
88	14431	2.01832	0.942825	1	0.0419	0.0416473	0.0894622		0.471413	0.22223	3.14159	1.18969	12130.1
91	11026	1.69899	0.861061	1	0.0419	0.0397146	0.0894622		0.430531	0.185357	3.14159	0.822213	13410.2
94	10787	1.56405	0.870004	1	0.0419	0.040286	0.0894622		0.435002	0.189227	3.14159	0.757387	14242.4
95	16443	2.3041	0.980176	1	0.0419	0.0417043	0.0894622		0.490088	0.240186	3.14159	1.49206	11020.3
96	14424	1.52489	0.947666	1	0.0419	0.0430895	0.0894622		0.473833	0.224518	3.14159	0.852759	16914.5
97	25908	2.37005	1.01323	1	0.0419	0.043095	0.0894622		0.506617	0.256661	3.14159	1.6387	15810.1
98	17896	1.66467	0.978467	1	0.0419	0.0428185	0.0894622		0.489234	0.239349	3.14159	1.00648	17780.8
102	18406	1.98624	0.91425	1	0.0419	0.0410142	0.0894622		0.457125	0.208963	3.14159	1.10386	16674.2
103	12557	1.6451	0.906041	1	0.0419	0.0377681	0.0894622		0.453021	0.205228	3.14159	0.865942	14501
105	6120	1.29414	0.736602	1	0.0419	0.0384519	0.0894622		0.368301	0.135646	3.14159	0.446858	13695.6
106	13525	1.78347	0.882262	1	0.0419	0.040869	0.0894622		0.441131	0.194597	3.14159	0.910525	14854.1
107	12422	1.72608	0.888454	1	0.0419	0.039411	0.0894622		0.444227	0.197337	3.14159	0.88649	14012.6
108	12350	2.07549	0.848318	1	0.0419	0.040562	0.0894622		0.424159	0.179911	3.14159	1.01326	12188.4
110	18221	2.2378	0.919695	1	0.0419	0.0414951	0.0894622		0.459847	0.21146	3.14159	1.28296	14202.3
115	12607	1.23859	0.974755	1	0.0419	0.0430795	0.0894622		0.487378	0.237537	3.14159	0.68182	18490.2
116	14942	1.92138	0.890114	1	0.0419	0.0412358	0.0894622		0.445057	0.198076	3.14159	1.01099	14779.6
120	9321	1.42715	0.883001	1	0.0419	0.0400273	0.0894622		0.441501	0.194923	3.14159	0.693703	13436.6
Technical replicate from biological replicate 3
Cell #	Count	Ellipse long (µm)	Ellipse small (µm)	Max Dark (frames)	Max Displacement (µm)	Mean Loc Precision (µm)	Mean Loc Sigma (µm)		R	R2	Pi	V = πR2 · (L − 2R/3) (um3)	Density (ribosomes/um3)
0	10813	1.44171	0.896988	1	0.0406	0.0401036	0.0894622		0.448494	0.201147	3.14159	0.722107	14974.2
1	13076	1.73591	0.847538	1	0.0406	0.0406669	0.0894622		0.423769	0.17958	3.14159	0.81996	15947.1
2	12198	1.75886	0.838267	1	0.0406	0.0406763	0.0894622		0.419134	0.175673	3.14159	0.816493	14939.5
3	12078	1.70287	0.898917	1	0.0406	0.0402298	0.0894622		0.449458	0.202013	3.14159	0.890552	13562.4
4	15696	1.68337	0.875354	1	0.0406	0.0401321	0.0894622		0.437677	0.191561	3.14159	0.837464	18742.3
6	12726	1.25844	0.724307	1	0.0406	0.0399061	0.0894622		0.362154	0.131155	3.14159	0.419044	30369.1
7	14719	2.03848	0.930674	1	0.0406	0.0391819	0.0894622		0.465337	0.216538	3.14159	1.17569	12519.4
8	20454	1.84552	0.895145	1	0.0406	0.0398327	0.0894622		0.447573	0.200321	3.14159	0.973657	21007.4
9	28349	2.84946	1.06368	1	0.0406	0.0407944	0.0894622		0.531838	0.282852	3.14159	2.21698	12787.2
10	15945	1.83407	0.827966	1	0.0406	0.0395442	0.0894622		0.413983	0.171382	3.14159	0.838892	19007.2
11	9040	1.32671	0.778073	1	0.0406	0.0402289	0.0894622		0.389037	0.151349	3.14159	0.507502	17812.8
12	12845	1.71982	0.809595	1	0.0406	0.0389507	0.0894622		0.404798	0.163861	3.14159	0.746415	17208.9
13	6356	1.15992	0.936088	1	0.0406	0.0413518	0.0894622		0.468044	0.219065	3.14159	0.583528	10892.4
14	11407	1.88888	0.823575	1	0.0406	0.0388785	0.0894622		0.411787	0.169569	3.14159	0.859992	13264.1
15	14087	2.0242	0.924167	1	0.0406	0.0388588	0.0894622		0.462083	0.213521	3.14159	1.15118	12237
16	11188	1.53171	0.863561	1	0.0406	0.0386083	0.0894622		0.431781	0.186435	3.14159	0.72853	15357
20	24889	2.32223	1.25337	1	0.0406	0.0429844	0.0894622		0.626685	0.392734	3.14159	2.34971	10592.4
21	18393	2.07884	0.985415	1	0.0406	0.0398818	0.0894622		0.492708	0.242761	3.14159	1.33493	13778.2
22	16583	1.98719	0.896183	1	0.0406	0.04042	0.0894622		0.448091	0.200786	3.14159	1.06506	15570
23	22297	2.13267	0.897631	1	0.0406	0.0398296	0.0894622		0.448815	0.201435	3.14159	1.16027	19217.1
25	14631	1.97637	0.904266	1	0.0406	0.0411549	0.0894622		0.452133	0.204424	3.14159	1.07568	13601.6
26	8189	1.31359	0.846257	1	0.0406	0.0411985	0.0894622		0.423129	0.179038	3.14159	0.580186	14114.4
27	13659	1.70225	0.927627	1	0.0406	0.041001	0.0894622		0.463813	0.215123	3.14159	0.941458	14508.4
28	19976	2.10385	0.955054	1	0.0406	0.0429402	0.0894622		0.477527	0.228032	3.14159	1.2791	15617.2
n	Ribosomes/cell	Length	width									Volume	Ribosomes/um3
179	14473.8	1.73068	0.892094									0.917901	16431.5

## Sheet: CGXII+PYR+CAA_EXP
Biological replicate 1			Growth rate = 0.42
Cell #	Count	Ellipse long (µm)	Ellipse small (µm)	Max Dark (frames)	Max Displacement (µm)	Mean Loc Precision (µm)	Mean Loc Sigma (µm)		R	R2	Pi	V = πR2 · (L − 2R/3) (um3)	Density (ribosomes/um3)
4	22667	1.83142	0.964487	1	0.0365	0.0356944	0.0896886		0.482244	0.232559	3.14159	1.10316	20547.4
5	36360	2.33673	0.932698	1	0.0365	0.0367826	0.0896886		0.466349	0.217481	3.14159	1.38412	26269.3
6	38795	2.4999	0.920945	1	0.0365	0.0343491	0.0896886		0.460473	0.212035	3.14159	1.46076	26558.1
9	36925	2.33545	1.00858	1	0.0365	0.0352116	0.0896886		0.504288	0.254306	3.14159	1.59726	23117.7
12	39250	2.34062	0.989298	1	0.0365	0.0344948	0.0896886		0.494649	0.244678	3.14159	1.5457	25393
14	52272	3.05599	1.10303	1	0.0365	0.0379967	0.0896886		0.551517	0.304171	3.14159	2.5689	20348
15	42673	2.88858	0.967632	1	0.0365	0.0354125	0.0896886		0.483816	0.234078	3.14159	1.88701	22614.1
16	40404	2.36336	0.882104	1	0.0365	0.0344423	0.0896886		0.441052	0.194527	3.14159	1.26462	31949.6
17	22360	1.73756	0.884292	1	0.0365	0.0378458	0.0896886		0.442146	0.195493	3.14159	0.88611	25233.9
18	16621	1.63115	0.899289	1	0.0365	0.0336623	0.0896886		0.449644	0.20218	3.14159	0.845654	19654.6
22	19956	1.75845	0.854115	1	0.0365	0.03398	0.0896886		0.427058	0.182378	3.14159	0.844395	23633.5
23	32190	2.09851	0.875502	1	0.0365	0.0368092	0.0896886		0.437751	0.191626	3.14159	1.08764	29596.3
25	31052	2.23668	0.845965	1	0.0365	0.036588	0.0896886		0.422982	0.178914	3.14159	1.09868	28262.9
33	22457	2.50103	0.844889	1	0.0365	0.0343803	0.0896886		0.422444	0.178459	3.14159	1.2443	18047.9
35	35173	2.62093	0.905505	1	0.0365	0.033322	0.0896886		0.452752	0.204985	3.14159	1.49344	23551.6
39	30106	2.63326	0.885834	1	0.0365	0.0340531	0.0896886		0.442917	0.196175	3.14159	1.4409	20893.8
40	14748	1.35556	0.721607	1	0.0365	0.0333759	0.0896886		0.360803	0.130179	3.14159	0.456012	32341.3
Biological replicate 2			Growth rate = 0.41
Cell #	Count	Ellipse long (µm)	Ellipse small (µm)	Max Dark (frames)	Max Displacement (µm)	Mean Loc Precision (µm)	Mean Loc Sigma (µm)		R	R2	Pi	V = πR2 · (L − 2R/3) (um3)	Density (ribosomes/um3)
1	22190	2.26684	0.988555	1	0.0379	0.0372588	0.0896833		0.494278	0.24431	3.14159	1.48694	14923.2
2	19377	2.5537	1.16529	1	0.0379	0.034959	0.0896833		0.582646	0.339477	3.14159	2.30925	8391.02
7	18511	2.39611	0.818078	1	0.0379	0.0365075	0.0896833		0.409039	0.167313	3.14159	1.11613	16585
8	14151	1.77256	0.875616	1	0.0379	0.0357232	0.0896833		0.437808	0.191676	3.14159	0.891623	15871.1
9	19948	2.264	0.961226	1	0.0379	0.0367286	0.0896833		0.480613	0.230989	3.14159	1.41041	14143.4
10	15078	2.03081	0.879648	1	0.0379	0.0357787	0.0896833		0.439824	0.193445	3.14159	1.05598	14278.7
11	24783	2.18186	1.00832	1	0.0379	0.0373894	0.0896833		0.504159	0.254176	3.14159	1.47387	16814.9
12	17184	1.63192	0.91943	1	0.0379	0.0371147	0.0896833		0.459715	0.211338	3.14159	0.880011	19527
13	17638	1.95009	0.874972	1	0.0379	0.0358335	0.0896833		0.437486	0.191394	3.14159	0.997189	17687.7
14	32393	2.51144	0.988468	1	0.0379	0.0378161	0.0896833		0.494234	0.244267	3.14159	1.6744	19346
15	22597	2.10711	0.947356	1	0.0379	0.0361763	0.0896833		0.473678	0.224371	3.14159	1.26268	17896.1
16	25855	2.52314	0.937983	1	0.0379	0.037297	0.0896833		0.468991	0.219953	3.14159	1.52745	16926.9
17	28259	2.44325	0.98814	1	0.0379	0.0365457	0.0896833		0.49407	0.244105	3.14159	1.62108	17432.2
18	20228	1.79698	0.90204	1	0.0379	0.0361287	0.0896833		0.45102	0.203419	3.14159	0.956226	21154
21	16508	2.07684	1.03088	1	0.0379	0.0360748	0.0896833		0.51544	0.265679	3.14159	1.44663	11411.3
23	21097	2.17516	0.868443	1	0.0379	0.0361401	0.0896833		0.434221	0.188548	3.14159	1.11696	18887.8
24	15977	2.275	0.811524	1	0.0379	0.0357783	0.0896833		0.405762	0.164643	3.14159	1.03681	15409.8
30	21300	2.40576	0.952985	1	0.0379	0.0376188	0.0896833		0.476492	0.227045	3.14159	1.4894	14301
33	21185	2.23516	0.982405	1	0.0379	0.0382653	0.0896833		0.491203	0.24128	3.14159	1.44604	14650.4
40	18792	1.91486	0.849427	1	0.0379	0.0351185	0.0896833		0.424713	0.180381	3.14159	0.924668	20323
42	18799	2.34116	0.982436	1	0.0379	0.0361597	0.0896833		0.491218	0.241295	3.14159	1.52647	12315.3
43	28116	2.2561	1.11911	1	0.0379	0.0391381	0.0896833		0.559553	0.313099	3.14159	1.85224	15179.5
44	22588	1.91668	0.946211	1	0.0379	0.0365751	0.0896833		0.473105	0.223829	3.14159	1.12599	20060.6
45	12424	1.58585	0.823204	1	0.0379	0.0360238	0.0896833		0.411602	0.169416	3.14159	0.698	17799.4
46	27358	2.5598	1.04932	1	0.0379	0.0363194	0.0896833		0.524658	0.275266	3.14159	1.91118	14314.7
47	13851	2.04531	1.00483	1	0.0379	0.0367137	0.0896833		0.502415	0.25242	3.14159	1.35632	10212.2
48	25538	2.01659	0.982382	1	0.0379	0.037546	0.0896833		0.491191	0.241269	3.14159	1.28031	19946.8
49	17157	2.14908	0.858399	1	0.0379	0.037462	0.0896833		0.429199	0.184212	3.14159	1.07812	15913.7
52	12194	1.63721	0.830666	1	0.0379	0.0366101	0.0896833		0.415333	0.172501	3.14159	0.737196	16541.1
58	21128	2.25338	0.91402	1	0.0379	0.0378099	0.0896833		0.45701	0.208858	3.14159	1.27864	16523.8
59	18508	2.14226	0.879001	1	0.0379	0.0372458	0.0896833		0.4395	0.193161	3.14159	1.12219	16492.8
60	19092	2.0199	0.979824	1	0.0379	0.0369295	0.0896833		0.489912	0.240014	3.14159	1.27679	14953.2
61	16447	2.01725	0.793887	1	0.0379	0.0370774	0.0896833		0.396943	0.157564	3.14159	0.86755	18958
62	22186	2.44534	0.930205	1	0.0379	0.0369633	0.0896833		0.465103	0.21632	3.14159	1.45111	15289
67	17120	1.7413	0.873273	1	0.0379	0.037676	0.0896833		0.436637	0.190651	3.14159	0.8686	19709.9
68	14374	1.64905	0.915179	1	0.0379	0.0360616	0.0896833		0.457589	0.209388	3.14159	0.884093	16258.5
69	18491	1.90996	0.98265	1	0.0379	0.0370965	0.0896833		0.491325	0.2414	3.14159	1.20007	15408.3
Biological replicate 3			Growth rate = 0.383
Cell #	Count	Ellipse long (µm)	Ellipse small (µm)	Max Dark (frames)	Max Displacement (µm)	Mean Loc Precision (µm)	Mean Loc Sigma (µm)		R	R2	Pi	V = πR2 · (L − 2R/3) (um3)	Density (ribosomes/um3)
0	41924	3.07421	1.02654	1	0.0423	0.0403446	0.0894622		0.513269	0.263445	3.14159	2.26113	18541.2
5	20134	1.49452	0.915665	1	0.0423	0.0434492	0.0894622		0.457833	0.209611	3.14159	0.783166	25708.5
6	18593	1.65275	0.910236	1	0.0423	0.0429779	0.0894622		0.455118	0.207132	3.14159	0.878048	21175.4
8	26377	2.20633	0.976419	1	0.0423	0.0398111	0.0894622		0.488209	0.238348	3.14159	1.40837	18728.7
14	21386	2.08344	0.924778	1	0.0423	0.0383292	0.0894622		0.462389	0.213804	3.14159	1.19236	17935.9
15	29613	2.00561	1.0155	1	0.0423	0.0448004	0.0894622		0.50775	0.25781	3.14159	1.35025	21931.5
16	10862	1.68012	0.709165	1	0.0423	0.0374798	0.0894622		0.354582	0.125729	3.14159	0.570256	19047.6
19	16084	1.74574	0.74981	1	0.0423	0.0376955	0.0894622		0.374905	0.140554	3.14159	0.660491	24351.6
20	21321	1.83241	0.849386	1	0.0423	0.039116	0.0894622		0.424693	0.180364	3.14159	0.877872	24287.1
21	13469	1.39153	0.777853	1	0.0423	0.0401427	0.0894622		0.388926	0.151264	3.14159	0.538053	25032.8
22	21318	1.6922	0.813913	1	0.0423	0.0400554	0.0894622		0.406956	0.165614	3.14159	0.739278	28836.3
23	29065	2.50904	0.92845	1	0.0423	0.0395046	0.0894622		0.464225	0.215505	3.14159	1.48916	19517.7
24	33962	2.35036	1.02186	1	0.0423	0.043903	0.0894622		0.51093	0.261049	3.14159	1.64821	20605.4
Technical replicate from biological replicate 3
Cell #	Count	Ellipse long (µm)	Ellipse small (µm)	Max Dark (frames)	Max Displacement (µm)	Mean Loc Precision (µm)	Mean Loc Sigma (µm)		R	R2	Pi	V = πR2 · (L − 2R/3) (um3)	Density (ribosomes/um3)
1	33285	2.18436	0.946619	1	0.0415	0.040369	0.0894622		0.47331	0.224022	3.14159	1.31525	25306.9
2	25976	1.79764	0.911114	1	0.0415	0.0400798	0.0894622		0.455557	0.207532	3.14159	0.974018	26668.9
3	18923	1.71431	0.849906	1	0.0415	0.0404537	0.0894622		0.424953	0.180585	3.14159	0.811846	23308.6
5	24787	2.11811	0.969472	1	0.0415	0.0401341	0.0894622		0.484736	0.234969	3.14159	1.32499	18707.3
6	16209	2.36835	0.791807	1	0.0415	0.0380277	0.0894622		0.395903	0.15674	3.14159	1.03624	15642.1
7	19436	1.90968	0.852801	1	0.0415	0.0397468	0.0894622		0.4264	0.181817	3.14159	0.928429	20934.3
8	17288	1.73241	0.862459	1	0.0415	0.0401189	0.0894622		0.431229	0.185959	3.14159	0.844136	20480.1
10	12798	1.38003	0.84909	1	0.0415	0.0403282	0.0894622		0.424545	0.180238	3.14159	0.621159	20603.4
12	20678	1.37511	0.915428	1	0.0415	0.0409698	0.0894622		0.457714	0.209502	3.14159	0.704222	29362.9
13	32161	2.00959	0.925431	1	0.0415	0.0403423	0.0894622		0.462716	0.214106	3.14159	1.14423	28107.2
Technical replicate from biological replicate 3
Cell #	Count	Ellipse long (µm)	Ellipse small (µm)	Max Dark (frames)	Max Displacement (µm)	Mean Loc Precision (µm)	Mean Loc Sigma (µm)		R	R2	Pi	V = πR2 · (L − 2R/3) (um3)	Density (ribosomes/um3)
1	21754	2.277	1.02077	1	0.046	0.0407394	0.0894613		0.510383	0.26049	3.14159	1.58494	13725.4
2	19407	2.25123	1.05842	1	0.046	0.0393852	0.0894613		0.52921	0.280063	3.14159	1.67031	11618.8
3	14818	2.06904	0.825423	1	0.046	0.0389436	0.0894613		0.412712	0.170331	3.14159	0.959931	15436.5
5	18161	2.20744	0.951303	1	0.046	0.0384564	0.0894613		0.475652	0.226244	3.14159	1.34359	13516.7
6	19381	2.31394	0.908337	1	0.046	0.0418052	0.0894613		0.454168	0.206269	3.14159	1.30326	14871.2
8	14839	1.92443	0.831154	1	0.046	0.0377119	0.0894613		0.415577	0.172704	3.14159	0.893813	16601.9
9	17228	1.88619	0.990109	1	0.046	0.0405374	0.0894613		0.495054	0.245079	3.14159	1.19814	14378.9
10	20688	2.44891	0.974831	1	0.046	0.0395834	0.0894613		0.487415	0.237574	3.14159	1.58524	13050.4
12	22354	2.06622	0.922042	1	0.046	0.0399192	0.0894613		0.461021	0.212541	3.14159	1.17443	19033.9
13	32092	2.71751	0.962388	1	0.046	0.0388937	0.0894613		0.481194	0.231547	3.14159	1.74344	18407.3
14	20600	2.44403	0.964982	1	0.046	0.038582	0.0894613		0.482491	0.232797	3.14159	1.55221	13271.4
16	25248	2.33921	0.907996	1	0.046	0.0396877	0.0894613		0.453998	0.206114	3.14159	1.31872	19145.9
17	39384	2.85809	1.10204	1	0.046	0.0397431	0.0894613		0.551019	0.303621	3.14159	2.3758	16577.1
18	13171	1.7833	0.889833	1	0.046	0.0384377	0.0894613		0.444916	0.197951	3.14159	0.92454	14246
19	20312	1.78895	0.927811	1	0.046	0.0420202	0.0894613		0.463905	0.215208	3.14159	1.00041	20303.7
21	9477	1.54099	0.759888	1	0.046	0.0375416	0.0894613		0.379944	0.144358	3.14159	0.583983	16228.2
22	10716	2.02291	0.624096	1	0.046	0.0371266	0.0894613		0.312048	0.097374	3.14159	0.555188	19301.6
23	17088	2.30048	0.971027	1	0.046	0.0389378	0.0894613		0.485513	0.235723	3.14159	1.46391	11672.8
24	17422	2.52804	0.898913	1	0.046	0.0396829	0.0894613		0.449456	0.202011	3.14159	1.41422	12319.1
25	10815	1.57192	0.9625	1	0.046	0.0398118	0.0894613		0.48125	0.231601	3.14159	0.910285	11880.9
28	17305	2.38035	0.999439	1	0.046	0.0386494	0.0894613		0.49972	0.24972	3.14159	1.60607	10774.7
29	17774	1.52457	0.956815	1	0.046	0.0443649	0.0894613		0.478407	0.228874	3.14159	0.866883	20503.3
30	22283	1.66479	1.02845	1	0.046	0.0452336	0.0894613		0.514225	0.264428	3.14159	1.0982	20290.5
31	17917	2.13161	0.869329	1	0.046	0.0385199	0.0894613		0.434664	0.188933	3.14159	1.09322	16389.2
32	14319	1.60814	0.813126	1	0.046	0.0383815	0.0894613		0.406563	0.165293	3.14159	0.694337	20622.6
33	27016	2.19135	0.927891	1	0.046	0.0389284	0.0894613		0.463946	0.215245	3.14159	1.27267	21227.9
34	35863	2.73362	0.908673	1	0.046	0.0401085	0.0894613		0.454336	0.206422	3.14159	1.57631	22751.2
36	18444	2.39204	0.820659	1	0.046	0.0403899	0.0894613		0.410329	0.16837	3.14159	1.12058	16459.4
37	19580	2.5128	1.06245	1	0.046	0.0416033	0.0894613		0.531226	0.282201	3.14159	1.91377	10231.1
39	9562	1.75033	0.902133	1	0.046	0.0399001	0.0894613		0.451066	0.203461	3.14159	0.926583	10319.6
40	17494	1.86936	1.01658	1	0.046	0.0388191	0.0894613		0.50829	0.258359	3.14159	1.24224	14082.6
42	13044	1.616	0.848775	1	0.046	0.0424474	0.0894613		0.424388	0.180105	3.14159	0.754277	17293.4
43	8524	1.27533	0.847667	1	0.046	0.0406494	0.0894613		0.423834	0.179635	3.14159	0.560262	15214.3
n	Ribosomes/cell	Length	width									Volume	Ribosomes/um3
110	22019.6	2.08838	0.918643									1.21118	18694.7

## Sheet: CGXII+GLU_EXP
Biological replicate 1			Growth rate = 0.44
Cell #	Count	Ellipse long (µm)	Ellipse small (µm)	Max Dark (frames)	Max Displacement (µm)	Mean Loc Precision (µm)	Mean Loc Sigma (µm)		R	R2	Pi	V = πR2 · (L − 2R/3) (um3)	Density (ribosomes/um3)
0	25906	1.68997	0.819283	1	0.0349	0.0324843	0.0870919		0.409642	0.167806	3.14159	0.746946	34682.6
1	40848	2.34188	0.914307	1	0.0349	0.0353475	0.0867261		0.457153	0.208989	3.14159	1.33748	30540.9
2	31760	2.08071	0.858862	1	0.0349	0.0329191	0.0871503		0.429431	0.184411	3.14159	1.03959	30550.6
3	28563	1.82312	0.875845	1	0.0349	0.0352756	0.0865602		0.437923	0.191776	3.14159	0.922507	30962.4
6	25553	1.47131	0.843893	1	0.0349	0.034814	0.0876329		0.421947	0.178039	3.14159	0.665603	38390.8
7	43385	2.49104	0.961263	1	0.0349	0.0327414	0.087144		0.480631	0.231007	3.14159	1.57528	27541.1
8	23586	1.41325	0.871342	1	0.0349	0.0331482	0.0869088		0.435671	0.189809	3.14159	0.669532	35227.6
9	40159	2.36385	0.954249	1	0.0349	0.034116	0.0873005		0.477124	0.227648	3.14159	1.46308	27448.2
10	27062	1.7411	0.886628	1	0.0349	0.0329918	0.0873136		0.443314	0.196527	3.14159	0.8925	30321.6
11	32989	1.76652	0.89718	1	0.0349	0.0355138	0.0874839		0.44859	0.201233	3.14159	0.927719	35559.3
12	29545	1.73721	0.885789	1	0.0349	0.0356379	0.0871554		0.442895	0.196156	3.14159	0.888587	33249.4
13	23893	1.4983	0.886208	1	0.0349	0.0350199	0.0872285		0.443104	0.196341	3.14159	0.741974	32201.9
15	26625	1.65765	0.882462	1	0.0349	0.0341289	0.0873025		0.441231	0.194685	3.14159	0.833942	31926.7
16	38823	2.241	0.931885	1	0.0349	0.0351779	0.0872677		0.465943	0.217103	3.14159	1.3166	29487.2
17	34354	1.87922	0.853117	1	0.0349	0.0352114	0.0871208		0.426558	0.181952	3.14159	0.911645	37683.5
18	33120	2.01818	0.854702	1	0.0349	0.034708	0.0870691		0.427351	0.182629	3.14159	0.994463	33304.4
19	59733	2.778	1.12229	1	0.0349	0.0354871	0.0875807		0.561144	0.314882	3.14159	2.37802	25118.8
20	27377	1.83036	0.829726	1	0.0349	0.0341232	0.0873495		0.414863	0.172111	3.14159	0.840138	32586.3
21	29100	2.19677	0.885696	1	0.0349	0.0327709	0.0887079		0.442848	0.196114	3.14159	1.17156	24838.7
22	25907	1.73772	0.87671	1	0.0349	0.0319899	0.087383		0.438355	0.192155	3.14159	0.8726	29689.4
23	22920	1.77972	0.837078	1	0.0349	0.0332894	0.0870471		0.418539	0.175175	3.14159	0.825871	27752.5
24	28435	1.82486	0.832596	1	0.0349	0.0352824	0.0881676		0.416298	0.173304	3.14159	0.842441	33753.1
25	22719	1.48381	0.926543	1	0.0349	0.0315437	0.0870922		0.463271	0.21462	3.14159	0.79222	28677.7
26	35440	2.4147	0.849441	1	0.0349	0.0352961	0.0873563		0.424721	0.180388	3.14159	1.20796	29338.7
27	16822	1.17275	0.825388	1	0.0349	0.0317884	0.0872302		0.412694	0.170316	3.14159	0.480288	35024.8
30	38651	2.13435	0.858929	1	0.0349	0.0368558	0.0878035		0.429464	0.18444	3.14159	1.07082	36094.8
32	37820	2.21432	0.879367	1	0.0349	0.0342704	0.087284		0.439683	0.193321	3.14159	1.16681	32413.1
34	39138	2.46555	0.869298	1	0.0349	0.0327417	0.0875324		0.434649	0.18892	3.14159	1.29135	30307.8
35	31941	2.07309	0.831846	1	0.0349	0.0351199	0.0872961		0.415923	0.172992	3.14159	0.975966	32727.6
36	44569	2.37844	0.94448	1	0.0349	0.0331908	0.0875987		0.47224	0.22301	3.14159	1.44578	30826.9
37	26230	1.57597	0.863209	1	0.0349	0.0350507	0.0870703		0.431604	0.186282	3.14159	0.753905	34792.2
38	30145	2.00224	0.899645	1	0.0349	0.0335002	0.0875506		0.449823	0.20234	3.14159	1.08214	27856.8
39	26294	2.22491	0.795812	1	0.0349	0.0333114	0.0868198		0.397906	0.158329	3.14159	0.974736	26975.5
40	48131	2.48929	0.954867	1	0.0349	0.0354294	0.0872005		0.477433	0.227943	3.14159	1.55466	30959.1
41	40713	2.30652	0.955965	1	0.0349	0.0346481	0.0871339		0.477983	0.228467	3.14159	1.42679	28534.6
42	41260	2.00668	0.946198	1	0.0349	0.0361826	0.0873424		0.473099	0.223823	3.14159	1.18924	34694.4
43	24911	1.51609	0.7805	1	0.0349	0.0347472	0.0872973		0.39025	0.152295	3.14159	0.600897	41456.4
44	25359	1.49877	0.77384	1	0.0349	0.0353134	0.0870041		0.38692	0.149707	3.14159	0.583581	43454.1
45	44226	2.03968	0.966393	1	0.0349	0.038373	0.087699		0.483196	0.233479	3.14159	1.25981	35105.2
46	35978	2.12599	0.92464	1	0.0349	0.0347744	0.0876836		0.46232	0.21374	3.14159	1.22061	29475.4
48	38615	2.21833	0.863606	1	0.0349	0.0359537	0.0871272		0.431803	0.186454	3.14159	1.13079	34148.6
49	37892	1.95215	0.876069	1	0.0349	0.0359068	0.0877267		0.438034	0.191874	3.14159	1.00071	37865.1
50	40363	2.42626	0.85831	1	0.0349	0.0353617	0.0876992		0.429155	0.184174	3.14159	1.23829	32595.7
51	44206	2.63368	0.936591	1	0.0349	0.035079	0.0870653		0.468295	0.219301	3.14159	1.59939	27639.2
53	47611	2.37204	0.972752	1	0.0349	0.0373394	0.0876007		0.486376	0.236562	3.14159	1.52188	31284.3
57	17727	1.66503	0.824481	1	0.0349	0.0314444	0.0870484		0.41224	0.169942	3.14159	0.742216	23883.9
60	47376	2.60263	0.917338	1	0.0349	0.0341722	0.0871123		0.458669	0.210377	3.14159	1.51803	31208.8
61	23056	1.88674	0.786004	1	0.0349	0.0327273	0.0867468		0.393002	0.15445	3.14159	0.788355	29245.7
62	22644	1.55414	0.871946	1	0.0349	0.0319881	0.0867659		0.435973	0.190073	3.14159	0.754469	30013.1
63	58524	2.13038	1.06569	1	0.0349	0.0366491	0.0881324		0.532846	0.283925	3.14159	1.58339	36961.2
64	59298	2.55227	1.21924	1	0.0349	0.034879	0.08734		0.609618	0.371635	3.14159	2.50534	23668.6
65	17939	1.23546	0.760805	1	0.0349	0.0344892	0.0870334		0.380402	0.144706	3.14159	0.44636	40189.5
67	35991	2.01067	0.768775	1	0.0349	0.0338614	0.0879175		0.384388	0.147754	3.14159	0.814368	44195
68	37041	1.76041	0.865994	1	0.0349	0.0353072	0.0884783		0.432997	0.187487	3.14159	0.86687	42729.6
Technical replicate from biological replicate 1
Cell #	Count	Ellipse long (µm)	Ellipse small (µm)	Max Dark (frames)	Max Displacement (µm)	Mean Loc Precision (µm)	Mean Loc Sigma (µm)		R	R2	Pi	V = πR2 · (L − 2R/3) (um3)	Density (ribosomes/um3)
0	33793	1.64139	0.831076	1	0.0358	0.0351401	0.0871467		0.415538	0.172672	3.14159	0.74012	45658.8
1	27769	1.52872	0.954047	1	0.0358	0.035366	0.0871684		0.477023	0.227551	3.14159	0.865502	32084.3
2	39653	2.1851	0.945177	1	0.0358	0.0352249	0.0872893		0.472589	0.22334	3.14159	1.3121	30221
6	27282	1.96115	0.871065	1	0.0358	0.0313414	0.0866267		0.435533	0.189689	3.14159	0.995665	27400.8
8	50379	2.72553	1.03289	1	0.0358	0.0346284	0.0871251		0.516444	0.266714	3.14159	1.99525	25249.5
9	23511	1.84526	0.81354	1	0.0358	0.0325691	0.0868279		0.40677	0.165462	3.14159	0.818227	28734.1
10	39023	2.17821	0.992216	1	0.0358	0.0336189	0.0871553		0.496108	0.246123	3.14159	1.4285	27317.5
12	29526	1.94281	0.82073	1	0.0358	0.0322818	0.0870071		0.410365	0.1684	3.14159	0.883095	33434.7
13	22375	1.7583	0.796838	1	0.0358	0.0345636	0.0871303		0.398419	0.158738	3.14159	0.744388	30058.2
14	30792	1.84889	0.844918	1	0.0358	0.0328836	0.0870868		0.422459	0.178472	3.14159	0.878735	35041.3
16	29139	2.33694	0.879137	1	0.0358	0.0332147	0.0868951		0.439569	0.193221	3.14159	1.24068	23486.2
19	18031	1.16027	0.831673	1	0.0358	0.032228	0.0870739		0.415836	0.17292	3.14159	0.479708	37587.4
21	13936	1.39268	0.705088	1	0.0358	0.0306995	0.0857789		0.352544	0.124287	3.14159	0.452016	30830.8
22	40221	2.31286	0.901604	1	0.0358	0.0359293	0.0872568		0.450802	0.203222	3.14159	1.28475	31306.5
25	27903	1.66051	0.892465	1	0.0358	0.0330973	0.0870848		0.446232	0.199123	3.14159	0.852657	32724.7
26	26001	2.07406	0.848561	1	0.0358	0.0321545	0.0865624		0.424281	0.180014	3.14159	1.01298	25667.8
27	22357	1.64108	0.85036	1	0.0358	0.0349604	0.0871062		0.42518	0.180778	3.14159	0.771038	28996
29	32553	1.83018	0.839261	1	0.0358	0.0341784	0.0875763		0.419631	0.17609	3.14159	0.857697	37954
30	32990	2.10915	0.852226	1	0.0358	0.0350908	0.0872707		0.426113	0.181572	3.14159	1.04107	31688.6
31	34213	2.11193	0.896814	1	0.0358	0.0350449	0.0871096		0.448407	0.201069	3.14159	1.14522	29874.5
32	27167	2.18363	0.857947	1	0.0358	0.0341562	0.0867432		0.428973	0.184018	3.14159	1.09705	24763.7
34	28608	1.50913	0.859818	1	0.0358	0.0379504	0.0873452		0.429909	0.184822	3.14159	0.709841	40302
35	40420	2.07469	0.931312	1	0.0358	0.0381767	0.0876003		0.465656	0.216836	3.14159	1.20183	33632.1
38	35532	1.95378	0.939444	1	0.0358	0.0341882	0.0870541		0.469722	0.220639	3.14159	1.13722	31244.7
39	22373	1.58809	0.835411	1	0.0358	0.0331281	0.0877693		0.417705	0.174478	3.14159	0.717852	31166.6
40	29952	2.20129	0.909259	1	0.0358	0.032668	0.086717		0.45463	0.206688	3.14159	1.23256	24300.6
41	24745	1.79437	0.818674	1	0.0358	0.0315969	0.0873727		0.409337	0.167557	3.14159	0.8009	30896.5
42	24237	1.61189	0.890812	1	0.0358	0.0325208	0.0867888		0.445406	0.198387	3.14159	0.819542	29573.8
43	15260	1.35312	0.797079	1	0.0358	0.0321918	0.0873373		0.39854	0.158834	3.14159	0.542617	28123
44	18614	1.70035	0.806764	1	0.0358	0.0308093	0.0867611		0.403382	0.162717	3.14159	0.731732	25438.3
46	28342	1.81121	0.946871	1	0.0358	0.0363897	0.0872167		0.473435	0.224141	3.14159	1.05313	26912.1
47	15401	1.1916	0.778105	1	0.0358	0.0327383	0.0881998		0.389052	0.151362	3.14159	0.44329	34742.5
48	15758	1.55445	0.849334	1	0.0358	0.030696	0.0862695		0.424667	0.180342	3.14159	0.720291	21877.3
49	22417	2.2596	0.909152	1	0.0358	0.0339965	0.0883426		0.454576	0.206639	3.14159	1.27014	17649.2
50	24018	1.45267	0.844146	1	0.0358	0.0347565	0.0872986		0.422073	0.178145	3.14159	0.655524	36639.4
51	25304	2.07326	0.818164	1	0.0358	0.0327956	0.0869157		0.409082	0.167348	3.14159	0.946616	26731
52	24542	1.65463	0.82695	1	0.0358	0.0324227	0.0866259		0.413475	0.170962	3.14159	0.740638	33136.3
53	26004	1.41825	0.843316	1	0.0358	0.0350539	0.0875409		0.421658	0.177796	3.14159	0.635164	40940.6
55	28678	1.88337	0.954734	1	0.0358	0.0328867	0.0868017		0.477367	0.227879	3.14159	1.12048	25594.3
57	22383	1.39886	0.882512	1	0.0358	0.0368276	0.0873309		0.441256	0.194707	3.14159	0.675729	33124.2
60	19094	1.9975	0.765986	1	0.0358	0.030068	0.0859393		0.382993	0.146684	3.14159	0.802826	23783.5
61	28254	1.75035	0.845454	1	0.0358	0.0373245	0.0870176		0.422727	0.178698	3.14159	0.824426	34271.1
64	24041	2.11006	0.801626	1	0.0358	0.0313429	0.0863265		0.400813	0.160651	3.14159	0.930089	25848.1
67	21189	1.65975	0.897756	1	0.0358	0.0334055	0.0869278		0.448878	0.201492	3.14159	0.861199	24604.1
69	26179	2.18856	0.811911	1	0.0358	0.0312629	0.086366		0.405955	0.1648	3.14159	0.992975	26364.2
71	32481	2.03796	0.963672	1	0.0358	0.0337343	0.0874451		0.481836	0.232166	3.14159	1.25214	25940.5
72	22219	1.94611	0.815889	1	0.0358	0.0326768	0.0861306		0.407944	0.166419	3.14159	0.875279	25385
82	24761	2.02333	0.911847	1	0.0358	0.0349651	0.0867624		0.455923	0.207866	3.14159	1.12281	22052.8
83	40616	2.38753	0.929242	1	0.0358	0.0353102	0.0871599		0.464621	0.215873	3.14159	1.40912	28823.7
84	39179	2.50603	1.00348	1	0.0358	0.0323032	0.0862942		0.501739	0.251742	3.14159	1.71741	22812.8
86	30428	2.11618	0.984919	1	0.0358	0.036476	0.0867229		0.492459	0.242516	3.14159	1.36216	22338
87	30116	2.29492	0.841127	1	0.0358	0.0358261	0.0867975		0.420564	0.176874	3.14159	1.11941	26903.4
88	20214	1.58327	0.818886	1	0.0358	0.0373382	0.0864148		0.409443	0.167643	3.14159	0.690094	29291.7
89	39528	1.91738	0.836721	1	0.0358	0.0402092	0.0879148		0.418361	0.175026	3.14159	0.900928	43874.8
90	34626	2.3018	0.818879	1	0.0358	0.0385739	0.0875168		0.40944	0.167641	3.14159	1.06851	32405.9
91	25894	2.04245	0.872216	1	0.0358	0.034803	0.086868		0.436108	0.19019	3.14159	1.04665	24739.9
92	22284	1.62182	0.834991	1	0.0358	0.0340161	0.0870697		0.417495	0.174302	3.14159	0.735678	30290.4
93	28935	2.15622	0.871466	1	0.0358	0.0370114	0.0872454		0.435733	0.189863	3.14159	1.11286	26000.5
94	18117	1.76932	0.82768	1	0.0358	0.0338213	0.086116		0.41384	0.171263	3.14159	0.803521	22547
95	25475	2.0754	0.769621	1	0.0358	0.0326938	0.0868848		0.38481	0.148079	3.14159	0.846139	30107.3
96	29314	2.15143	0.923589	1	0.0358	0.0328729	0.0865808		0.461794	0.213254	3.14159	1.23511	23733.8
97	15576	1.5187	0.760281	1	0.0358	0.0329952	0.0861995		0.380141	0.144507	3.14159	0.574412	27116.4
98	28134	1.9847	0.973865	1	0.0358	0.0328724	0.0867524		0.486932	0.237103	3.14159	1.23656	22751.9
99	40343	2.42793	0.901729	1	0.0358	0.033916	0.0868427		0.450865	0.203279	3.14159	1.35857	29695.3
105	32684	2.21192	0.861767	1	0.0358	0.0336263	0.0861473		0.430884	0.185661	3.14159	1.1226	29114.5
107	24327	1.61326	0.847886	1	0.0358	0.0337281	0.08695		0.423943	0.179728	3.14159	0.751318	32379.1
110	31579	2.01059	0.828114	1	0.0358	0.0354804	0.0871132		0.414057	0.171443	3.14159	0.934237	33801.9
112	26580	1.4764	0.827299	1	0.0358	0.0386837	0.086917		0.41365	0.171106	3.14159	0.645394	41184.1
113	20920	1.28217	0.88983	1	0.0358	0.0346772	0.0864927		0.444915	0.197949	3.14159	0.612898	34132.9
114	24984	1.91758	0.821417	1	0.0358	0.0398886	0.0865669		0.410709	0.168682	3.14159	0.871085	28681.5
115	25870	1.83101	0.854205	1	0.0358	0.0352397	0.0866726		0.427103	0.182417	3.14159	0.886138	29194.1
117	31221	2.16404	0.780321	1	0.0358	0.0357926	0.0865485		0.39016	0.152225	3.14159	0.910516	34289.4
118	24680	1.93711	0.851747	1	0.0358	0.0383842	0.0862442		0.425873	0.181368	3.14159	0.941964	26200.6
120	19448	1.67408	0.832613	1	0.0358	0.0323346	0.0861536		0.416306	0.173311	3.14159	0.760379	25576.7
122	34732	2.48659	0.796204	1	0.0358	0.0376456	0.0864868		0.398102	0.158485	3.14159	1.10592	31405.5
123	30853	2.15868	0.898499	1	0.0358	0.0386054	0.0865008		0.449249	0.201825	3.14159	1.17882	26172.8
124	20556	1.73225	0.757124	1	0.0358	0.0372611	0.0861872		0.378562	0.143309	3.14159	0.666267	30852.5
Biological replicate 2			Growth rate = 0.42
Cell #	Count	Ellipse long (µm)	Ellipse small (µm)	Max Dark (frames)	Max Displacement (µm)	Mean Loc Precision (µm)	Mean Loc Sigma (µm)		R	R2	Pi	V = πR2 · (L − 2R/3) (um3)	Density (ribosomes/um3)
0	25188	2.01481	0.914364	1	0.0379	0.0403723	0.0896833		0.457182	0.209015	3.14159	1.12287	22431.8
1	16340	1.49066	0.863338	1	0.0379	0.0368979	0.0896833		0.431669	0.186338	3.14159	0.704163	23204.8
2	31065	1.80653	1.16358	1	0.0379	0.0384288	0.0896833		0.581789	0.338478	3.14159	1.50856	20592.5
3	22563	1.68999	1.13743	1	0.0379	0.037511	0.0896833		0.568713	0.323434	3.14159	1.33195	16939.8
4	11838	1.25273	0.830317	1	0.0379	0.0354909	0.0896833		0.415159	0.172357	3.14159	0.528455	22401.1
7	27432	3.03699	1.1312	1	0.0379	0.0390772	0.0896833		0.565602	0.319906	3.14159	2.67326	10261.6
8	15774	2.12536	1.06619	1	0.0379	0.0412265	0.0896833		0.533096	0.284191	3.14159	1.58025	9981.98
9	15082	1.07265	0.957367	1	0.0379	0.0389974	0.0896833		0.478684	0.229138	3.14159	0.542435	27804.2
10	19299	2.21384	0.850207	1	0.0379	0.0371761	0.0896833		0.425104	0.180713	3.14159	1.09596	17609.2
13	32131	2.08438	1.1095	1	0.0379	0.0399284	0.0896833		0.554748	0.307746	3.14159	1.65765	19383.5
14	19688	1.97421	0.826494	1	0.0379	0.0360116	0.0896833		0.413247	0.170773	3.14159	0.911356	21603
15	33621	2.92095	1.13245	1	0.0379	0.036673	0.0896833		0.566227	0.320613	3.14159	2.56187	13123.6
16	14367	1.59706	0.852522	1	0.0379	0.0362561	0.0896833		0.426261	0.181699	3.14159	0.749424	19170.7
17	32612	2.22175	1.04142	1	0.0379	0.0387575	0.0896833		0.520712	0.271141	3.14159	1.59682	20423.1
18	18978	1.92409	0.97297	1	0.0379	0.0360902	0.0896833		0.486485	0.236668	3.14159	1.18945	15955.3
19	13780	1.41326	0.973408	1	0.0379	0.0381733	0.0896833		0.486704	0.236881	3.14159	0.810258	17006.9
26	34271	2.37232	1.35133	1	0.0379	0.0397658	0.0896833		0.675663	0.45652	3.14159	2.75636	12433.4
29	18375	2.18583	0.928899	1	0.0379	0.0361032	0.0896833		0.46445	0.215713	3.14159	1.27147	14451.8
30	23908	1.48739	0.940395	1	0.0379	0.0390125	0.0896833		0.470198	0.221086	3.14159	0.815361	29322
31	13948	1.80777	0.830913	1	0.0379	0.0366203	0.0896833		0.415457	0.172604	3.14159	0.830079	16803.2
32	14333	1.78016	0.863208	1	0.0379	0.036062	0.0896833		0.431604	0.186282	3.14159	0.873401	16410.6
33	13367	1.49134	0.792088	1	0.0379	0.03984	0.0896833		0.396044	0.156851	3.14159	0.604772	22102.5
34	17483	1.79869	0.958506	1	0.0379	0.0371834	0.0896833		0.479253	0.229684	3.14159	1.06734	16380
35	22772	1.33451	0.909543	1	0.0379	0.0373688	0.0896833		0.454771	0.206817	3.14159	0.670088	33983.6
36	18584	2.08034	0.918335	1	0.0379	0.0374304	0.0896833		0.459168	0.210835	3.14159	1.17517	15813.9
37	24724	1.51556	0.92118	1	0.0379	0.0404409	0.0896833		0.46059	0.212143	3.14159	0.805427	30696.8
38	12522	1.67351	0.783677	1	0.0379	0.0353127	0.0896833		0.391838	0.153537	3.14159	0.681218	18381.8
39	13637	2.01153	0.699357	1	0.0379	0.0379792	0.0896833		0.349678	0.122275	3.14159	0.683153	19961.8
41	34011	2.2138	0.900802	1	0.0379	0.0406383	0.0896833		0.450401	0.202861	3.14159	1.21951	27889.2
42	18554	1.80914	0.939699	1	0.0379	0.0376838	0.0896833		0.469849	0.220758	3.14159	1.03746	17884.1
43	20059	2.06453	0.857488	1	0.0379	0.0359121	0.0896833		0.428744	0.183821	3.14159	1.02718	19528.2
44	11983	1.58877	0.924297	1	0.0379	0.0361934	0.0896833		0.462148	0.213581	3.14159	0.859312	13944.9
45	26879	2.22111	1.06372	1	0.0379	0.0396384	0.0896833		0.531859	0.282874	3.14159	1.65874	16204.5
46	18182	1.92233	0.851532	1	0.0379	0.0394434	0.0896833		0.425766	0.181277	3.14159	0.933113	19485.3
48	20232	2.40616	0.939283	1	0.0379	0.0373132	0.0896833		0.469642	0.220563	3.14159	1.45033	13949.9
49	22061	2.40701	0.875004	1	0.0379	0.0357177	0.0896833		0.437502	0.191408	3.14159	1.27201	17343.4
50	28401	2.19232	0.931577	1	0.0379	0.0398488	0.0896833		0.465788	0.216959	3.14159	1.28262	22142.9
51	19125	2.25877	0.883103	1	0.0379	0.0357584	0.0896833		0.441552	0.194968	3.14159	1.20322	15894.9
52	17658	2.00478	0.841097	1	0.0379	0.0360497	0.0896833		0.420549	0.176861	3.14159	0.95813	18429.7
53	17685	1.3882	0.96228	1	0.0379	0.0391199	0.0896833		0.48114	0.231495	3.14159	0.77631	22780.8
55	22653	2.35188	0.879997	1	0.0379	0.0375084	0.0896833		0.439998	0.193599	3.14159	1.25202	18093.1
56	12105	1.60357	0.812795	1	0.0379	0.0358472	0.0896833		0.406397	0.165159	3.14159	0.691453	17506.6
59	16325	1.35057	0.840165	1	0.0379	0.0367019	0.0896833		0.420082	0.176469	3.14159	0.593488	27506.9
60	36582	2.29895	1.24218	1	0.0379	0.0414566	0.0896833		0.621089	0.385751	3.14159	2.28424	16014.9
61	13413	1.53884	0.882352	1	0.0379	0.0358515	0.0896833		0.441176	0.194636	3.14159	0.761107	17623
63	16464	1.44722	0.895994	1	0.0379	0.0374853	0.0896833		0.447997	0.200701	3.14159	0.724188	22734.4
64	13446	1.81176	0.713673	1	0.0379	0.0367779	0.0896833		0.356836	0.127332	3.14159	0.629587	21356.9
65	19588	1.18295	1.06042	1	0.0379	0.0390802	0.0896833		0.530209	0.281121	3.14159	0.732571	26738.7
Biological replicate 3			Growth rate = 0.42
Cell #	Count	Ellipse long (µm)	Ellipse small (µm)	Max Dark (frames)	Max Displacement (µm)	Mean Loc Precision (µm)	Mean Loc Sigma (µm)		R	R2	Pi	V = πR2 · (L − 2R/3) (um3)	Density (ribosomes/um3)
4	26467	1.94494	1.16164	1	0.0384	0.0433281	0.0896932		0.580818	0.33735	3.14159	1.65091	16031.8
5	22900	2.52896	1.07874	1	0.0384	0.0391066	0.0896932		0.539369	0.290919	3.14159	1.98271	11549.9
6	36103	3.11003	1.07694	1	0.0384	0.0383372	0.0896932		0.538468	0.289948	3.14159	2.50593	14407
7	19988	1.89102	1.03511	1	0.0384	0.0400516	0.0896932		0.517554	0.267863	3.14159	1.30097	15363.9
8	27274	2.69082	1.19202	1	0.0384	0.0402288	0.0896932		0.596011	0.355229	3.14159	2.55948	10656.1
9	18405	2.56531	1.08297	1	0.0384	0.0394188	0.0896932		0.541486	0.293207	3.14159	2.03048	9064.36
10	19936	2.20503	1.03683	1	0.0384	0.0382785	0.0896932		0.518415	0.268754	3.14159	1.56994	12698.6
11	19042	1.8476	1.00572	1	0.0384	0.040315	0.0896932		0.502861	0.252869	3.14159	1.20144	15849.3
12	10043	2.00447	0.888765	1	0.0384	0.038976	0.0896932		0.444382	0.197476	3.14159	1.05976	9476.7
13	9483	2.3763	1.13677	1	0.0384	0.0376978	0.0896932		0.568387	0.323063	3.14159	2.0272	4677.87
14	10270	1.87628	0.993316	1	0.0384	0.0405519	0.0896932		0.496658	0.246669	3.14159	1.19741	8576.86
15	29460	2.961	1.15667	1	0.0384	0.0379698	0.0896932		0.578336	0.334473	3.14159	2.70622	10886
17	8750	1.96799	0.971145	1	0.0384	0.0381427	0.0896932		0.485573	0.235781	3.14159	1.21796	7184.14
21	16202	2.4489	0.991339	1	0.0384	0.0387279	0.0896932		0.49567	0.245688	3.14159	1.63513	9908.68
23	28576	3.01056	1.05041	1	0.0384	0.0380498	0.0896932		0.525205	0.275841	3.14159	2.30547	12394.9
26	16046	1.87429	1.0457	1	0.0384	0.0398378	0.0896932		0.522849	0.273371	3.14159	1.31032	12245.9
29	30495	2.60618	1.18554	1	0.0384	0.038951	0.0896932		0.592772	0.351379	3.14159	2.4407	12494.4
30	11873	2.63469	1.05175	1	0.0384	0.0380006	0.0896932		0.525873	0.276542	3.14159	1.98439	5983.2
32	15741	1.91972	1.10821	1	0.0384	0.0387687	0.0896932		0.554104	0.307032	3.14159	1.49538	10526.4
33	25754	1.91611	1.13915	1	0.0384	0.0383605	0.0896932		0.569577	0.324418	3.14159	1.56588	16447
34	17854	2.29234	1.06981	1	0.0384	0.0399169	0.0896932		0.534906	0.286124	3.14159	1.74	10260.9
36	15824	2.40543	0.986134	1	0.0384	0.0379229	0.0896932		0.493067	0.243115	3.14159	1.58614	9976.45
37	41624	2.97701	1.09607	1	0.0384	0.0376975	0.0896932		0.548036	0.300343	3.14159	2.46424	16891.2
38	11637	2.20538	1.06761	1	0.0384	0.0388797	0.0896932		0.533803	0.284946	3.14159	1.65565	7028.64
40	32195	2.78636	1.10037	1	0.0384	0.0387929	0.0896932		0.550185	0.302704	3.14159	2.30095	13992.1
41	25972	2.64407	1.1155	1	0.0384	0.0392935	0.0896932		0.557748	0.311083	3.14159	2.22065	11695.7
42	35715	2.71258	1.16537	1	0.0384	0.0433475	0.0896932		0.582686	0.339523	3.14159	2.47901	14406.9
44	18955	2.24181	1.32357	1	0.0384	0.0408686	0.0896932		0.661787	0.437962	3.14159	2.47746	7650.98
47	22435	2.23175	1.19774	1	0.0384	0.0394019	0.0896932		0.598871	0.358646	3.14159	2.06472	10865.9
48	21379	2.11125	1.05291	1	0.0384	0.037665	0.0896932		0.526453	0.277153	3.14159	1.53268	13948.8
49	24340	2.69225	1.1466	1	0.0384	0.0381733	0.0896932		0.573299	0.328672	3.14159	2.38525	10204.4
50	23891	2.99965	1.04577	1	0.0384	0.0388831	0.0896932		0.522885	0.273409	3.14159	2.2771	10491.9
Biological replicate 4			Growth rate = 0.444
Cell #	Count	Ellipse long (µm)	Ellipse small (µm)	Max Dark (frames)	Max Displacement (µm)	Mean Loc Precision (µm)	Mean Loc Sigma (µm)		R	R2	Pi	V = πR2 · (L − 2R/3) (um3)	Density (ribosomes/um3)
0	21388	1.9991	0.966533	1	0.0409	0.0417884	0.0894478		0.483267	0.233547	3.14159	1.23038	17383.3
1	18167	2.0794	0.904213	1	0.0409	0.0413622	0.0894478		0.452107	0.2044	3.14159	1.14173	15911.9
2	24631	2.18868	1.02669	1	0.0409	0.0407681	0.0894478		0.513344	0.263522	3.14159	1.52864	16113
3	19414	1.70157	0.961119	1	0.0409	0.0403943	0.0894478		0.480559	0.230937	3.14159	1.00207	19373.8
4	22805	1.82958	0.919541	1	0.0409	0.0399494	0.0894478		0.45977	0.211389	3.14159	1.01147	22546.5
5	18025	1.79241	0.90134	1	0.0409	0.0401561	0.0894478		0.45067	0.203103	3.14159	0.951977	18934.3
6	19840	1.97421	1.05608	1	0.0409	0.0445303	0.0894478		0.528039	0.278825	3.14159	1.42096	13962.4
7	27274	3.12875	1.2951	1	0.0409	0.0405047	0.0894478		0.647549	0.419319	3.14159	3.55291	7676.53
8	20163	1.86513	0.87586	1	0.0409	0.0398272	0.0894478		0.43793	0.191783	3.14159	0.947846	21272.4
9	18699	1.81597	0.945471	1	0.0409	0.0421205	0.0894478		0.472736	0.223479	3.14159	1.05369	17746.1
10	31475	2.05723	0.971986	1	0.0409	0.0408771	0.0894478		0.485993	0.236189	3.14159	1.28608	24473.6
11	13145	1.54296	0.849807	1	0.0409	0.0391358	0.0894478		0.424903	0.180543	3.14159	0.714485	18397.9
13	21013	1.58976	0.95055	1	0.0409	0.0414671	0.0894478		0.475275	0.225886	3.14159	0.903311	23262.2
15	24159	2.38883	0.911463	1	0.0409	0.0389474	0.0894478		0.455732	0.207691	3.14159	1.36043	17758.3
16	22586	2.33636	0.92117	1	0.0409	0.0383654	0.0894478		0.460585	0.212139	3.14159	1.35243	16700.3
17	21926	2.08895	0.979354	1	0.0409	0.0384679	0.0894478		0.489677	0.239784	3.14159	1.32769	16514.4
18	25634	2.15245	0.977596	1	0.0409	0.04108	0.0894478		0.488798	0.238923	3.14159	1.37103	18696.9
19	29473	2.4543	0.982689	1	0.0409	0.0398337	0.0894478		0.491344	0.241419	3.14159	1.613	18272.1
20	30852	2.43601	1.08512	1	0.0409	0.0403111	0.0894478		0.542562	0.294373	3.14159	1.91831	16082.9
21	18276	1.72516	1.00429	1	0.0409	0.0395995	0.0894478		0.502144	0.252148	3.14159	1.1014	16593.4
23	47501	2.16272	1.09631	1	0.0409	0.0411692	0.0894478		0.548157	0.300476	3.14159	1.69658	27998
25	25026	2.29416	1.00922	1	0.0409	0.0392076	0.0894478		0.504608	0.254629	3.14159	1.56609	15979.9
27	20182	1.49926	0.922897	1	0.0409	0.0397112	0.0894478		0.461448	0.212935	3.14159	0.797143	25317.9
28	13919	1.3968	0.870343	1	0.0409	0.0390062	0.0894478		0.435172	0.189374	3.14159	0.658411	21140.3
29	16464	1.47412	0.868808	1	0.0409	0.0395976	0.0894478		0.434404	0.188707	3.14159	0.702231	23445.3
30	20009	1.83243	0.889227	1	0.0409	0.0388709	0.0894478		0.444614	0.197681	3.14159	0.953923	20975.5
31	19097	1.81079	0.88148	1	0.0409	0.0399104	0.0894478		0.44074	0.194252	3.14159	0.925739	20628.9
32	22241	1.97125	0.958734	1	0.0409	0.0395881	0.0894478		0.479367	0.229793	3.14159	1.19236	18652.8
33	22218	1.91917	0.903353	1	0.0409	0.0386255	0.0894478		0.451677	0.204012	3.14159	1.03704	21424.3
34	17482	1.346	0.876816	1	0.0409	0.0431403	0.0894478		0.438408	0.192201	3.14159	0.636261	27476.1
35	19577	1.77823	0.925729	1	0.0409	0.0408657	0.0894478		0.462865	0.214244	3.14159	0.989174	19791.3
37	16910	1.85573	0.85134	1	0.0409	0.0400521	0.0894478		0.42567	0.181195	3.14159	0.89482	18897.7
38	31237	2.23946	1.07333	1	0.0409	0.0416231	0.0894478		0.536665	0.28801	3.14159	1.70257	18347
Technical replicate of biological replicate 4
Cell #	Count	Ellipse long (µm)	Ellipse small (µm)	Max Dark (frames)	Max Displacement (µm)	Mean Loc Precision (µm)	Mean Loc Sigma (µm)		R	R2	Pi	V = πR2 · (L − 2R/3) (um3)	Density (ribosomes/um3)
0	26935	2.24756	0.924546	1	0.0411	0.0400142	0.0894478		0.462273	0.213696	3.14159	1.30199	20687.5
1	40463	2.41047	1.0834	1	0.0411	0.0419222	0.0894478		0.541698	0.293437	3.14159	1.8892	21418
2	23332	1.76143	1.00041	1	0.0411	0.0407939	0.0894478		0.500203	0.250203	3.14159	1.12243	20787
3	22581	1.58875	0.978792	1	0.0411	0.0403005	0.0894478		0.489396	0.239508	3.14159	0.949944	23770.9
4	17846	1.92252	0.828558	1	0.0411	0.0394603	0.0894478		0.414279	0.171627	3.14159	0.887676	20104.2
5	20635	1.98931	0.933374	1	0.0411	0.0396032	0.0894478		0.466687	0.217797	3.14159	1.14826	17970.6
7	19905	1.43611	0.923385	1	0.0411	0.0416888	0.0894478		0.461692	0.21316	3.14159	0.755592	26343.6
8	36566	2.35579	0.92872	1	0.0411	0.0409184	0.0894478		0.46436	0.21563	3.14159	1.38615	26379.5
9	29275	2.17312	1.05904	1	0.0411	0.0396553	0.0894478		0.52952	0.280392	3.14159	1.60329	18259.3
12	26292	2.26382	0.959168	1	0.0411	0.0399416	0.0894478		0.479584	0.230001	3.14159	1.40474	18716.6
13	27364	2.19961	0.919509	1	0.0411	0.0401616	0.0894478		0.459755	0.211374	3.14159	1.25712	21767.1
14	25301	2.34253	1.01357	1	0.0411	0.0403438	0.0894478		0.506786	0.256832	3.14159	1.61749	15642.1
15	18778	2.20912	0.907514	1	0.0411	0.0385452	0.0894478		0.453757	0.205896	3.14159	1.23327	15226.1
16	14255	1.58274	0.870052	1	0.0411	0.041858	0.0894478		0.435026	0.189248	3.14159	0.768575	18547.3
17	18565	1.72303	0.877808	1	0.0411	0.0399176	0.0894478		0.438904	0.192637	3.14159	0.865678	21445.6
18	42132	2.2868	1.1042	1	0.0411	0.0432052	0.0894478		0.5521	0.304814	3.14159	1.83739	22930.4
19	17612	1.53221	0.956188	1	0.0411	0.0403094	0.0894478		0.478094	0.228574	3.14159	0.871381	20211.6
20	21140	2.17363	0.966889	1	0.0411	0.0393747	0.0894478		0.483444	0.233719	3.14159	1.35934	15551.7
21	12925	1.82681	0.840492	1	0.0411	0.039394	0.0894478		0.420246	0.176607	3.14159	0.858118	15062
22	15600	1.27372	0.913538	1	0.0411	0.040166	0.0894478		0.456769	0.208638	3.14159	0.63527	24556.5
23	26954	1.90241	0.936297	1	0.0411	0.0404278	0.0894478		0.468148	0.219163	3.14159	1.09496	24616.4
24	20011	2.01878	0.859794	1	0.0411	0.0402918	0.0894478		0.429897	0.184811	3.14159	1.00571	19897.4
25	16202	1.70703	0.824634	1	0.0411	0.0425093	0.0894478		0.412317	0.170005	3.14159	0.764893	21182
27	14610	1.56627	0.9272	1	0.0411	0.0412877	0.0894478		0.4636	0.214925	3.14159	0.848872	17211.1
28	24720	2.04637	0.893857	1	0.0411	0.0404274	0.0894478		0.446929	0.199745	3.14159	1.09717	22530.8
29	24758	2.02766	0.960069	1	0.0411	0.0404694	0.0894478		0.480034	0.230433	3.14159	1.2362	20027.5
30	12587	1.26745	0.856711	1	0.0411	0.0396526	0.0894478		0.428355	0.183488	3.14159	0.566001	22238.5
31	40278	2.32872	0.994494	1	0.0411	0.041631	0.0894478		0.497247	0.247255	3.14159	1.55139	25962.5
32	32829	1.76089	1.01884	1	0.0411	0.0401265	0.0894478		0.509422	0.259511	3.14159	1.15874	28331.7
33	14432	1.58002	0.892065	1	0.0411	0.03945	0.0894478		0.446032	0.198945	3.14159	0.801671	18002.4
34	18394	2.20679	0.817222	1	0.0411	0.0403927	0.0894478		0.408611	0.166963	3.14159	1.01464	18128.6
35	20748	1.70096	0.896492	1	0.0411	0.0407093	0.0894478		0.448246	0.200925	3.14159	0.88506	23442.5
37	62886	2.21757	1.00808	1	0.0411	0.0440255	0.0894478		0.50404	0.254056	3.14159	1.50174	41875.4
38	13587	1.94828	0.783539	1	0.0411	0.0410704	0.0894478		0.39177	0.153483	3.14159	0.813489	16702.1
39	15239	1.71776	0.786605	1	0.0411	0.0410951	0.0894478		0.393303	0.154687	3.14159	0.707347	21543.9
42	12811	1.68628	0.703785	1	0.0411	0.0397924	0.0894478		0.351893	0.123828	3.14159	0.564732	22685.1
43	19404	1.77854	0.829004	1	0.0411	0.040542	0.0894478		0.414502	0.171812	3.14159	0.810836	23930.8
n	Ribosomes/cell	Length	width									Volume	Ribosomes/um3
281	25770	1.9789	0.924162									1.16569	24045.9

## Sheet: CGXII+GLU+CAA_EXP
Biological replicate 1			Growth rate = 0.456
Cell #	Count	Ellipse long (µm)	Ellipse small (µm)	Max Dark (frames)	Max Displacement (µm)	Mean Loc Precision (µm)	Mean Loc Sigma (µm)		R	R2	Pi	V = πR2 · (L − 2R/3) (um3)	Density (ribosomes/um3)
0	33844	2.25105	0.950361	1	0.0355	0.038061	0.0896999		0.475181	0.225797	3.14159	1.37209	24666
1	58472	3.10618	1.13884	1	0.0355	0.0366384	0.0896999		0.56942	0.324239	3.14159	2.77736	21053.1
2	25740	1.87747	1.07022	1	0.0355	0.0360604	0.0896999		0.535109	0.286342	3.14159	1.368	18815.7
4	40262	2.8635	1.08665	1	0.0355	0.0357976	0.0896999		0.543325	0.295202	3.14159	2.3197	17356.6
6	32188	2.32404	0.969359	1	0.0355	0.0346215	0.0896999		0.48468	0.234914	3.14159	1.47669	21797.4
7	29502	1.92892	1.00605	1	0.0355	0.0333224	0.0896999		0.503025	0.253034	3.14159	1.26678	23289.1
8	28633	1.94489	1.06553	1	0.0355	0.0327085	0.0896999		0.532767	0.283841	3.14159	1.41757	20198.6
9	25130	1.86703	0.910953	1	0.0355	0.0338642	0.0896999		0.455476	0.207459	3.14159	1.01893	24663.1
10	54748	3.02346	1.02571	1	0.0355	0.0387976	0.0896999		0.512857	0.263023	3.14159	2.2158	24708.1
11	26261	2.24391	1.01623	1	0.0355	0.0345719	0.0896999		0.508117	0.258183	3.14159	1.54529	16994.2
13	27249	1.88045	0.92298	1	0.0355	0.0339744	0.0896999		0.46149	0.212973	3.14159	1.05231	25894.3
14	43122	2.69874	0.993378	1	0.0355	0.0338429	0.0896999		0.496689	0.2467	3.14159	1.83497	23500.1
15	48575	2.81172	1.11044	1	0.0355	0.0382937	0.0896999		0.55522	0.308269	3.14159	2.36456	20542.9
16	27975	2.03671	0.836664	1	0.0355	0.0345745	0.0896999		0.418332	0.175001	3.14159	0.966424	28946.9
18	39920	2.36966	0.900647	1	0.0355	0.0360815	0.0896999		0.450324	0.202791	3.14159	1.31842	30278.7
19	31018	2.14069	0.936423	1	0.0355	0.0353203	0.0896999		0.468211	0.219222	3.14159	1.25933	24630.5
20	26878	2.62797	0.886698	1	0.0355	0.0330985	0.0896999		0.443349	0.196558	3.14159	1.44027	18661.8
21	32723	2.8811	0.911421	1	0.0355	0.0343824	0.0896999		0.455711	0.207672	3.14159	1.68148	19460.8
22	41726	2.49194	0.864232	1	0.0355	0.0355048	0.0896999		0.432116	0.186724	3.14159	1.29281	32275.4
24	33299	2.39587	0.951833	1	0.0355	0.0339553	0.0896999		0.475916	0.226496	3.14159	1.47904	22513.9
26	28717	2.0782	0.87233	1	0.0355	0.0352411	0.0896999		0.436165	0.19024	3.14159	1.06826	26881.9
27	30613	2.04699	0.960535	1	0.0355	0.0348081	0.0896999		0.480268	0.230657	3.14159	1.2513	24464.9
28	39388	2.62952	0.889087	1	0.0355	0.034464	0.0896999		0.444544	0.197619	3.14159	1.44851	27192
29	33404	2.41156	0.907639	1	0.0355	0.0348977	0.0896999		0.453819	0.205952	3.14159	1.36457	24479.6
30	40462	1.9229	0.915049	1	0.0355	0.0380946	0.0896999		0.457525	0.209329	3.14159	1.06396	38029.5
31	42729	2.22955	0.905547	1	0.0355	0.0378007	0.0896999		0.452773	0.205004	3.14159	1.24151	34416.8
32	21959	1.87916	0.879136	1	0.0355	0.0380552	0.0896999		0.439568	0.19322	3.14159	0.9628	22807.4
33	41474	2.88513	0.973238	1	0.0355	0.0344697	0.0896999		0.486619	0.236798	3.14159	1.90498	21771.4
34	27855	2.33656	0.958115	1	0.0355	0.0363706	0.0896999		0.479057	0.229496	3.14159	1.45436	19152.8
35	44649	2.72738	0.947903	1	0.0355	0.0351819	0.0896999		0.473951	0.22463	3.14159	1.70172	26237.5
37	24770	1.65303	0.876059	1	0.0355	0.0359805	0.0896999		0.438029	0.19187	3.14159	0.820384	30193.2
40	16403	1.27458	0.840152	1	0.0355	0.0347437	0.0896999		0.420076	0.176464	3.14159	0.551345	29750.9
41	32422	1.74493	0.897925	1	0.0355	0.0361389	0.0896999		0.448962	0.201567	3.14159	0.91543	35417.2
43	43470	3.23507	0.925151	1	0.0355	0.0334989	0.0896999		0.462575	0.213976	3.14159	1.96739	22095.2
44	21597	1.65369	0.855376	1	0.0355	0.0342868	0.0896999		0.427688	0.182917	3.14159	0.786449	27461.4
45	36211	2.57185	0.893633	1	0.0355	0.0359635	0.0896999		0.446817	0.199645	3.14159	1.42624	25389.1
46	28625	2.14464	0.847914	1	0.0355	0.0359303	0.0896999		0.423957	0.17974	3.14159	1.05142	27225.2
48	22853	2.49661	0.869288	1	0.0355	0.0333813	0.0896999		0.434644	0.188915	3.14159	1.30975	17448.3
49	37505	2.90914	1.18431	1	0.0355	0.0363967	0.0896999		0.592153	0.350646	3.14159	2.76979	13540.7
52	19854	1.43149	1.02841	1	0.0355	0.0359349	0.0896999		0.514205	0.264407	3.14159	0.904331	21954.3
53	25656	2.15331	0.885424	1	0.0355	0.0330814	0.0896999		0.442712	0.195994	3.14159	1.14414	22423.9
54	30980	2.22176	0.967626	1	0.0355	0.0343929	0.0896999		0.483813	0.234075	3.14159	1.39662	22182.1
55	29707	2.56354	0.965955	1	0.0355	0.0342306	0.0896999		0.482978	0.233267	3.14159	1.64268	18084.5
56	37374	2.77646	1.28669	1	0.0355	0.0355184	0.0896999		0.643343	0.41389	3.14159	3.05247	12243.9
57	26291	1.92072	0.907432	1	0.0355	0.0351584	0.0896999		0.453716	0.205858	3.14159	1.04655	25121.6
59	18049	2.08157	0.816716	1	0.0355	0.0315165	0.0896999		0.408358	0.166756	3.14159	0.94787	19041.6
60	36120	2.26834	0.945588	1	0.0355	0.0346834	0.0896999		0.472794	0.223534	3.14159	1.3716	26334.2
61	30070	3.15689	0.788401	1	0.0355	0.0344488	0.0896999		0.3942	0.155394	3.14159	1.41285	21283.2
62	36678	2.6861	1.12132	1	0.0355	0.0360808	0.0896999		0.56066	0.314339	3.14159	2.28348	16062.3
63	27282	2.16338	0.972292	1	0.0355	0.034371	0.0896999		0.486146	0.236338	3.14159	1.36562	19977.7
65	53680	2.98107	1.05697	1	0.0355	0.0345798	0.0896999		0.528487	0.279298	3.14159	2.30657	23272.7
67	24863	2.14428	0.831241	1	0.0355	0.0345048	0.0896999		0.415621	0.172741	3.14159	1.01329	24536.9
70	41868	2.50111	1.05628	1	0.0355	0.0337183	0.0896999		0.528141	0.278933	3.14159	1.88317	22232.8
72	26807	2.45457	0.845507	1	0.0355	0.0341414	0.0896999		0.422754	0.178721	3.14159	1.21992	21974.4
Technical replicate of biological replicate 1
Cell #	Count	Ellipse long (µm)	Ellipse small (µm)	Max Dark (frames)	Max Displacement (µm)	Mean Loc Precision (µm)	Mean Loc Sigma (µm)		R	R2	Pi	V = πR2 · (L − 2R/3) (um3)	Density (ribosomes/um3)
0	22597	1.60897	0.70212	1	0.0346	0.033966	0.0869029		0.35106	0.123243	3.14159	0.532344	42448.1
1	32005	1.40466	0.836819	1	0.0346	0.034267	0.0870205		0.41841	0.175067	3.14159	0.619135	51693.1
2	59872	3.03138	0.951772	1	0.0346	0.0350116	0.0872064		0.475886	0.226467	3.14159	1.93101	31005.5
4	38470	1.87306	0.763322	1	0.0346	0.0348816	0.0878076		0.381661	0.145665	3.14159	0.740716	51936.2
6	42129	2.52002	0.855272	1	0.0346	0.0317391	0.0874163		0.427636	0.182873	3.14159	1.28399	32810.9
7	62521	3.28135	1.06946	1	0.0346	0.0317839	0.087494		0.53473	0.285936	3.14159	2.62739	23795.9
9	30041	1.89415	0.762374	1	0.0346	0.032147	0.0874567		0.381187	0.145304	3.14159	0.748648	40127
10	34299	2.244	0.746743	1	0.0346	0.0322745	0.0877627		0.373372	0.139406	3.14159	0.873763	39254.3
11	38331	2.35909	0.78747	1	0.0346	0.032811	0.0875906		0.393735	0.155027	3.14159	1.02112	37538.4
13	55558	2.30319	1.0022	1	0.0346	0.0350664	0.087409		0.501099	0.2511	3.14159	1.55335	35766.6
15	67256	2.83235	0.950374	1	0.0346	0.0337697	0.0876298		0.475187	0.225803	3.14159	1.78449	37689.3
16	47365	2.13832	0.934409	1	0.0346	0.0351126	0.0877573		0.467204	0.21828	3.14159	1.25276	37808.6
17	58410	2.34049	0.903989	1	0.0346	0.0361965	0.0875006		0.451995	0.204299	3.14159	1.30879	44629.1
18	39132	2.1255	0.819638	1	0.0346	0.0347127	0.0876024		0.409819	0.167952	3.14159	0.977335	40039.5
19	36945	2.04838	0.815202	1	0.0346	0.0317957	0.0870911		0.407601	0.166139	3.14159	0.927304	39841.3
21	47485	2.17039	0.915194	1	0.0346	0.0341929	0.0873068		0.457597	0.209395	3.14159	1.22708	38697.7
23	44487	2.64612	0.811726	1	0.0346	0.0340712	0.0875355		0.405863	0.164725	3.14159	1.22934	36187.8
24	24335	1.72261	0.742596	1	0.0346	0.030582	0.0869449		0.371298	0.137862	3.14159	0.638864	38091
26	55685	2.709	1.09226	1	0.0346	0.0360911	0.0875593		0.546129	0.298257	3.14159	2.19719	25343.7
29	28633	1.85221	0.712837	1	0.0346	0.0309432	0.0872592		0.356418	0.127034	3.14159	0.644369	44435.7
30	29960	1.5763	0.739065	1	0.0346	0.0319642	0.0875341		0.369533	0.136554	3.14159	0.570542	52511.5
31	44426	2.47866	0.85071	1	0.0346	0.0332115	0.0874967		0.425355	0.180927	3.14159	1.24769	35606.7
34	30505	1.7066	0.724868	1	0.0346	0.0322458	0.0874657		0.362434	0.131358	3.14159	0.604557	50458.5
35	40443	2.00944	0.871958	1	0.0346	0.0339069	0.0875502		0.435979	0.190078	3.14159	1.02637	39404
36	40699	1.75154	0.910762	1	0.0346	0.0331339	0.0874041		0.455381	0.207372	3.14159	0.943306	43145.1
37	27159	1.26774	0.752915	1	0.0346	0.0321156	0.0876589		0.376457	0.14172	3.14159	0.452692	59994.4
38	75819	2.91325	1.11094	1	0.0346	0.0376061	0.0875484		0.555469	0.308545	3.14159	2.46493	30759.1
39	35796	1.8021	0.882164	1	0.0346	0.0342314	0.0890222		0.441082	0.194553	3.14159	0.921728	38835.7
40	32732	1.5016	0.824139	1	0.0346	0.04028	0.0874086		0.412069	0.169801	3.14159	0.654476	50012.5
41	35052	2.07032	0.848053	1	0.0346	0.0346579	0.0888944		0.424026	0.179798	3.14159	1.00975	34713.6
42	34755	1.93458	0.757966	1	0.0346	0.0323004	0.0871534		0.378983	0.143628	3.14159	0.758922	45795.2
43	59839	3.00595	0.941818	1	0.0346	0.0330649	0.0875171		0.470909	0.221755	3.14159	1.87543	31906.8
44	49628	2.02366	1.01248	1	0.0346	0.0336341	0.0875223		0.506239	0.256278	3.14159	1.35757	36556.5
45	41257	1.67468	1.05014	1	0.0346	0.0412084	0.0871384		0.525072	0.275701	3.14159	1.14732	35959.6
46	44149	1.75852	0.810399	1	0.0346	0.0348221	0.0877742		0.4052	0.164187	3.14159	0.76772	57506.7
47	29472	1.18092	0.873585	1	0.0346	0.0335313	0.0877605		0.436793	0.190788	3.14159	0.53328	55265.5
48	40091	2.09087	0.83289	1	0.0346	0.0328289	0.0876001		0.416445	0.173426	3.14159	0.987913	40581.5
50	39525	2.06576	0.780214	1	0.0346	0.0354627	0.0872007		0.390107	0.152183	3.14159	0.863298	45783.8
51	44518	2.0581	0.90221	1	0.0346	0.033692	0.0874872		0.451105	0.203496	3.14159	1.12348	39624.9
52	43911	2.37894	0.87946	1	0.0346	0.0322402	0.0874044		0.43973	0.193363	3.14159	1.26705	34656.2
53	41086	1.88453	0.980521	1	0.0346	0.034029	0.0870949		0.49026	0.240355	3.14159	1.17621	34930.8
55	42155	1.86977	0.927046	1	0.0346	0.0353606	0.0874435		0.463523	0.214853	3.14159	1.05348	40014.9
56	50125	2.96683	0.906717	1	0.0346	0.0320185	0.0876341		0.453359	0.205534	3.14159	1.72054	29133.4
57	46643	2.53075	0.823358	1	0.0346	0.0325204	0.0873402		0.411679	0.16948	3.14159	1.20134	38825.9
59	33502	1.72372	0.774716	1	0.0346	0.0337382	0.0876274		0.387358	0.150046	3.14159	0.690803	48497.2
60	54078	2.74241	0.757756	1	0.0346	0.0360213	0.0878292		0.378878	0.143548	3.14159	1.12284	48161.9
61	50277	2.15516	0.913125	1	0.0346	0.0368778	0.0879904		0.456562	0.208449	3.14159	1.21201	41482.2
62	31907	1.69959	0.919324	1	0.0346	0.0325885	0.0873855		0.459662	0.211289	3.14159	0.924748	34503.4
63	43789	1.4171	0.965923	1	0.0346	0.0371292	0.0878502		0.482962	0.233252	3.14159	0.802491	54566.3
64	47978	2.354	0.922799	1	0.0346	0.0336181	0.0875097		0.4614	0.21289	3.14159	1.36866	35054.8
65	36458	1.41837	0.835885	1	0.0346	0.0360055	0.0877379		0.417942	0.174676	3.14159	0.625445	58291.3
68	41604	2.47558	0.703246	1	0.0346	0.0326635	0.0873318		0.351623	0.123639	3.14159	0.870519	47792.2
69	41963	2.12138	0.823531	1	0.0346	0.0344602	0.087609		0.411766	0.169551	3.14159	0.983751	42656.1
70	58294	2.72501	0.899011	1	0.0346	0.0331166	0.0873142		0.449505	0.202055	3.14159	1.53954	37864.5
71	37508	2.62467	0.836608	1	0.0346	0.0320341	0.0871678		0.418304	0.174978	3.14159	1.28951	29087
75	37716	1.82829	0.800478	1	0.0346	0.0356853	0.0874295		0.400239	0.160191	3.14159	0.785816	47996
76	50882	2.23212	0.904777	1	0.0346	0.0344286	0.0873982		0.452388	0.204655	3.14159	1.24122	40993.6
77	31609	1.63246	0.832694	1	0.0346	0.0329168	0.0870717		0.416347	0.173345	3.14159	0.737844	42839.7
78	37984	1.60762	0.888312	1	0.0346	0.0362558	0.0873685		0.444156	0.197275	3.14159	0.812822	46731
79	54063	2.45362	1.14337	1	0.0346	0.0345932	0.0870884		0.571683	0.326822	3.14159	2.12792	25406.5
Biological replicate 2			Growth rate = 0.46
Cell #	Count	Ellipse long (µm)	Ellipse small (µm)	Max Dark (frames)	Max Displacement (µm)	Mean Loc Precision (µm)	Mean Loc Sigma (µm)		R	R2	Pi	V = πR2 · (L − 2R/3) (um3)	Density (ribosomes/um3)
2	26486	2.42404	0.948869	1	0.0375	0.0370219	0.0896833		0.474435	0.225088	3.14159	1.49047	17770.3
4	30635	2.54399	0.988755	1	0.0375	0.0366826	0.0896833		0.494378	0.244409	3.14159	1.70029	18017.5
6	20930	1.85388	0.800497	1	0.0375	0.0361743	0.0896833		0.400249	0.160199	3.14159	0.798728	26204.2
7	27592	2.91152	0.841283	1	0.0375	0.0359505	0.0896833		0.420641	0.176939	3.14159	1.46255	18865.7
8	26656	2.4759	0.906384	1	0.0375	0.0388427	0.0896833		0.453192	0.205383	3.14159	1.40258	19004.9
9	36124	2.81094	0.94928	1	0.0375	0.0363429	0.0896833		0.47464	0.225283	3.14159	1.76549	20461.2
10	43643	2.40381	1.10862	1	0.0375	0.0398524	0.0896833		0.554311	0.307261	3.14159	1.96365	22225.4
11	38164	3.11299	1.03575	1	0.0375	0.0384434	0.0896833		0.517875	0.268195	3.14159	2.33198	16365.5
12	20027	2.22665	0.923171	1	0.0375	0.0364253	0.0896833		0.461586	0.213061	3.14159	1.28444	15592.1
14	25910	2.85881	0.913141	1	0.0375	0.0359039	0.0896833		0.456571	0.208457	3.14159	1.67286	15488.4
17	29439	2.83916	0.934928	1	0.0375	0.0357764	0.0896833		0.467464	0.218523	3.14159	1.73516	16966.1
19	35189	2.82768	0.841052	1	0.0375	0.0367469	0.0896833		0.420526	0.176842	3.14159	1.41521	24864.9
20	24791	2.68406	0.857426	1	0.0375	0.0359949	0.0896833		0.428713	0.183795	3.14159	1.38477	17902.6
22	31565	2.33631	1.02631	1	0.0375	0.0362809	0.0896833		0.513153	0.263327	3.14159	1.64974	19133.3
23	12173	1.33894	0.813085	1	0.0375	0.0378013	0.0896833		0.406543	0.165277	3.14159	0.554495	21953.3
24	14043	1.63949	0.816953	1	0.0375	0.0369446	0.0896833		0.408476	0.166853	3.14159	0.716651	19595.3
25	39108	3.15421	1.10559	1	0.0375	0.0367229	0.0896833		0.552797	0.305584	3.14159	2.67431	14623.6
26	16384	1.91081	0.830744	1	0.0375	0.0377832	0.0896833		0.415372	0.172534	3.14159	0.885623	18500
27	11338	1.55614	0.802989	1	0.0375	0.0354498	0.0896833		0.401495	0.161198	3.14159	0.652508	17376
28	25931	2.34924	0.903983	1	0.0375	0.0363911	0.0896833		0.451992	0.204296	3.14159	1.31438	19728.7
31	16812	2.11794	0.783515	1	0.0375	0.0364654	0.0896833		0.391757	0.153474	3.14159	0.895246	18779.2
33	20608	2.03466	0.84371	1	0.0375	0.0368194	0.0896833		0.421855	0.177962	3.14159	0.980312	21021.9
34	22973	2.44659	1.00247	1	0.0375	0.0373621	0.0896833		0.501234	0.251236	3.14159	1.6673	13778.5
39	27291	2.43403	0.925878	1	0.0375	0.0381834	0.0896833		0.462939	0.214313	3.14159	1.431	19071.3
40	13912	1.75064	0.791205	1	0.0375	0.0368377	0.0896833		0.395602	0.156501	3.14159	0.731055	19030
41	15452	1.63602	0.78281	1	0.0375	0.0362799	0.0896833		0.391405	0.153198	3.14159	0.661807	23348.2
42	18704	2.36507	0.894088	1	0.0375	0.0365716	0.0896833		0.447044	0.199848	3.14159	1.29777	14412.4
43	20986	1.26275	0.933243	1	0.0375	0.0381745	0.0896833		0.466621	0.217736	3.14159	0.650974	32237.8
44	24864	2.36467	0.92061	1	0.0375	0.0383687	0.0896833		0.460305	0.21188	3.14159	1.36976	18152.1
45	32601	2.58937	0.986037	1	0.0375	0.0416193	0.0896833		0.493018	0.243067	3.14159	1.7263	18884.9
46	29887	2.66308	0.858598	1	0.0375	0.0379084	0.0896833		0.429299	0.184298	3.14159	1.37619	21717.3
Biological replicate 3			Growth rate = 0.43
Cell #	Count	Ellipse long (µm)	Ellipse small (µm)	Max Dark (frames)	Max Displacement (µm)	Mean Loc Precision (µm)	Mean Loc Sigma (µm)		R	R2	Pi	V = πR2 · (L − 2R/3) (um3)	Density (ribosomes/um3)
0	31455	1.90252	0.908921	1	0.0371	0.039592	0.0896698		0.454461	0.206534	3.14159	1.03786	30307.5
1	24013	1.57545	0.877288	1	0.0371	0.0402832	0.0896698		0.438644	0.192409	3.14159	0.775547	30962.7
2	38935	2.15571	0.982117	1	0.0371	0.0392092	0.0896698		0.491058	0.241138	3.14159	1.38507	28110.5
3	59084	3.05703	0.957915	1	0.0371	0.0409906	0.0896698		0.478957	0.2294	3.14159	1.97303	29945.9
4	32705	2.12499	0.781309	1	0.0371	0.0402774	0.0896698		0.390655	0.152611	3.14159	0.893946	36585
5	41738	2.44138	1.1506	1	0.0371	0.0378792	0.0896698		0.575301	0.330971	3.14159	2.1397	19506.5
6	18208	2.22859	1.09694	1	0.0371	0.0415943	0.0896698		0.548472	0.300821	3.14159	1.76059	10342
8	45176	2.58841	1.0617	1	0.0371	0.0390154	0.0896698		0.530849	0.281801	3.14159	1.97822	22836.6
9	34293	2.32761	0.942689	1	0.0371	0.0409043	0.0896698		0.471344	0.222166	3.14159	1.40525	24403.5
12	34275	2.11327	0.936904	1	0.0371	0.043762	0.0896698		0.468452	0.219447	3.14159	1.24161	27605.2
13	27955	1.64263	0.881072	1	0.0371	0.0397651	0.0896698		0.440536	0.194072	3.14159	0.82244	33990.3
14	30750	1.49348	0.924189	1	0.0371	0.0410925	0.0896698		0.462095	0.213531	3.14159	0.795212	38668.9
15	38531	2.52061	0.902081	1	0.0371	0.0398445	0.0896698		0.451041	0.203438	3.14159	1.41879	27157.7
16	40939	2.80659	0.871131	1	0.0371	0.036197	0.0896698		0.435565	0.189717	3.14159	1.4997	27298.2
17	26300	1.47063	0.904518	1	0.0371	0.0405959	0.0896698		0.452259	0.204538	3.14159	0.751249	35008.4
18	41081	2.97247	0.782736	1	0.0371	0.0380086	0.0896698		0.391368	0.153169	3.14159	1.30479	31484.8
19	25273	1.9975	0.899345	1	0.0371	0.0387399	0.0896698		0.449673	0.202206	3.14159	1.07847	23434
20	18136	1.42926	0.777721	1	0.0371	0.0377173	0.0896698		0.38886	0.151212	3.14159	0.555816	32629.5
21	33132	1.98604	0.862428	1	0.0371	0.0413526	0.0896698		0.431214	0.185945	3.14159	0.992242	33391
22	23045	2.08446	0.987519	1	0.0371	0.0436147	0.0896698		0.493759	0.243798	3.14159	1.3444	17141.4
Biological replicate 4			Growth rate = 0.496
Cell #	Count	Ellipse long (µm)	Ellipse small (µm)	Max Dark (frames)	Max Displacement (µm)	Mean Loc Precision (µm)	Mean Loc Sigma (µm)		R	R2	Pi	V = πR2 · (L − 2R/3) (um3)	Density (ribosomes/um3)
0	48536	3.25832	1.16854	1	0.041	0.0404433	0.0894478		0.58427	0.341372	3.14159	3.07665	15775.6
1	42107	2.61057	1.15028	1	0.041	0.0417983	0.0894478		0.575139	0.330785	3.14159	2.31443	18193.2
2	30440	2.21616	1.14442	1	0.041	0.0405292	0.0894478		0.57221	0.327425	3.14159	1.88722	16129.5
3	34065	2.45975	1.11953	1	0.041	0.0409747	0.0894478		0.559763	0.313335	3.14159	2.05396	16585
4	35248	2.14267	1.11671	1	0.041	0.0402345	0.0894478		0.558357	0.311762	3.14159	1.73401	20327.4
5	41924	2.91265	1.08825	1	0.041	0.04025	0.0894478		0.544125	0.296072	3.14159	2.37176	17676.3
6	18162	1.88099	0.948896	1	0.041	0.039929	0.0894478		0.474448	0.225101	3.14159	1.10651	16413.8
7	27860	2.02992	1.01293	1	0.041	0.0421356	0.0894478		0.506463	0.256504	3.14159	1.36369	20429.9
8	29522	2.12967	1.12907	1	0.041	0.0410141	0.0894478		0.564536	0.318701	3.14159	1.75547	16817.1
9	43794	2.88997	1.20233	1	0.041	0.0418058	0.0894478		0.601164	0.361398	3.14159	2.82615	15496
10	46812	2.99777	1.12432	1	0.041	0.041344	0.0894478		0.56216	0.316024	3.14159	2.60416	17975.8
12	39386	2.33241	1.11971	1	0.041	0.0406949	0.0894478		0.559857	0.31344	3.14159	1.9292	20415.8
13	52796	3.10834	1.26005	1	0.041	0.0409887	0.0894478		0.630027	0.396933	3.14159	3.35234	15749
14	40287	2.61865	1.14951	1	0.041	0.0408246	0.0894478		0.574754	0.330342	3.14159	2.31998	17365.3
15	36926	2.50246	1.15288	1	0.041	0.0399639	0.0894478		0.576438	0.33228	3.14159	2.21114	16700
16	46213	3.03608	1.07915	1	0.041	0.0417232	0.0894478		0.539573	0.291139	3.14159	2.44791	18878.6
17	33135	2.10456	1.03626	1	0.041	0.0402548	0.0894478		0.518132	0.268461	3.14159	1.48365	22333.4
18	49791	2.97105	1.13915	1	0.041	0.0414909	0.0894478		0.569575	0.324415	3.14159	2.64104	18852.8
19	32181	1.4066	1.12103	1	0.041	0.044136	0.0894478		0.560513	0.314175	3.14159	1.01951	31565.3
20	32647	2.41387	1.12165	1	0.041	0.0396492	0.0894478		0.560825	0.314525	3.14159	2.01573	16196.1
21	40603	2.82314	1.10543	1	0.041	0.0398383	0.0894478		0.552713	0.305491	3.14159	2.35582	17235.2
Technical replicate from biological replicate 4
Cell #	Count	Ellipse long (µm)	Ellipse small (µm)	Max Dark (frames)	Max Displacement (µm)	Mean Loc Precision (µm)	Mean Loc Sigma (µm)		R	R2	Pi	V = πR2 · (L − 2R/3) (um3)	Density (ribosomes/um3)
0	27341	2.185	1.0827	1	0.0408	0.0412886	0.0894478		0.541349	0.293059	3.14159	1.67939	16280.3
1	26372	2.21356	1.01516	1	0.0408	0.0427297	0.0894478		0.50758	0.257637	3.14159	1.51775	17375.8
3	22839	2.38015	0.93485	1	0.0408	0.0411189	0.0894478		0.467425	0.218486	3.14159	1.41983	16085.7
5	28144	2.58696	1.08906	1	0.0408	0.0399659	0.0894478		0.544528	0.296511	3.14159	2.07164	13585.4
6	30671	2.34004	1.11392	1	0.0408	0.0415665	0.0894478		0.55696	0.310205	3.14159	1.91861	15986.1
8	34966	2.89501	1.04948	1	0.0408	0.0391809	0.0894478		0.524741	0.275353	3.14159	2.20171	15881.3
9	42283	3.22154	1.0494	1	0.0408	0.0412742	0.0894478		0.5247	0.27531	3.14159	2.4838	17023.5
10	30563	2.32051	1.06134	1	0.0408	0.0400767	0.0894478		0.530668	0.281609	3.14159	1.73997	17565.3
11	21773	1.98306	0.938368	1	0.0408	0.0379342	0.0894478		0.469184	0.220134	3.14159	1.15511	18849.2
13	17420	2.0289	0.95855	1	0.0408	0.0384566	0.0894478		0.479275	0.229705	3.14159	1.23356	14121.7
14	31505	2.12867	1.07483	1	0.0408	0.0388478	0.0894478		0.537417	0.288817	3.14159	1.60636	19612.7
15	27786	2.17582	1.06564	1	0.0408	0.0393349	0.0894478		0.532822	0.2839	3.14159	1.6238	17111.7
17	44817	2.35616	1.15705	1	0.0408	0.0411449	0.0894478		0.578526	0.334692	3.14159	2.07189	21631
21	23238	1.41634	0.958642	1	0.0408	0.0406834	0.0894478		0.479321	0.229748	3.14159	0.791639	29354.3
22	17314	1.52283	0.955011	1	0.0408	0.0397681	0.0894478		0.477505	0.228011	3.14159	0.862801	20067.2
23	27525	2.38622	1.12928	1	0.0408	0.0403953	0.0894478		0.56464	0.318818	3.14159	2.013	13673.6
24	52009	3.36348	1.19404	1	0.0408	0.0421103	0.0894478		0.597019	0.356431	3.14159	3.32061	15662.5
25	24741	1.95489	1.10601	1	0.0408	0.0406106	0.0894478		0.553003	0.305812	3.14159	1.52394	16234.9
26	36289	2.13695	1.03244	1	0.0408	0.040853	0.0894478		0.516218	0.266481	3.14159	1.50089	24178.4
27	59133	3.19262	1.39046	1	0.0408	0.041317	0.0894478		0.69523	0.483345	3.14159	4.14412	14269.1
31	48484	2.44209	1.24718	1	0.0408	0.041422	0.0894478		0.623588	0.388862	3.14159	2.4755	19585.6
32	31786	2.938	1.26204	1	0.0408	0.0417238	0.0894478		0.631019	0.398186	3.14159	3.14901	10094
33	23913	2.50311	1.10962	1	0.0408	0.0399823	0.0894478		0.554811	0.307816	3.14159	2.06291	11591.9
34	26101	2.55718	1.05786	1	0.0408	0.040056	0.0894478		0.52893	0.279767	3.14159	1.93762	13470.6
35	55497	3.11329	1.32908	1	0.0408	0.0418753	0.0894478		0.664541	0.441615	3.14159	3.70465	14980.3
36	20821	2.02696	0.973781	1	0.0408	0.0417987	0.0894478		0.48689	0.237062	3.14159	1.26784	16422.4
37	35388	2.21816	1.13546	1	0.0408	0.0409687	0.0894478		0.567731	0.322319	3.14159	1.86285	18996.7
38	42930	2.93735	1.03198	1	0.0408	0.0428313	0.0894478		0.51599	0.266246	3.14159	2.16918	19790.9
39	30984	2.07032	1.066	1	0.0408	0.0419907	0.0894478		0.532998	0.284087	3.14159	1.5306	20243
40	27928	2.51453	1.09751	1	0.0408	0.0418891	0.0894478		0.548753	0.30113	3.14159	2.03272	13739.2
41	35316	2.2537	1.1762	1	0.0408	0.0425305	0.0894478		0.5881	0.345862	3.14159	2.02277	17459.2
42	37475	2.38665	1.03997	1	0.0408	0.0421059	0.0894478		0.519987	0.270386	3.14159	1.73286	21626.1
43	28201	2.23327	1.06981	1	0.0408	0.0419103	0.0894478		0.534904	0.286123	3.14159	1.6869	16717.7
Technical replicate from biological replicate 4
Cell #	Count	Ellipse long (µm)	Ellipse small (µm)	Max Dark (frames)	Max Displacement (µm)	Mean Loc Precision (µm)	Mean Loc Sigma (µm)		R	R2	Pi	V = πR2 · (L − 2R/3) (um3)	Density (ribosomes/um3)
0	30030	2.01755	0.993991	1	0.0407	0.0405355	0.0894793		0.496996	0.247005	3.14159	1.30849	22950.1
1	23229	2.02202	0.998076	1	0.0407	0.0407642	0.0894793		0.499038	0.249039	3.14159	1.3217	17575.1
2	28741	2.34858	1.05009	1	0.0407	0.042242	0.0894793		0.525046	0.275674	3.14159	1.73085	16605.1
3	31313	2.68038	0.980373	1	0.0407	0.0404434	0.0894793		0.490187	0.240283	3.14159	1.77666	17624.7
4	20604	1.8982	0.961578	1	0.0407	0.0396744	0.0894793		0.480789	0.231158	3.14159	1.14571	17983.6
5	42506	2.32827	1.10777	1	0.0407	0.0412584	0.0894793		0.553886	0.30679	3.14159	1.88812	22512.4
7	48448	3.44226	1.10629	1	0.0407	0.0392874	0.0894793		0.553147	0.305972	3.14159	2.95436	16398.8
11	23277	2.47984	0.928665	1	0.0407	0.0393919	0.0894793		0.464333	0.215605	3.14159	1.47002	15834.4
12	41832	2.82698	1.08657	1	0.0407	0.0399093	0.0894793		0.543287	0.295161	3.14159	2.28553	18302.9
14	32464	3.22244	1.00587	1	0.0407	0.0389917	0.0894793		0.502935	0.252943	3.14159	2.29426	14150.1
16	24102	2.46192	0.874996	1	0.0407	0.0376061	0.0894793		0.437498	0.191405	3.14159	1.30501	18468.9
17	32644	2.3821	1.00055	1	0.0407	0.0400551	0.0894793		0.500275	0.250275	3.14159	1.61072	20266.7
18	38033	2.83339	0.924837	1	0.0407	0.0410355	0.0894793		0.462419	0.213831	3.14159	1.69629	22421.2
19	26045	2.36336	0.868452	1	0.0407	0.0395921	0.0894793		0.434226	0.188552	3.14159	1.22847	21201.2
20	16254	2.11657	0.836517	1	0.0407	0.0405125	0.0894793		0.418258	0.17494	3.14159	1.01	16093
22	26387	2.64724	0.960744	1	0.0407	0.0393184	0.0894793		0.480372	0.230757	3.14159	1.68695	15641.9
23	23431	2.12588	0.859113	1	0.0407	0.0404107	0.0894793		0.429557	0.184519	3.14159	1.06633	21973.5
24	15887	1.79602	0.845286	1	0.0407	0.041535	0.0894793		0.422643	0.178627	3.14159	0.849762	18695.8
25	31413	2.02032	0.979848	1	0.0407	0.0411941	0.0894793		0.489924	0.240026	3.14159	1.27716	24596
26	30320	1.67843	1.04503	1	0.0407	0.0442922	0.0894793		0.522514	0.273021	3.14159	1.14084	26576.9
n	Ribosomes/cell	Length	width									Volume	Ribosomes/um3
239	34513.6	2.28988	0.9579									1.48006	26059

## Sheet: BHI+GLU_EXP
Biological replicate 1			Growth rate = 0.461
Cell #	Count	Ellipse long (µm)	Ellipse small (µm)	Max Dark (frames)	Max Displacement (µm)	Mean Loc Precision (µm)	Mean Loc Sigma (µm)		R	R2	Pi	V = πR2 · (L − 2R/3) (um3)	Density (ribosomes/um3)
2	46195	2.24101	1.03723	1	0.035	0.0355705	0.0896886		0.518617	0.268963	3.14159	1.60145	28845.8
6	55383	2.9795	1.10413	1	0.035	0.0332882	0.0896886		0.552067	0.304778	3.14159	2.50044	22149.3
7	55930	2.66372	0.965844	1	0.035	0.0332553	0.0896886		0.482922	0.233214	3.14159	1.71573	32598.4
8	57653	2.74244	1.08876	1	0.035	0.035929	0.0896886		0.544381	0.296351	3.14159	2.21537	26024.1
12	39332	2.27984	1.08015	1	0.035	0.0346469	0.0896886		0.540076	0.291682	3.14159	1.75919	22358
13	28938	1.86587	0.914827	1	0.035	0.0324898	0.0896886		0.457413	0.209227	3.14159	1.02601	28204.4
14	41702	1.64424	0.867122	1	0.035	0.0357574	0.0896886		0.433561	0.187975	3.14159	0.800299	52108
15	43273	1.40207	1.00283	1	0.035	0.0365414	0.0896886		0.501413	0.251415	3.14159	0.843387	51308.6
16	54013	2.11348	0.956725	1	0.035	0.0327508	0.0896886		0.478362	0.228831	3.14159	1.2901	41867.3
17	51106	2.69279	1.08482	1	0.035	0.033228	0.0896886		0.542412	0.294211	3.14159	2.15469	23718.5
18	59248	2.74631	1.01289	1	0.035	0.0375872	0.0896886		0.506444	0.256485	3.14159	1.94085	30526.8
19	77863	3.69147	1.0574	1	0.035	0.0358717	0.0896886		0.528701	0.279524	3.14159	2.93215	26554.9
20	43797	2.20731	1.07871	1	0.035	0.0340545	0.0896886		0.539355	0.290904	3.14159	1.68865	25936.1
21	67290	2.57868	1.03665	1	0.035	0.036919	0.0896886		0.518326	0.268661	3.14159	1.88482	35701
22	57146	2.98632	1.00595	1	0.035	0.0374294	0.0896886		0.502977	0.252986	3.14159	2.10696	27122.5
25	32542	2.20007	1.1395	1	0.035	0.0334226	0.0896886		0.569751	0.324616	3.14159	1.8563	17530.6
28	65692	3.1328	1.10731	1	0.035	0.0368303	0.0896886		0.553654	0.306532	3.14159	2.66144	24682.9
33	50388	2.53973	1.13672	1	0.035	0.0354678	0.0896886		0.568359	0.323032	3.14159	2.19288	22978
Biological replicate 2			Growth rate = 0.499
Cell #	Count	Ellipse long (µm)	Ellipse small (µm)	Max Dark (frames)	Max Displacement (µm)	Mean Loc Precision (µm)	Mean Loc Sigma (µm)		R	R2	Pi	V = πR2 · (L − 2R/3) (um3)	Density (ribosomes/um3)
0	23264	1.14222	1.05385	1	0.0392	0.0418528	0.0896945		0.526925	0.27765	3.14159	0.689905	33720.6
1	28544	2.21154	1.06789	1	0.0392	0.0384212	0.0896945		0.533945	0.285097	3.14159	1.66197	17174.8
2	22635	1.45498	0.941042	1	0.0392	0.0392739	0.0896945		0.470521	0.22139	3.14159	0.793793	28515
4	28799	1.96439	0.817194	1	0.0392	0.0406444	0.0896945		0.408597	0.166952	3.14159	0.887439	32451.8
5	18152	1.35413	1.18104	1	0.0392	0.0419309	0.0896945		0.590519	0.348713	3.14159	1.05219	17251.6
6	17782	1.4834	0.942822	1	0.0392	0.0422238	0.0896945		0.471411	0.222228	3.14159	0.816226	21785.6
7	42213	2.28702	0.9597	1	0.0392	0.0407859	0.0896945		0.47985	0.230256	3.14159	1.42296	29665.7
8	27842	2.02297	0.922554	1	0.0392	0.0379344	0.0896945		0.461277	0.212776	3.14159	1.14671	24280
9	28244	2.37836	0.785999	1	0.0392	0.0401135	0.0896945		0.393	0.154449	3.14159	1.02689	27504.4
10	41994	2.592	0.960123	1	0.0392	0.0389789	0.0896945		0.480061	0.230459	3.14159	1.64492	25529.5
11	29085	2.11529	1.1781	1	0.0392	0.0406797	0.0896945		0.589052	0.346983	3.14159	1.87776	15489.2
12	51222	1.89545	1.0717	1	0.0392	0.0391196	0.0896945		0.535852	0.287137	3.14159	1.38758	36914.7
13	58189	2.69405	1.12138	1	0.0392	0.0367711	0.0896945		0.560689	0.314372	3.14159	2.29156	25392.8
14	31547	2.67901	0.828186	1	0.0392	0.0391381	0.0896945		0.414093	0.171473	3.14159	1.29447	24370.6
15	23497	1.49366	0.714339	1	0.0392	0.0391666	0.0896945		0.357169	0.12757	3.14159	0.503189	46696.2
16	22840	2.00221	0.890746	1	0.0392	0.0356499	0.0896945		0.445373	0.198357	3.14159	1.06267	21493.1
17	46315	2.14222	1.38886	1	0.0392	0.0389491	0.0896945		0.694432	0.482236	3.14159	2.54407	18205.1
18	26098	1.87031	0.936538	1	0.0392	0.0389618	0.0896945		0.468269	0.219276	3.14159	1.07336	24314.3
19	40662	1.78229	1.02126	1	0.0392	0.0395976	0.0896945		0.510629	0.260742	3.14159	1.18111	34427.1
20	66318	2.90789	1.051	1	0.0392	0.0408506	0.0896945		0.5255	0.27615	3.14159	2.21881	29888.9
21	58967	3.29033	1.1151	1	0.0392	0.0414033	0.0896945		0.557548	0.31086	3.14159	2.85032	20687.9
22	25779	1.6989	1.04663	1	0.0392	0.0401569	0.0896945		0.523314	0.273857	3.14159	1.16149	22194.8
23	37499	2.42886	0.936548	1	0.0392	0.0372737	0.0896945		0.468274	0.21928	3.14159	1.45815	25716.8
24	34442	1.21764	0.942462	1	0.0392	0.0439007	0.0896945		0.471231	0.222059	3.14159	0.63029	54644.7
25	26977	2.07425	0.9965	1	0.0392	0.0370318	0.0896945		0.49825	0.248253	3.14159	1.35867	19855.5
26	59154	3.03038	0.975787	1	0.0392	0.0390763	0.0896945		0.487893	0.23804	3.14159	2.02296	29241.4
28	30667	1.24624	0.936721	1	0.0392	0.0415533	0.0896945		0.468361	0.219362	3.14159	0.643661	47644.6
29	29264	2.50757	0.84356	1	0.0392	0.0448459	0.0896945		0.42178	0.177898	3.14159	1.24429	23518.6
30	49557	2.78384	1.25757	1	0.0392	0.0387158	0.0896945		0.628785	0.395371	3.14159	2.93712	16872.6
32	46307	2.25127	1.07999	1	0.0392	0.040641	0.0896945		0.539995	0.291594	3.14159	1.73254	26727.9
33	30769	1.36995	1.06631	1	0.0392	0.0412285	0.0896945		0.533155	0.284254	3.14159	0.90597	33962.5
34	12586	1.23893	0.957822	1	0.0392	0.0438845	0.0896945		0.478911	0.229356	3.14159	0.662652	18993.4
35	26418	1.70343	0.950041	1	0.0392	0.0424573	0.0896945		0.47502	0.225644	3.14159	0.983044	26873.7
36	14093	1.15406	1.00097	1	0.0392	0.0376611	0.0896945		0.500487	0.250488	3.14159	0.645601	21829.3
37	14430	2.29305	0.792817	1	0.0392	0.0415973	0.0896945		0.396408	0.15714	3.14159	1.00154	14407.8
38	22317	1.78403	0.854836	1	0.0392	0.0447606	0.0896945		0.427418	0.182686	3.14159	0.860363	25939.1
39	26055	1.76091	0.841611	1	0.0392	0.0382085	0.0896945		0.420806	0.177077	3.14159	0.82354	31637.8
40	32105	1.55858	0.87833	1	0.0392	0.0386798	0.0896945		0.439165	0.192866	3.14159	0.766957	41860.2
41	6440	1.50342	0.767955	1	0.0392	0.0500873	0.0896945		0.383978	0.147439	3.14159	0.577803	11145.7
42	17739	1.7469	0.713598	1	0.0392	0.03729	0.0896945		0.356799	0.127306	3.14159	0.603525	29392.3
43	23360	1.73937	0.707229	1	0.0392	0.0389977	0.0896945		0.353614	0.125043	3.14159	0.590678	39547.8
44	63565	2.26684	0.929755	1	0.0392	0.0445175	0.0896945		0.464878	0.216111	3.14159	1.32862	47843
45	31217	1.99001	0.814115	1	0.0392	0.04133	0.0896945		0.407058	0.165696	3.14159	0.894634	34893.6
47	50819	1.9967	1.05135	1	0.0392	0.0460195	0.0896945		0.525676	0.276335	3.14159	1.42916	35558.6
48	44260	1.66176	1.26356	1	0.0392	0.0413872	0.0896945		0.631781	0.399147	3.14159	1.55562	28451.6
49	50727	2.72177	0.926653	1	0.0392	0.0408326	0.0896945		0.463327	0.214672	3.14159	1.62728	31172.9
50	44517	2.37603	1.07774	1	0.0392	0.0380475	0.0896945		0.538871	0.290382	3.14159	1.83984	24196.2
51	41356	1.99791	0.934268	1	0.0392	0.0403123	0.0896945		0.467134	0.218214	3.14159	1.15615	35770.4
52	19113	1.80629	1.33326	1	0.0392	0.0371848	0.0896945		0.666629	0.444394	3.14159	1.90132	10052.5
53	48238	2.54036	1.01347	1	0.0392	0.0387375	0.0896945		0.506734	0.256779	3.14159	1.77678	27149.1
54	44129	1.8516	0.987415	1	0.0392	0.0415963	0.0896945		0.493708	0.243747	3.14159	1.16583	37851.9
55	30022	1.67014	0.976483	1	0.0392	0.0409335	0.0896945		0.488242	0.23838	3.14159	1.007	29813.4
56	28724	2.08201	0.730197	1	0.0392	0.0393141	0.0896945		0.365098	0.133297	3.14159	0.769945	37306.6
57	21680	1.3339	1.1268	1	0.0392	0.0436202	0.0896945		0.563402	0.317422	3.14159	0.955629	22686.6
58	26422	1.48496	1.1975	1	0.0392	0.0449459	0.0896945		0.598752	0.358505	3.14159	1.2229	21606.1
59	27680	1.48342	0.910987	1	0.0392	0.0404671	0.0896945		0.455493	0.207474	3.14159	0.768967	35996.3
60	63845	2.64145	1.12102	1	0.0392	0.0405807	0.0896945		0.560512	0.314173	3.14159	2.2383	28523.8
61	47542	1.96606	0.891965	1	0.0392	0.0411438	0.0896945		0.445983	0.198901	3.14159	1.04273	45593.6
63	41377	1.59482	0.942152	1	0.0392	0.0396065	0.0896945		0.471076	0.221913	3.14159	0.892902	46339.9
64	36740	2.89502	1.14687	1	0.0392	0.042329	0.0896945		0.573433	0.328825	3.14159	2.59574	14154
65	29511	1.22795	0.925581	1	0.0392	0.0407634	0.0896945		0.46279	0.214175	3.14159	0.618637	47703.3
66	29945	2.92768	1.07533	1	0.0392	0.0411086	0.0896945		0.537664	0.289083	3.14159	2.33333	12833.6
67	24136	1.36115	0.825003	1	0.0392	0.0392087	0.0896945		0.412501	0.170157	3.14159	0.580617	41569.6
68	28332	1.50947	1.02996	1	0.0392	0.0461327	0.0896945		0.514979	0.265204	3.14159	0.971589	29160.5
69	33842	2.7127	0.925321	1	0.0392	0.0380637	0.0896945		0.462661	0.214055	3.14159	1.6168	20931.4
70	17688	1.18695	0.893919	1	0.0392	0.042227	0.0896945		0.44696	0.199773	3.14159	0.557927	31703.1
71	25065	1.58392	0.92983	1	0.0392	0.0383041	0.0896945		0.464915	0.216146	3.14159	0.865085	28974
72	15541	1.48436	0.832242	1	0.0392	0.0414405	0.0896945		0.416121	0.173156	3.14159	0.656566	23670.1
73	63271	2.86067	1.17032	1	0.0392	0.0412035	0.0896945		0.58516	0.342412	3.14159	2.65763	23807.3
74	40327	2.88089	1.21982	1	0.0392	0.0394042	0.0896945		0.609908	0.371988	3.14159	2.89154	13946.6
75	15394	1.64678	1.05341	1	0.0392	0.0428617	0.0896945		0.526704	0.277417	3.14159	1.1292	13632.7
76	65501	3.38445	1.1307	1	0.0392	0.0409108	0.0896945		0.565348	0.319618	3.14159	3.01991	21689.7
77	19931	1.05268	0.963248	1	0.0392	0.040795	0.0896945		0.481624	0.231962	3.14159	0.533137	37384.4
79	18087	1.02581	0.891439	1	0.0392	0.0435064	0.0896945		0.44572	0.198666	3.14159	0.454779	39771
80	29140	1.57838	0.909804	1	0.0392	0.0365636	0.0896945		0.454902	0.206936	3.14159	0.828963	35152.4
81	46958	2.30911	1.13246	1	0.0392	0.0391851	0.0896945		0.56623	0.320617	3.14159	1.94562	24135.3
82	42841	1.52777	0.984362	1	0.0392	0.0449455	0.0896945		0.492181	0.242242	3.14159	0.912964	46925.2
83	59570	3.08255	1.01476	1	0.0392	0.0421627	0.0896945		0.507378	0.257433	3.14159	2.21945	26840
84	21986	1.62735	0.908057	1	0.0392	0.0396061	0.0896945		0.454029	0.206142	3.14159	0.857871	25628.6
85	38409	1.85917	1.28469	1	0.0392	0.041399	0.0896945		0.642343	0.412605	3.14159	1.85484	20707.5
Biological replicate 3			Growth rate = 0.442
Cell #	Count	Ellipse long (µm)	Ellipse small (µm)	Max Dark (frames)	Max Displacement (µm)	Mean Loc Precision (µm)	Mean Loc Sigma (µm)		R	R2	Pi	V = πR2 · (L − 2R/3) (um3)	Density (ribosomes/um3)
3	68725	3.4484	0.994139	1	0.0369	0.0384646	0.0896842		0.497069	0.247078	3.14159	2.41949	28404.7
5	193185	5.70343	1.61947	1	0.0369	0.038428	0.0896842		0.809735	0.655671	3.14159	10.6363	18162.9
6	132493	3.40257	1.48725	1	0.0369	0.0378505	0.0896842		0.743626	0.552979	3.14159	5.04982	26237.2
7	64914	3.0149	1.14957	1	0.0369	0.0402926	0.0896842		0.574783	0.330375	3.14159	2.73147	23765.3
10	58899	2.58214	1.03158	1	0.0369	0.0362739	0.0896842		0.515792	0.266041	3.14159	1.87073	31484.4
11	72793	2.48569	1.04718	1	0.0369	0.0369611	0.0896842		0.523589	0.274145	3.14159	1.84018	39557.6
12	62678	3.14008	1.156	1	0.0369	0.0367479	0.0896842		0.578001	0.334085	3.14159	2.89127	21678.3
13	64549	2.66993	1.18691	1	0.0369	0.0378411	0.0896842		0.593453	0.352187	3.14159	2.51634	25652
15	55018	3.31075	0.805802	1	0.0369	0.0362236	0.0896842		0.402901	0.162329	3.14159	1.55141	35463.1
16	88179	2.96379	0.969059	1	0.0369	0.0375038	0.0896842		0.48453	0.234769	3.14159	1.9477	45273.5
17	74426	4.01718	0.98511	1	0.0369	0.0377477	0.0896842		0.492555	0.24261	3.14159	2.81155	26471.5
18	55871	3.20226	1.11133	1	0.0369	0.0359088	0.0896842		0.555666	0.308765	3.14159	2.7469	20339.6
19	90389	2.58165	1.27009	1	0.0369	0.0379101	0.0896842		0.635046	0.403283	3.14159	2.73444	33055.8
20	125756	3.26914	1.13634	1	0.0369	0.0388422	0.0896842		0.568169	0.322815	3.14159	2.93127	42901.5
21	80074	3.14732	1.02437	1	0.0369	0.0386449	0.0896842		0.512187	0.262335	3.14159	2.31245	34627.3
22	55603	2.50365	0.910781	1	0.0369	0.0383196	0.0896842		0.455391	0.207381	3.14159	1.43335	38792.3
23	64739	2.56445	0.994859	1	0.0369	0.0432195	0.0896842		0.497429	0.247436	3.14159	1.73568	37299
24	59906	2.64009	0.902882	1	0.0369	0.037506	0.0896842		0.451441	0.203799	3.14159	1.49764	40000.4
25	82474	2.69471	0.942537	1	0.0369	0.0375639	0.0896842		0.471268	0.222094	3.14159	1.66097	49654.2
26	40321	2.01662	0.878289	1	0.0369	0.0384004	0.0896842		0.439145	0.192848	3.14159	1.0444	38606.9
27	58588	3.02341	1.16095	1	0.0369	0.041368	0.0896842		0.580474	0.33695	3.14159	2.79081	20993.2
31	46302	2.64703	1.08226	1	0.0369	0.042115	0.0896842		0.541131	0.292822	3.14159	2.10321	22014.9
32	41380	2.52272	1.09858	1	0.0369	0.0425177	0.0896842		0.549291	0.301721	3.14159	2.04413	20243.3
33	62867	2.90975	1.25034	1	0.0369	0.0401848	0.0896842		0.625168	0.390835	3.14159	3.06098	20538.2
36	105203	3.0834	1.17023	1	0.0369	0.039153	0.0896842		0.585116	0.342361	3.14159	2.89683	36316.6
n	Ribosomes/cell	Length	width									Volume	Ribosomes/um3
123	45206.8	2.26259	1.01639									1.66784	29241

## Sheet: BHI+GLU+CAA_EXP
Biological replicate 1		Growth rate = 0.475
Cell #	Count	Ellipse long (µm)	Ellipse small (µm)	Max Dark (frames)	Max Displacement (µm)	Mean Loc Precision (µm)	Mean Loc Sigma (µm)		R	R2	Pi	V = πR2 · (L − 2R/3) (um3)	Density (ribosomes/um3)
0	60043	2.61894	1.1498	1	0.0346	0.0349018	0.0896999		0.574901	0.330511	3.14159	2.32137	25865.4
1	56914	2.7591	1.1817	1	0.0346	0.0336954	0.0896999		0.590849	0.349103	3.14159	2.594	21940.6
2	34654	1.31333	0.906776	1	0.0346	0.0356133	0.0896999		0.453388	0.205561	3.14159	0.652937	53074.1
3	75257	2.61037	1.11137	1	0.0346	0.0387715	0.0896999		0.555683	0.308784	3.14159	2.17289	34634.6
4	61507	2.87579	1.14526	1	0.0346	0.0346422	0.0896999		0.572628	0.327903	3.14159	2.5692	23940.1
5	55559	2.53836	1.04701	1	0.0346	0.0345873	0.0896999		0.523505	0.274057	3.14159	1.88498	29474.5
7	47110	2.11529	1.11769	1	0.0346	0.0360555	0.0896999		0.558845	0.312308	3.14159	1.70987	27551.8
8	69340	2.58547	1.16166	1	0.0346	0.0348345	0.0896999		0.580831	0.337365	3.14159	2.32984	29761.6
9	47106	2.58108	1.07586	1	0.0346	0.031845	0.0896999		0.537928	0.289366	3.14159	2.02037	23315.5
10	65870	2.24872	0.969391	1	0.0346	0.0371858	0.0896999		0.484696	0.23493	3.14159	1.42119	46348.5
11	81100	3.45284	1.09731	1	0.0346	0.0326598	0.0896999		0.548657	0.301025	3.14159	2.91943	27779.4
12	41896	2.72293	1.01957	1	0.0346	0.0318984	0.0896999		0.509784	0.25988	3.14159	1.94563	21533.4
13	146276	5.24772	1.21807	1	0.0346	0.03554	0.0896999		0.609034	0.370923	3.14159	5.64197	25926.4
14	39986	2.34227	0.961483	1	0.0346	0.0331457	0.0896999		0.480742	0.231112	3.14159	1.46793	27239.7
15	42952	2.28205	0.926128	1	0.0346	0.0337625	0.0896999		0.463064	0.214428	3.14159	1.32933	32310.9
16	39551	2.34182	0.992701	1	0.0346	0.0326365	0.0896999		0.49635	0.246364	3.14159	1.5564	25411.8
18	59026	2.68972	1.06419	1	0.0346	0.0337767	0.0896999		0.532093	0.283123	3.14159	2.07687	28420.6
19	43843	2.22392	0.939364	1	0.0346	0.0336475	0.0896999		0.469682	0.220601	3.14159	1.32426	33107.6
20	35190	2.10731	1.00504	1	0.0346	0.0335682	0.0896999		0.502518	0.252524	3.14159	1.40601	25028.2
21	35052	2.04133	0.831802	1	0.0346	0.0344349	0.0896999		0.415901	0.172973	3.14159	0.958616	36565.2
22	74300	3.42821	1.14897	1	0.0346	0.0353126	0.0896999		0.574485	0.330033	3.14159	3.15737	23532.3
23	57921	2.6165	1.05078	1	0.0346	0.0338951	0.0896999		0.525391	0.276036	3.14159	1.96526	29472.4
24	81899	2.94255	1.18064	1	0.0346	0.0365086	0.0896999		0.59032	0.348477	3.14159	2.79058	29348.4
26	51290	1.91908	0.887734	1	0.0346	0.0393713	0.0896999		0.443867	0.197018	3.14159	1.00466	51052
27	73289	2.7914	1.13122	1	0.0346	0.0398938	0.0896999		0.565609	0.319913	3.14159	2.42648	30203.8
28	56050	3.04163	1.13037	1	0.0346	0.0339994	0.0896999		0.565184	0.319433	3.14159	2.67425	20959.2
29	63359	2.69683	0.960454	1	0.0346	0.0345159	0.0896999		0.480227	0.230618	3.14159	1.72192	36795.4
30	50575	2.4968	1.04662	1	0.0346	0.0342675	0.0896999		0.523309	0.273852	3.14159	1.84793	27368.4
31	49011	2.72378	0.974217	1	0.0346	0.0331275	0.0896999		0.487108	0.237275	3.14159	1.78829	27406.6
35	77998	3.68233	1.0581	1	0.0346	0.0350089	0.0896999		0.52905	0.279894	3.14159	2.92778	26640.7
36	41095	2.14756	1.06915	1	0.0346	0.0345873	0.0896999		0.534573	0.285768	3.14159	1.60806	25555.7
37	66376	3.40079	1.12376	1	0.0346	0.0341921	0.0896999		0.561879	0.315708	3.14159	3.00146	22114.5
38	50755	2.47717	1.04634	1	0.0346	0.0359023	0.0896999		0.523172	0.273709	3.14159	1.83016	27732.5
Biological replicate 2		Growth rate = 0.511
Cell #	Count	Ellipse long (µm)	Ellipse small (µm)	Max Dark (frames)	Max Displacement (µm)	Mean Loc Precision (µm)	Mean Loc Sigma (µm)		R	R2	Pi	V = πR2 · (L − 2R/3) (um3)	Density (ribosomes/um3)
1	52124	2.45547	1.0994	1	0.0392	0.0381043	0.0896743		0.549702	0.302173	3.14159	1.98309	26284.2
2	86898	3.87608	1.17184	1	0.0392	0.0421675	0.0896743		0.585922	0.343305	3.14159	3.75916	23116.3
8	67198	3.08928	1.21545	1	0.0392	0.0398263	0.0896743		0.607727	0.369332	3.14159	3.11437	21576.7
9	87254	3.6714	1.16317	1	0.0392	0.0379137	0.0896743		0.581587	0.338243	3.14159	3.48931	25006.1
13	52703	2.35336	1.07317	1	0.0392	0.0382208	0.0896743		0.536585	0.287923	3.14159	1.80513	29196.3
17	49775	2.64864	1.10248	1	0.0392	0.0372954	0.0896743		0.551241	0.303866	3.14159	2.17764	22857.4
25	100677	3.32976	1.02971	1	0.0392	0.0387587	0.0896743		0.514854	0.265074	3.14159	2.48705	40480.5
26	64316	2.65806	1.13888	1	0.0392	0.0368831	0.0896743		0.569442	0.324264	3.14159	2.32105	27709.8
30	55804	2.51107	1.06969	1	0.0392	0.0419949	0.0896743		0.534844	0.286058	3.14159	1.93621	28821.3
31	57838	2.40536	1.23985	1	0.0392	0.0372303	0.0896743		0.619926	0.384308	3.14159	2.40512	24047.9
34	52989	2.2634	1.02169	1	0.0392	0.0457082	0.0896743		0.510846	0.260964	3.14159	1.57642	33613.4
52	51053	2.06056	0.966343	1	0.0392	0.0384349	0.0896743		0.483172	0.233455	3.14159	1.27501	40041.2
53	31285	1.69975	0.891203	1	0.0392	0.0419693	0.0896743		0.445601	0.198561	3.14159	0.87499	35754.7
54	48661	3.0591	0.88188	1	0.0392	0.0372441	0.0896743		0.44094	0.194428	3.14159	1.68899	28810.8
56	50071	2.06477	1.03911	1	0.0392	0.0368416	0.0896743		0.519553	0.269935	3.14159	1.45725	34359.9
60	44531	2.25722	0.89412	1	0.0392	0.0373894	0.0896743		0.44706	0.199863	3.14159	1.23014	36199.9
61	52576	3.033	1.05023	1	0.0392	0.0373232	0.0896743		0.525113	0.275744	3.14159	2.32415	22621.6
Technical replicate of biological replicate 2
Cell #	Count	Ellipse long (µm)	Ellipse small (µm)	Max Dark (frames)	Max Displacement (µm)	Mean Loc Precision (µm)	Mean Loc Sigma (µm)		R	R2	Pi	V = πR2 · (L − 2R/3) (um3)	Density (ribosomes/um3)
7	46848	2.45157	1.00195	1	0.0398	0.0395391	0.0896743		0.500974	0.250975	3.14159	1.66963	28058.9
10	32372	2.20356	0.964373	1	0.0398	0.0411456	0.0896743		0.482187	0.232504	3.14159	1.37475	23547.6
11	56534	2.64543	0.961793	1	0.0398	0.0390223	0.0896743		0.480897	0.231262	3.14159	1.68906	33470.8
13	44277	2.30181	0.88598	1	0.0398	0.0375186	0.0896743		0.44299	0.19624	3.14159	1.23701	35793.5
26	69243	2.94196	1.08759	1	0.0398	0.0382239	0.0896743		0.543793	0.295711	3.14159	2.3963	28895.8
27	51752	2.20036	0.921632	1	0.0398	0.0384271	0.0896743		0.460816	0.212351	3.14159	1.26296	40976.7
28	28969	1.35981	0.817189	1	0.0398	0.0382957	0.0896743		0.408595	0.16695	3.14159	0.570333	50793.1
38	42548	1.76034	0.992256	1	0.0398	0.0385169	0.0896743		0.496128	0.246143	3.14159	1.10547	38488.5
45	54330	2.07738	1.28862	1	0.0398	0.0384297	0.0896743		0.644309	0.415134	3.14159	2.14909	25280.5
49	85379	2.99292	1.19684	1	0.0398	0.0423809	0.0896743		0.59842	0.358107	3.14159	2.91829	29256.5
54	61608	2.85868	1.00091	1	0.0398	0.0402032	0.0896743		0.500454	0.250454	3.14159	1.98676	31009.2
57	71689	3.1729	1.02086	1	0.0398	0.0366852	0.0896743		0.510432	0.260541	3.14159	2.31853	30920
62	52697	2.34869	0.935161	1	0.0398	0.0365415	0.0896743		0.467581	0.218632	3.14159	1.39909	37665.1
Biological replicate 3		Growth rate = 0.451
Cell #	Count	Ellipse long (µm)	Ellipse small (µm)	Max Dark (frames)	Max Displacement (µm)	Mean Loc Precision (µm)	Mean Loc Sigma (µm)		R	R2	Pi	V = πR2 · (L − 2R/3) (um3)	Density (ribosomes/um3)
0	48095	3.17987	0.996516	1	0.0393	0.0408736	0.0896599		0.498258	0.248261	3.14159	2.22102	21654.5
7	54126	2.9128	1.16165	1	0.0393	0.0405686	0.0896599		0.580824	0.337356	3.14159	2.67671	20221.1
8	63325	2.97974	1.20142	1	0.0393	0.040326	0.0896599		0.600709	0.360851	3.14159	2.92399	21657.1
11	61147	3.09793	1.19209	1	0.0393	0.0408269	0.0896599		0.596044	0.355269	3.14159	3.01412	20286.8
12	41593	2.6823	1.10184	1	0.0393	0.0397806	0.0896599		0.550922	0.303515	3.14159	2.20741	18842.4
13	64708	3.75338	1.36192	1	0.0393	0.0407521	0.0896599		0.680962	0.463709	3.14159	4.80653	13462.5
14	44594	2.49941	1.12251	1	0.0393	0.0400585	0.0896599		0.561255	0.315007	3.14159	2.10318	21203.1
15	43693	3.28827	1.13468	1	0.0393	0.0400973	0.0896599		0.567341	0.321876	3.14159	2.94264	14848.2
16	40818	3.12934	0.926078	1	0.0393	0.0406011	0.0896599		0.463039	0.214405	3.14159	1.89991	21484.2
Technical replicate of biological replicate 3
Cell #	Count	Ellipse long (µm)	Ellipse small (µm)	Max Dark (frames)	Max Displacement (µm)	Mean Loc Precision (µm)	Mean Loc Sigma (µm)		R	R2	Pi	V = πR2 · (L − 2R/3) (um3)	Density (ribosomes/um3)
0	73964	3.32395	1.02088	1	0.0398	0.0389498	0.0896711		0.510439	0.260548	3.14159	2.44223	30285.5
1	89744	3.54827	1.02049	1	0.0398	0.0388121	0.0896711		0.510244	0.260349	3.14159	2.62394	34201.9
2	96258	3.1937	1.07009	1	0.0398	0.0385239	0.0896711		0.535045	0.286273	3.14159	2.55147	37726.6
5	109261	4.6515	1.151	1	0.0398	0.039044	0.0896711		0.5755	0.331201	3.14159	4.44068	24604.6
8	61326	2.25585	1.10048	1	0.0398	0.039572	0.0896711		0.550241	0.302765	3.14159	1.79677	34131.2
9	93349	2.65906	1.02022	1	0.0398	0.0393348	0.0896711		0.51011	0.260212	3.14159	1.89573	49241.8
11	56284	2.98519	1.10403	1	0.0398	0.0388362	0.0896711		0.552014	0.304719	3.14159	2.50544	22464.7
12	39879	1.67909	0.922567	1	0.0398	0.0390401	0.0896711		0.461283	0.212782	3.14159	0.916863	43495.1
13	80058	3.552	1.00784	1	0.0398	0.0409937	0.0896711		0.503918	0.253934	3.14159	2.56563	31204
15	68353	2.0982	1.21442	1	0.0398	0.0417415	0.0896711		0.607211	0.368705	3.14159	1.9615	34847.4
17	38829	2.20537	0.993207	1	0.0398	0.0402653	0.0896711		0.496604	0.246615	3.14159	1.45214	26739.2
18	59874	1.83919	1.07431	1	0.0398	0.0408724	0.0896711		0.537155	0.288535	3.14159	1.34255	44597.3
23	78047	3.08954	1.29411	1	0.0398	0.0404566	0.0896711		0.647054	0.418678	3.14159	3.49634	22322.5
24	96630	3.50797	1.38876	1	0.0398	0.040759	0.0896711		0.694381	0.482164	3.14159	4.61254	20949.4
25	76659	3.19722	1.13915	1	0.0398	0.0400924	0.0896711		0.569574	0.324414	3.14159	2.87154	26696.1
27	66898	2.53902	1.05958	1	0.0398	0.0399524	0.0896711		0.529792	0.28068	3.14159	1.92742	34708.6
28	76838	2.98352	1.12368	1	0.0398	0.0396221	0.0896711		0.56184	0.315664	3.14159	2.58727	29698.4
32	46267	1.64809	1.18082	1	0.0398	0.0403598	0.0896711		0.590409	0.348583	3.14159	1.37379	33678.3
33	37942	1.54361	0.891717	1	0.0398	0.0372277	0.0896711		0.445859	0.19879	3.14159	0.778381	48744.8
34	98991	4.54074	1.24765	1	0.0398	0.0391537	0.0896711		0.623823	0.389156	3.14159	5.04292	19629.7
35	53106	2.47201	1.20133	1	0.0398	0.0403755	0.0896711		0.600665	0.360799	3.14159	2.34809	22616.7
38	61587	1.92272	1.2386	1	0.0398	0.0407478	0.0896711		0.619301	0.383534	3.14159	1.81924	33853.2
41	47885	2.44618	0.962037	1	0.0398	0.0405597	0.0896711		0.481018	0.231379	3.14159	1.54502	30993.2
44	70413	2.79691	1.09815	1	0.0398	0.0412611	0.0896711		0.549074	0.301482	3.14159	2.30236	30583
45	70845	2.98635	1.04031	1	0.0398	0.0412253	0.0896711		0.520155	0.270561	3.14159	2.24363	31576.1
50	99072	3.11628	1.24106	1	0.0398	0.0396265	0.0896711		0.62053	0.385057	3.14159	3.26931	30303.6
n	Ribosomes/cell	Length	width									Volume	Ribosomes/um3
98	60679.7	2.7053	1.06999									2.18916	29751.2

## Sheet: CGXII+PYR_STA
Biological replicate 1
Cell #	Count	Ellipse long (µm)	Ellipse small (µm)	Max Dark (frames)	Max Displacement (µm)	Mean Loc Precision (µm)	Mean Loc Sigma (µm)		R	R2	Pi	V = πR2 · (L − 2R/3) (um3)	Density (ribosomes/um3)
0	10090	1.50871	0.789896	1	0.0364	0.0339751	0.0896977		0.394948	0.155984	3.14159	0.6103	16532.9
1	14136	1.52432	0.926398	1	0.0364	0.0371272	0.0896977		0.463199	0.214553	3.14159	0.81931	17253.5
2	11582	1.33765	0.816375	1	0.0364	0.0333847	0.0896977		0.408188	0.166617	3.14159	0.557743	20765.9
3	11060	1.38999	0.781656	1	0.0364	0.0347599	0.0896977		0.390828	0.152746	3.14159	0.541981	20406.6
5	12629	1.49035	0.884314	1	0.0364	0.035703	0.0896977		0.442157	0.195503	3.14159	0.734312	17198.4
7	16077	1.88053	0.811217	1	0.0364	0.0362459	0.0896977		0.405609	0.164518	3.14159	0.832194	19318.8
9	11361	1.81984	0.780682	1	0.0364	0.0323518	0.0896977		0.390341	0.152366	3.14159	0.746544	15218.1
10	9858	1.65927	0.675406	1	0.0364	0.0341691	0.0896977		0.337703	0.114043	3.14159	0.513818	19185.8
12	22945	2.0911	0.909286	1	0.0364	0.0346093	0.0896977		0.454643	0.2067	3.14159	1.16107	19761.9
13	17224	2.0938	0.837961	1	0.0364	0.0338346	0.0896977		0.41898	0.175544	3.14159	1.00066	17212.6
15	20366	2.16395	0.866293	1	0.0364	0.0359347	0.0896977		0.433146	0.187616	3.14159	1.10526	18426.5
17	14833	1.19942	0.906453	1	0.0364	0.0353242	0.0896977		0.453226	0.205414	3.14159	0.579033	25616.8
21	15400	2.0715	0.824006	1	0.0364	0.033343	0.0896977		0.412003	0.169746	3.14159	0.958204	16071.7
22	19850	1.91261	0.862657	1	0.0364	0.0363301	0.0896977		0.431328	0.186044	3.14159	0.949807	20899
23	19253	2.02675	0.902278	1	0.0364	0.0360329	0.0896977		0.451139	0.203526	3.14159	1.10359	17445.8
24	19388	2.06675	0.961434	1	0.0364	0.0346384	0.0896977		0.480717	0.231089	3.14159	1.26777	15293
29	12022	1.34187	0.800345	1	0.0364	0.0336416	0.0896977		0.400172	0.160138	3.14159	0.540866	22227.3
30	11402	1.28292	0.789962	1	0.0364	0.0342648	0.0896977		0.394981	0.15601	3.14159	0.499727	22816.5
33	20412	1.81327	0.873298	1	0.0364	0.0364653	0.0896977		0.436649	0.190662	3.14159	0.911754	22387.6
34	16264	2.32571	0.792745	1	0.0364	0.0357361	0.0896977		0.396372	0.157111	3.14159	1.01749	15984.4
35	10095	1.56473	0.818837	1	0.0364	0.0357956	0.0896977		0.409418	0.167623	3.14159	0.68026	14839.9
36	10117	1.42766	0.824464	1	0.0364	0.034825	0.0896977		0.412232	0.169935	3.14159	0.615466	16438
37	12936	1.54724	0.846798	1	0.0364	0.0377589	0.0896977		0.423399	0.179267	3.14159	0.712413	18158
38	14449	1.56827	0.806973	1	0.0364	0.0390724	0.0896977		0.403486	0.162801	3.14159	0.664521	21743.5
42	18070	1.99429	0.868609	1	0.0364	0.0363297	0.0896977		0.434305	0.18862	3.14159	1.01019	17887.8
43	9523	1.11224	0.85769	1	0.0364	0.0323489	0.0896977		0.428845	0.183908	3.14159	0.477429	19946.4
44	13626	2.06074	0.811417	1	0.0364	0.0358878	0.0896977		0.405708	0.164599	3.14159	0.925754	14718.8
45	14002	1.86941	0.815049	1	0.0364	0.0354822	0.0896977		0.407524	0.166076	3.14159	0.833601	16797
47	12236	1.81603	0.810973	1	0.0364	0.038066	0.0896977		0.405486	0.164419	3.14159	0.798418	15325.3
49	6186	1.41639	0.745465	1	0.0364	0.0370701	0.0896977		0.372732	0.138929	3.14159	0.509743	12135.5
50	12276	1.53546	0.783992	1	0.0364	0.0369833	0.0896977		0.391996	0.153661	3.14159	0.615073	19958.6
53	8845	1.31447	0.790584	1	0.0364	0.0361973	0.0896977		0.395292	0.156256	3.14159	0.515897	17144.9
54	12744	1.91637	0.840801	1	0.0364	0.0353783	0.0896977		0.4204	0.176736	3.14159	0.908421	14028.7
Biological replicate 2
Cell #	Count	Ellipse long (µm)	Ellipse small (µm)	Max Dark (frames)	Max Displacement (µm)	Mean Loc Precision (µm)	Mean Loc Sigma (µm)		R	R2	Pi	V = πR2 · (L − 2R/3) (um3)	Density (ribosomes/um3)
1	15139	1.4597	1.02909	1	0.0434	0.0481245	0.0894702		0.514543	0.264755	3.14159	0.928791	16299.7
2	7044	1.22836	0.994851	1	0.0434	0.0442639	0.0894702		0.497426	0.247432	3.14159	0.697068	10105.2
3	9178	1.46758	0.8849	1	0.0434	0.042587	0.0894702		0.44245	0.195762	3.14159	0.721163	12726.7
4	10319	1.811	0.936402	1	0.0434	0.0412946	0.0894702		0.468201	0.219212	3.14159	1.03223	9996.79
7	7915	1.95188	0.688327	1	0.0434	0.0416696	0.0894702		0.344163	0.118448	3.14159	0.64095	12348.9
8	13045	1.34972	0.954674	1	0.0434	0.043787	0.0894702		0.477337	0.227851	3.14159	0.73836	17667.5
11	13520	2.31271	0.988261	1	0.0434	0.0417578	0.0894702		0.49413	0.244165	3.14159	1.52131	8887.06
13	10572	1.94221	0.886193	1	0.0434	0.0412981	0.0894702		0.443097	0.196335	3.14159	1.01576	10408
14	15194	1.65558	0.894497	1	0.0434	0.0419683	0.0894702		0.447248	0.200031	3.14159	0.853018	17812
15	9036	1.58126	0.869212	1	0.0434	0.0419174	0.0894702		0.434606	0.188882	3.14159	0.766381	11790.5
17	14067	1.99234	1.07827	1	0.0434	0.0410919	0.0894702		0.539133	0.290665	3.14159	1.49109	9434.01
21	19845	2.30593	0.972435	1	0.0434	0.0418405	0.0894702		0.486218	0.236408	3.14159	1.47186	13482.9
22	16342	2.25626	1.02466	1	0.0434	0.040858	0.0894702		0.512328	0.26248	3.14159	1.57888	10350.4
24	12786	1.9371	0.858596	1	0.0434	0.0414009	0.0894702		0.429298	0.184297	3.14159	0.955847	13376.6
25	20014	2.18744	1.0759	1	0.0434	0.0429988	0.0894702		0.537949	0.28939	3.14159	1.66265	12037.4
27	12265	1.84276	0.894944	1	0.0434	0.0400915	0.0894702		0.447472	0.200231	3.14159	0.971524	12624.5
28	14415	1.56861	0.872445	1	0.0434	0.0413771	0.0894702		0.436223	0.19029	3.14159	0.763884	18870.7
29	15611	2.26422	0.930734	1	0.0434	0.0418717	0.0894702		0.465367	0.216566	3.14159	1.32942	11742.8
30	15592	2.32128	0.969933	1	0.0434	0.0409667	0.0894702		0.484966	0.235192	3.14159	1.47625	10561.9
31	9375	1.71139	0.868249	1	0.0434	0.0423705	0.0894702		0.434124	0.188464	3.14159	0.841919	11135.3
33	10598	1.97275	0.913178	1	0.0434	0.0419296	0.0894702		0.456589	0.208473	3.14159	1.09267	9699.18
37	16893	1.61845	0.952181	1	0.0434	0.0418449	0.0894702		0.47609	0.226662	3.14159	0.926455	18234
38	7983	1.2787	0.874545	1	0.0434	0.041228	0.0894702		0.437273	0.191207	3.14159	0.592999	13462.1
40	12711	2.11178	0.864227	1	0.0434	0.0415269	0.0894702		0.432114	0.186722	3.14159	1.06979	11881.8
42	13093	2.1069	0.896979	1	0.0434	0.0423337	0.0894702		0.44849	0.201143	3.14159	1.14243	11460.6
43	15398	1.24587	1.02332	1	0.0434	0.0404454	0.0894702		0.511661	0.261797	3.14159	0.744133	20692.5
44	15527	1.75635	0.898847	1	0.0434	0.0412133	0.0894702		0.449423	0.201981	3.14159	0.924363	16797.5
45	18195	1.54184	0.883101	1	0.0434	0.0448427	0.0894702		0.44155	0.194967	3.14159	0.764083	23812.8
48	7909	1.72297	0.795493	1	0.0434	0.040708	0.0894702		0.397747	0.158202	3.14159	0.724539	10915.9
51	9671	1.82038	0.926177	1	0.0434	0.0418917	0.0894702		0.463088	0.214451	3.14159	1.01843	9496
52	13365	1.8233	0.959388	1	0.0434	0.041719	0.0894702		0.479694	0.230106	3.14159	1.08688	12296.6
53	6373	1.92106	0.911639	1	0.0434	0.0409	0.0894702		0.45582	0.207772	3.14159	1.05559	6037.4
54	13368	1.19053	0.963083	1	0.0434	0.0420521	0.0894702		0.481541	0.231882	3.14159	0.633417	21104.6
55	22960	1.60671	0.947877	1	0.0434	0.0456479	0.0894702		0.473938	0.224618	3.14159	0.910828	25207.8
57	10879	1.53999	0.790079	1	0.0434	0.0406835	0.0894702		0.395039	0.156056	3.14159	0.625887	17381.7
58	8351	1.08121	0.927637	1	0.0434	0.0418483	0.0894702		0.463819	0.215128	3.14159	0.521747	16005.9
59	7464	1.97372	0.82059	1	0.0434	0.0412166	0.0894702		0.410295	0.168342	3.14159	0.899164	8301.04
61	7388	1.80939	0.792144	1	0.0434	0.0408113	0.0894702		0.396072	0.156873	3.14159	0.761593	9700.72
62	8745	2.26485	0.802137	1	0.0434	0.0415963	0.0894702		0.401069	0.160856	3.14159	1.00941	8663.46
64	11452	1.79521	0.958552	1	0.0434	0.0423389	0.0894702		0.479276	0.229705	3.14159	1.06492	10753.9
65	23282	1.7306	0.948998	1	0.0434	0.0457828	0.0894702		0.474499	0.225149	3.14159	1.00035	23273.9
66	11560	1.89359	0.964509	1	0.0434	0.0433167	0.0894702		0.482255	0.23257	3.14159	1.14863	10064.2
68	13911	2.2738	1.01267	1	0.0434	0.0451876	0.0894702		0.506337	0.256378	3.14159	1.55951	8920.08
69	5136	1.49708	0.931574	1	0.0434	0.0413062	0.0894702		0.465787	0.216957	3.14159	0.808745	6350.58
Biological replicate 3
Cell #	Count	Ellipse long (µm)	Ellipse small (µm)	Max Dark (frames)	Max Displacement (µm)	Mean Loc Precision (µm)	Mean Loc Sigma (µm)		R	R2	Pi	V = πR2 · (L − 2R/3) (um3)	Density (ribosomes/um3)
1	12043	2.0371	0.832244	1	0.0435	0.0424811	0.0894702		0.416122	0.173158	3.14159	0.957254	12580.8
3	27359	2.32921	1.15746	1	0.0435	0.0437418	0.0894702		0.578729	0.334928	3.14159	2.04485	13379.5
7	14020	1.84362	0.876341	1	0.0435	0.0427605	0.0894702		0.438171	0.191993	3.14159	0.935815	14981.6
8	11133	1.95987	0.947139	1	0.0435	0.0404022	0.0894702		0.473569	0.224268	3.14159	1.15841	9610.61
13	18411	2.54135	1.06097	1	0.0435	0.0438844	0.0894702		0.530487	0.281417	3.14159	1.93413	9519
14	8204	1.99051	0.797589	1	0.0435	0.0418483	0.0894702		0.398795	0.159037	3.14159	0.861684	9520.89
16	25786	2.03005	0.995817	1	0.0435	0.0463567	0.0894702		0.497909	0.247913	3.14159	1.32256	19497.1
18	17446	2.36095	1.10288	1	0.0435	0.042961	0.0894702		0.551441	0.304087	3.14159	1.90426	9161.57
19	11041	1.93768	0.987482	1	0.0435	0.0424557	0.0894702		0.493741	0.24378	3.14159	1.2319	8962.58
20	6179	1.32445	0.773558	1	0.0435	0.043796	0.0894702		0.386779	0.149598	3.14159	0.501278	12326.5
21	13004	1.92782	0.959148	1	0.0435	0.0412992	0.0894702		0.479574	0.229991	3.14159	1.16192	11191.9
23	8841	1.52207	0.976666	1	0.0435	0.0407684	0.0894702		0.488333	0.238469	3.14159	0.896393	9862.86
26	6789	1.30337	1.00989	1	0.0435	0.0434422	0.0894702		0.504943	0.254967	3.14159	0.77436	8767.24
28	15227	1.66633	0.925669	1	0.0435	0.0405715	0.0894702		0.462834	0.214216	3.14159	0.913755	16664.2
32	7328	1.48465	0.876813	1	0.0435	0.0406629	0.0894702		0.438406	0.1922	3.14159	0.719978	10178.1
33	9652	1.31419	0.74481	1	0.0435	0.0409602	0.0894702		0.372405	0.138686	3.14159	0.464416	20783.1
35	13285	2.38722	0.915059	1	0.0435	0.0416592	0.0894702		0.457529	0.209333	3.14159	1.36933	9701.79
36	16323	1.88832	0.870547	1	0.0435	0.0428254	0.0894702		0.435274	0.189463	3.14159	0.951236	17159.8
37	10264	1.90271	0.902177	1	0.0435	0.041434	0.0894702		0.451088	0.203481	3.14159	1.02407	10022.7
38	19378	2.25691	0.917811	1	0.0435	0.0428199	0.0894702		0.458905	0.210594	3.14159	1.29077	15012.8
39	12100	1.69663	0.891353	1	0.0435	0.0432093	0.0894702		0.445677	0.198628	3.14159	0.873309	13855.3
40	30749	2.21038	0.939492	1	0.0435	0.0429547	0.0894702		0.469746	0.220661	3.14159	1.3152	23379.7
44	18229	2.26111	1.01155	1	0.0435	0.0409203	0.0894702		0.505776	0.255809	3.14159	1.54616	11789.8
45	13596	1.98529	0.848557	1	0.0435	0.0421136	0.0894702		0.424278	0.180012	3.14159	0.962771	14121.7
46	13069	1.88865	0.879559	1	0.0435	0.0423736	0.0894702		0.439779	0.193406	3.14159	0.969406	13481.5
48	10227	1.62018	0.836414	1	0.0435	0.0415122	0.0894702		0.418207	0.174897	3.14159	0.737023	13876.1
49	17185	1.50923	0.854859	1	0.0435	0.0419819	0.0894702		0.42743	0.182696	3.14159	0.702681	24456.3
50	22169	2.42058	0.997383	1	0.0435	0.0447798	0.0894702		0.498691	0.248693	3.14159	1.63143	13588.7
55	9818	1.48275	0.967417	1	0.0435	0.043081	0.0894702		0.483708	0.233974	3.14159	0.85286	11511.9
57	7902	1.34226	0.894708	1	0.0435	0.0411107	0.0894702		0.447354	0.200125	3.14159	0.656392	12038.5
58	7903	1.40145	0.861256	1	0.0435	0.0423005	0.0894702		0.430628	0.18544	3.14159	0.649205	12173.3
60	9987	1.36751	0.890698	1	0.0435	0.0418444	0.0894702		0.445349	0.198336	3.14159	0.667089	14971
62	12497	1.49287	0.865029	1	0.0435	0.0429337	0.0894702		0.432515	0.187069	3.14159	0.707892	17653.8
68	11716	1.5433	0.948321	1	0.0435	0.041634	0.0894702		0.474161	0.224828	3.14159	0.866788	13516.6
70	15731	2.23769	0.982309	1	0.0435	0.0424813	0.0894702		0.491154	0.241233	3.14159	1.4477	10866.2
73	9336	1.27157	1.00921	1	0.0435	0.042128	0.0894702		0.504605	0.254627	3.14159	0.748069	12480.1
n	Ribosomes/cell	Length	width									Volume	Ribosomes/um3
113	13351.1	1.77529	0.895168									0.947043	14725.3

## Sheet: CGXII+PYR+CAA_STA
Biological replicate 1
Cell #	Count	Ellipse long (µm)	Ellipse small (µm)	Max Dark (frames)	Max Displacement (µm)	Mean Loc Precision (µm)	Mean Loc Sigma (µm)		R	R2	Pi	V = πR2 · (L − 2R/3) (um3)	Density (ribosomes/um3)
0	20744	1.492	0.937931	1	0.0358	0.0371613	0.0896977		0.468966	0.219929	3.14159	0.814849	25457.5
1	17631	1.58048	0.908121	1	0.0358	0.0348143	0.0896977		0.45406	0.206171	3.14159	0.827622	21303.2
4	13084	1.66755	0.881503	1	0.0358	0.0371206	0.0896977		0.440752	0.194262	3.14159	0.838366	15606.5
6	12833	1.57983	0.87058	1	0.0358	0.0343852	0.0896977		0.43529	0.189477	3.14159	0.76767	16716.8
7	11805	1.33234	0.856333	1	0.0358	0.0382112	0.0896977		0.428167	0.183327	3.14159	0.602945	19578.9
8	41453	2.69597	1.09935	1	0.0358	0.0396767	0.0896977		0.549676	0.302144	3.14159	2.21121	18746.8
10	14183	1.50016	0.871052	1	0.0358	0.0361805	0.0896977		0.435526	0.189683	3.14159	0.720931	19673.2
11	8801	1.29518	0.777765	1	0.0358	0.0370586	0.0896977		0.388882	0.15123	3.14159	0.492169	17882.1
13	18644	1.9257	0.86733	1	0.0358	0.0360556	0.0896977		0.433665	0.188066	3.14159	0.966938	19281.5
14	4815	1.11118	0.876641	1	0.0358	0.0386479	0.0896977		0.43832	0.192125	3.14159	0.494308	9740.9
16	15974	1.89713	0.864714	1	0.0358	0.0363814	0.0896977		0.432357	0.186933	3.14159	0.944847	16906.4
17	17400	1.95593	0.842967	1	0.0358	0.0345798	0.0896977		0.421484	0.177648	3.14159	0.93478	18614
19	11414	1.49629	0.804721	1	0.0358	0.0336136	0.0896977		0.402361	0.161894	3.14159	0.624593	18274.3
20	14728	1.90094	0.8649	1	0.0358	0.0345057	0.0896977		0.43245	0.187013	3.14159	0.947458	15544.8
21	15592	1.32836	0.811615	1	0.0358	0.0355809	0.0896977		0.405807	0.16468	3.14159	0.54727	28490.5
23	14701	1.3819	0.811375	1	0.0358	0.0379823	0.0896977		0.405687	0.164582	3.14159	0.57467	25581.6
24	10097	1.77951	0.872841	1	0.0358	0.0349375	0.0896977		0.43642	0.190463	3.14159	0.890689	11336.2
25	13547	1.06315	0.928053	1	0.0358	0.0371456	0.0896977		0.464026	0.21532	3.14159	0.509905	26567.7
26	12066	1.83768	0.821511	1	0.0358	0.0363809	0.0896977		0.410756	0.16872	3.14159	0.828916	14556.4
28	16159	1.93379	0.888392	1	0.0358	0.0356261	0.0896977		0.444196	0.19731	3.14159	1.01513	15918.1
31	15529	1.67444	0.866508	1	0.0358	0.0360757	0.0896977		0.433254	0.187709	3.14159	0.817096	19005.1
32	8066	1.27814	0.82569	1	0.0358	0.0338729	0.0896977		0.412845	0.170441	3.14159	0.537016	15020
35	12141	1.33943	0.839706	1	0.0358	0.0334362	0.0896977		0.419853	0.176277	3.14159	0.586756	20691.7
37	12123	1.82036	0.784122	1	0.0358	0.0376462	0.0896977		0.392061	0.153712	3.14159	0.752833	16103.2
38	9556	1.97587	0.792066	1	0.0358	0.0358118	0.0896977		0.396033	0.156842	3.14159	0.843485	11329.2
40	29640	3.34074	0.919051	1	0.0358	0.0379677	0.0896977		0.459525	0.211164	3.14159	2.01298	14724.4
41	8933	1.85642	0.78348	1	0.0358	0.0335626	0.0896977		0.39174	0.15346	3.14159	0.769091	11615
43	8489	1.57855	0.809684	1	0.0358	0.0333619	0.0896977		0.404842	0.163897	3.14159	0.673822	12598.3
44	7744	1.17781	0.795012	1	0.0358	0.0338117	0.0896977		0.397506	0.158011	3.14159	0.453123	17090.3
45	14419	1.39623	0.907178	1	0.0358	0.0379944	0.0896977		0.453589	0.205743	3.14159	0.707014	20394.2
46	19066	1.82017	0.83735	1	0.0358	0.0351266	0.0896977		0.418675	0.175289	3.14159	0.848639	22466.6
48	17953	1.82559	0.923274	1	0.0358	0.0358236	0.0896977		0.461637	0.213109	3.14159	1.01619	17667
Biological replicate 2
Cell #	Count	Ellipse long (µm)	Ellipse small (µm)	Max Dark (frames)	Max Displacement (µm)	Mean Loc Precision (µm)	Mean Loc Sigma (µm)		R	R2	Pi	V = πR2 · (L − 2R/3) (um3)	Density (ribosomes/um3)
0	17261	1.89533	1.06677	1	0.039	0.0401604	0.0896779		0.533384	0.284498	3.14159	1.37618	12542.7
1	17810	1.86299	1.03853	1	0.039	0.0395834	0.0896779		0.519263	0.269634	3.14159	1.28486	13861.4
2	15053	1.73468	0.85231	1	0.039	0.0389268	0.0896779		0.426155	0.181608	3.14159	0.827612	18188.5
5	15044	2.05918	0.822832	1	0.039	0.0381951	0.0896779		0.411416	0.169263	3.14159	0.949132	15850.3
7	22412	2.42391	0.947314	1	0.039	0.0419167	0.0896779		0.473657	0.224351	3.14159	1.48586	15083.5
8	13445	1.98772	0.932761	1	0.039	0.0379034	0.0896779		0.466381	0.217511	3.14159	1.14581	11734.1
9	26551	1.78891	0.962171	1	0.039	0.0416738	0.0896779		0.481086	0.231443	3.14159	1.06752	24871.7
10	11117	1.41874	0.962503	1	0.039	0.043134	0.0896779		0.481252	0.231603	3.14159	0.798842	13916.4
11	17299	2.04352	0.862637	1	0.039	0.0404123	0.0896779		0.431318	0.186036	3.14159	1.02628	16856.1
12	9652	1.75759	0.77504	1	0.039	0.0369291	0.0896779		0.38752	0.150172	3.14159	0.707312	13646
17	14321	1.86461	0.855173	1	0.039	0.040023	0.0896779		0.427587	0.18283	3.14159	0.907261	15784.9
19	22097	2.0015	0.974532	1	0.039	0.0384171	0.0896779		0.487266	0.237428	3.14159	1.25062	17668.8
22	15422	1.83572	0.878694	1	0.039	0.0398112	0.0896779		0.439347	0.193026	3.14159	0.935581	16483.9
25	10868	1.51789	0.870009	1	0.039	0.0370143	0.0896779		0.435005	0.189229	3.14159	0.729958	14888.5
27	29026	2.46257	0.933852	1	0.039	0.0396611	0.0896779		0.466926	0.21802	3.14159	1.47348	19699
29	32420	2.08849	0.934555	1	0.039	0.0406126	0.0896779		0.467278	0.218348	3.14159	1.21893	26597
31	13165	1.63863	0.884483	1	0.039	0.0385601	0.0896779		0.442241	0.195578	3.14159	0.825665	15944.7
32	12795	1.53879	0.86214	1	0.039	0.0357014	0.0896779		0.43107	0.185821	3.14159	0.730541	17514.4
33	15580	1.63117	0.874185	1	0.039	0.0382893	0.0896779		0.437092	0.19105	3.14159	0.804132	19374.9
36	14027	1.437	0.812731	1	0.039	0.0365353	0.0896779		0.406365	0.165133	3.14159	0.604943	23187.3
40	15483	1.64656	0.896095	1	0.039	0.0393123	0.0896779		0.448047	0.200746	3.14159	0.850046	18214.3
42	11486	1.48898	0.854061	1	0.039	0.0381263	0.0896779		0.42703	0.182355	3.14159	0.689919	16648.3
44	21672	2.08742	0.912012	1	0.039	0.0418348	0.0896779		0.456006	0.207942	3.14159	1.16505	18601.8
45	19036	1.85483	0.937401	1	0.039	0.0414856	0.0896779		0.4687	0.21968	3.14159	1.06445	17883.4
47	14628	1.84008	0.770125	1	0.039	0.0378049	0.0896779		0.385062	0.148273	3.14159	0.737555	19833.1
48	22183	2.11269	0.902859	1	0.039	0.0387034	0.0896779		0.451429	0.203789	3.14159	1.15991	19124.7
49	6813	1.68556	0.754664	1	0.039	0.0348878	0.0896779		0.377332	0.142379	3.14159	0.641429	10621.6
50	23189	2.11904	0.915655	1	0.039	0.0376988	0.0896779		0.457828	0.209606	3.14159	1.1944	19414.8
51	15954	1.77622	0.740471	1	0.039	0.0362924	0.0896779		0.370236	0.137074	3.14159	0.658607	24223.9
52	17842	1.89003	0.837027	1	0.039	0.0366688	0.0896779		0.418513	0.175153	3.14159	0.886483	20126.7
53	20061	1.90437	0.882757	1	0.039	0.0377259	0.0896779		0.441378	0.194815	3.14159	0.985436	20357.5
54	10200	1.24731	0.784769	1	0.039	0.0360105	0.0896779		0.392385	0.153966	3.14159	0.476788	21393.2
55	15281	1.91136	0.748326	1	0.039	0.037295	0.0896779		0.374163	0.139998	3.14159	0.73094	20906
56	15850	2.07585	0.810818	1	0.039	0.0352958	0.0896779		0.405409	0.164357	3.14159	0.932292	17001.1
57	17807	2.24776	0.858016	1	0.039	0.0373702	0.0896779		0.429008	0.184048	3.14159	1.13429	15698.8
58	16232	2.09119	0.767142	1	0.039	0.0363726	0.0896779		0.383571	0.147127	3.14159	0.848381	19132.9
59	20023	2.02426	0.752562	1	0.039	0.0375699	0.0896779		0.376281	0.141587	3.14159	0.788826	25383.3
60	26672	1.98166	0.773099	1	0.039	0.0381296	0.0896779		0.386549	0.14942	3.14159	0.809259	32958.6
61	12754	1.3453	0.844251	1	0.039	0.037227	0.0896779		0.422126	0.17819	3.14159	0.595562	21415.1
62	24737	1.59907	0.901578	1	0.039	0.0391277	0.0896779		0.450789	0.203211	3.14159	0.828996	29839.7
63	12091	1.37754	0.818302	1	0.039	0.0368084	0.0896779		0.409151	0.167405	3.14159	0.581019	20810
64	10627	1.63516	0.668514	1	0.039	0.0364134	0.0896779		0.334257	0.111728	3.14159	0.495729	21437.1
66	20081	2.19571	0.929476	1	0.039	0.036945	0.0896779		0.464738	0.215982	3.14159	1.27962	15692.9
67	17462	1.71723	0.786603	1	0.039	0.0372632	0.0896779		0.393302	0.154686	3.14159	0.707089	24695.6
69	20013	1.92901	0.929033	1	0.039	0.0378519	0.0896779		0.464516	0.215775	3.14159	1.09771	18231.6
76	10823	1.42041	0.919818	1	0.039	0.0392623	0.0896779		0.459909	0.211516	3.14159	0.740118	14623.3
77	19208	2.51076	0.788567	1	0.039	0.0363115	0.0896779		0.394283	0.155459	3.14159	1.09786	17495.9
78	18050	2.29095	1.12081	1	0.039	0.0413782	0.0896779		0.560403	0.314052	3.14159	1.89169	9541.71
82	11142	1.49909	0.731113	1	0.039	0.0368112	0.0896779		0.365556	0.133632	3.14159	0.527031	21141.1
83	12522	2.14816	0.880697	1	0.039	0.0368116	0.0896779		0.440348	0.193907	3.14159	1.12977	11083.7
84	8426	1.42408	0.820745	1	0.039	0.0366036	0.0896779		0.410373	0.168406	3.14159	0.608683	13843
86	17960	1.84435	0.860702	1	0.039	0.0371241	0.0896779		0.430351	0.185202	3.14159	0.906171	19819.7
87	6594	1.66811	0.628042	1	0.039	0.0359043	0.0896779		0.314021	0.0986093	3.14159	0.451911	14591.4
88	7162	1.32387	0.894234	1	0.039	0.0396613	0.0896779		0.447117	0.199914	3.14159	0.644246	11116.9
90	10798	1.5255	0.837975	1	0.039	0.0357946	0.0896779		0.418988	0.175551	3.14159	0.687275	15711.3
91	12946	1.49344	0.737497	1	0.039	0.0374408	0.0896779		0.368748	0.135975	3.14159	0.532954	24291
92	6684	1.77918	0.603082	1	0.039	0.0361773	0.0896779		0.301541	0.0909269	3.14159	0.450808	14826.7
94	8784	1.64169	0.721298	1	0.039	0.0354349	0.0896779		0.360649	0.130068	3.14159	0.572582	15341
96	10839	1.44837	0.796909	1	0.039	0.0388438	0.0896779		0.398455	0.158766	3.14159	0.589922	18373.6
97	11922	2.05497	0.800502	1	0.039	0.037314	0.0896779		0.400251	0.160201	3.14159	0.899941	13247.5
98	8110	1.60256	0.773586	1	0.039	0.0365201	0.0896779		0.386793	0.149609	3.14159	0.632023	12831.8
99	11536	1.78207	0.659779	1	0.039	0.0373041	0.0896779		0.32989	0.108827	3.14159	0.534081	21599.7
Biological replicate 3
Cell #	Count	Ellipse long (µm)	Ellipse small (µm)	Max Dark (frames)	Max Displacement (µm)	Mean Loc Precision (µm)	Mean Loc Sigma (µm)		R	R2	Pi	V = πR2 · (L − 2R/3) (um3)	Density (ribosomes/um3)
1	7861	1.70509	0.796174	1	0.043	0.0414717	0.0894613		0.398087	0.158473	3.14159	0.716768	10967.3
2	12606	1.77041	0.91104	1	0.043	0.0424368	0.0894613		0.45552	0.207498	3.14159	0.956125	13184.5
3	9275	1.90422	0.813129	1	0.043	0.0420631	0.0894613		0.406564	0.165295	3.14159	0.848088	10936.4
4	12691	2.37048	0.84383	1	0.043	0.0418448	0.0894613		0.421915	0.178012	3.14159	1.16837	10862.2
5	10445	1.2077	1.03295	1	0.043	0.0437574	0.0894613		0.516477	0.266749	3.14159	0.723526	14436.2
6	10361	1.63461	0.9041	1	0.043	0.0430772	0.0894613		0.45205	0.204349	3.14159	0.855922	12105.1
7	9333	1.85341	0.91349	1	0.043	0.0417762	0.0894613		0.456745	0.208616	3.14159	1.01514	9193.81
8	5319	1.81752	0.863091	1	0.043	0.043799	0.0894613		0.431545	0.186231	3.14159	0.895042	5942.74
9	7719	1.39615	0.881572	1	0.043	0.0415191	0.0894613		0.440786	0.194292	3.14159	0.672826	11472.5
10	9297	1.48043	0.858621	1	0.043	0.0411205	0.0894613		0.42931	0.184307	3.14159	0.69148	13445.1
11	17881	2.11124	0.907566	1	0.043	0.0432641	0.0894613		0.453783	0.205919	3.14159	1.17009	15281.8
12	24216	2.09538	0.964068	1	0.043	0.0462055	0.0894613		0.482034	0.232357	3.14159	1.29499	18699.8
13	8580	1.39667	0.846996	1	0.043	0.0421194	0.0894613		0.423498	0.179351	3.14159	0.627871	13665.2
15	12742	1.77808	0.893421	1	0.043	0.0410068	0.0894613		0.446711	0.19955	3.14159	0.927994	13730.7
18	13714	1.56876	0.984963	1	0.043	0.0416425	0.0894613		0.492481	0.242538	3.14159	0.945161	14509.7
19	23310	2.43629	1.05715	1	0.043	0.0431378	0.0894613		0.528575	0.279391	3.14159	1.82911	12743.9
22	20048	2.20397	1.05624	1	0.043	0.041577	0.0894613		0.528119	0.27891	3.14159	1.62266	12355
23	10411	1.56013	0.853748	1	0.043	0.0423147	0.0894613		0.426874	0.182221	3.14159	0.730209	14257.6
24	16928	2.04933	0.934714	1	0.043	0.041656	0.0894613		0.467357	0.218423	3.14159	1.19244	14196.1
25	13971	1.74674	0.961723	1	0.043	0.0414419	0.0894613		0.480861	0.231228	3.14159	1.036	13485.6
26	18205	2.03119	0.952579	1	0.043	0.041207	0.0894613		0.476289	0.226851	3.14159	1.22129	14906.4
27	23872	2.62119	0.951935	1	0.043	0.0419562	0.0894613		0.475967	0.226545	3.14159	1.6397	14558.8
28	15781	1.99733	0.976811	1	0.043	0.0440177	0.0894613		0.488406	0.23854	3.14159	1.25278	12596.7
29	12735	1.43048	0.932288	1	0.043	0.0436578	0.0894613		0.466144	0.21729	3.14159	0.764363	16660.9
31	21602	2.53943	1.22466	1	0.043	0.0445924	0.0894613		0.612329	0.374947	3.14159	2.51041	8604.96
32	18334	2.161	0.875416	1	0.043	0.0427943	0.0894613		0.437708	0.191588	3.14159	1.12505	16296.1
33	16933	1.9372	1.10167	1	0.043	0.0457562	0.0894613		0.550835	0.30342	3.14159	1.49654	11314.8
34	7741	1.34789	0.809653	1	0.043	0.0427367	0.0894613		0.404826	0.163884	3.14159	0.55502	13947.2
35	6306	1.42436	0.776252	1	0.043	0.0401687	0.0894613		0.388126	0.150642	3.14159	0.55163	11431.6
36	13403	1.87113	0.996456	1	0.043	0.0414343	0.0894613		0.498228	0.248231	3.14159	1.20016	11167.7
38	20744	1.99318	1.13611	1	0.043	0.0437834	0.0894613		0.568057	0.322689	3.14159	1.63668	12674.4
39	17594	2.03525	0.914957	1	0.043	0.0418054	0.0894613		0.457478	0.209286	3.14159	1.13764	15465.4
41	23215	2.39726	1.0892	1	0.043	0.0423316	0.0894613		0.544598	0.296587	3.14159	1.89537	12248.3
43	19934	2.35324	1.01376	1	0.043	0.0426663	0.0894613		0.506878	0.256925	3.14159	1.62667	12254.5
44	19280	2.02838	1.04063	1	0.043	0.0420268	0.0894613		0.520317	0.27073	3.14159	1.43015	13481.1
45	11922	1.59443	0.823424	1	0.043	0.0431214	0.0894613		0.411712	0.169507	3.14159	0.702906	16961
46	7731	1.48148	0.858447	1	0.043	0.0430942	0.0894613		0.429224	0.184233	3.14159	0.69184	11174.6
47	22950	2.67266	0.948943	1	0.043	0.0432767	0.0894613		0.474472	0.225123	3.14159	1.66652	13771.2
48	11982	1.80478	1.0053	1	0.043	0.042477	0.0894613		0.502648	0.252655	3.14159	1.16654	10271.4
49	10876	2.11991	0.801372	1	0.043	0.042587	0.0894613		0.400686	0.160549	3.14159	0.934508	11638.2
50	15988	2.18716	0.896593	1	0.043	0.0439609	0.0894613		0.448297	0.20097	3.14159	1.1922	13410.5
52	21179	2.28913	0.951468	1	0.043	0.0433474	0.0894613		0.475734	0.226323	3.14159	1.4021	15105.2
53	15103	1.91181	1.04425	1	0.043	0.0433084	0.0894613		0.522123	0.272613	3.14159	1.33924	11277.3
Technical replicate of biological replicate 3
Cell #	Count	Ellipse long (µm)	Ellipse small (µm)	Max Dark (frames)	Max Displacement (µm)	Mean Loc Precision (µm)	Mean Loc Sigma (µm)		R	R2	Pi	V = πR2 · (L − 2R/3) (um3)	Density (ribosomes/um3)
0	7882	2.03213	0.872712	1	0.042	0.0416373	0.0894613		0.436356	0.190407	3.14159	1.04157	7567.44
1	15710	2.09945	0.90913	1	0.042	0.0416304	0.0894613		0.454565	0.206629	3.14159	1.16613	13471.9
2	13912	1.81248	0.948797	1	0.042	0.0405643	0.0894613		0.474399	0.225054	3.14159	1.05786	13151
3	15343	2.15063	0.889822	1	0.042	0.040161	0.0894613		0.444911	0.197946	3.14159	1.15295	13307.6
4	16541	2.22326	0.924316	1	0.042	0.0406598	0.0894613		0.462158	0.21359	3.14159	1.2851	12871.4
5	11174	1.99419	0.816243	1	0.042	0.0404233	0.0894613		0.408122	0.166563	3.14159	0.901137	12399.9
6	8480	1.49743	0.999384	1	0.042	0.0413265	0.0894613		0.499692	0.249692	3.14159	0.913315	9284.86
7	16731	2.43358	1.01989	1	0.042	0.0410459	0.0894613		0.509943	0.260042	3.14159	1.71037	9782.08
8	35306	2.92051	1.16265	1	0.042	0.0424236	0.0894613		0.581327	0.337941	3.14159	2.68917	13129
10	31290	2.29258	1.25679	1	0.042	0.0447939	0.0894613		0.628394	0.394879	3.14159	2.32436	13461.8
11	15266	1.60091	0.92133	1	0.042	0.0401038	0.0894613		0.460665	0.212212	3.14159	0.862558	17698.5
14	22152	2.41851	0.991301	1	0.042	0.0419164	0.0894613		0.495651	0.245669	3.14159	1.61156	13745.7
15	18936	2.27767	1.01792	1	0.042	0.0432991	0.0894613		0.508961	0.259041	3.14159	1.57744	12004.2
16	25277	1.97896	0.959977	1	0.042	0.0417224	0.0894613		0.479989	0.230389	3.14159	1.20075	21051.1
18	12223	1.40004	0.888962	1	0.042	0.0408569	0.0894613		0.444481	0.197564	3.14159	0.685037	17842.8
19	14107	1.79595	0.947705	1	0.042	0.0412539	0.0894613		0.473853	0.224536	3.14159	1.04403	13512.1
20	14597	1.72356	0.912862	1	0.042	0.043734	0.0894613		0.456431	0.208329	3.14159	0.928894	15714.4
21	18551	2.03711	0.898612	1	0.042	0.0411084	0.0894613		0.449306	0.201876	3.14159	1.10199	16834.1
25	15943	2.22142	0.915865	1	0.042	0.0419194	0.0894613		0.457933	0.209702	3.14159	1.26235	12629.7
26	16216	2.37351	0.941367	1	0.042	0.0432773	0.0894613		0.470683	0.221543	3.14159	1.43356	11311.7
27	14847	1.68904	0.963257	1	0.042	0.0436381	0.0894613		0.481629	0.231966	3.14159	0.996889	14893.3
n	Ribosomes/cell	Length	width									Volume	Ribosomes/um3
158	15360.6	1.84404	0.889586									0.993461	16073.8

## Sheet: CGXII+GLU_STA
Biological replicate 1
Cell #	Count	Ellipse long (µm)	Ellipse small (µm)	Max Dark (frames)	Max Displacement (µm)	Mean Loc Precision (µm)	Mean Loc Sigma (µm)		R	R2	Pi	V = πR2 · (L − 2R/3) (um3)	Density (ribosomes/um3)
87	26621	2.83845	0.805913	1	0.0374	0.0324039	0.0897022		0.402956	0.162374	3.14159	1.31089	20307.5
99	28311	2.55628	0.976179	1	0.0374	0.0338072	0.0897022		0.488089	0.238231	3.14159	1.66966	16956.2
144	30404	2.39183	0.985708	1	0.0374	0.0349212	0.0897022		0.492854	0.242905	3.14159	1.57449	19310.4
159	18326	1.75052	0.829162	1	0.0374	0.042655	0.0897022		0.414581	0.171877	3.14159	0.795987	23023
192	22995	2.33656	0.853362	1	0.0374	0.0361794	0.0897022		0.426681	0.182057	3.14159	1.1737	19591.9
212	25014	2.32458	0.791491	1	0.0374	0.0404231	0.0897022		0.395745	0.156614	3.14159	1.01393	24670.4
226	16398	1.74213	0.703644	1	0.0374	0.0369679	0.0897022		0.351822	0.123779	3.14159	0.586243	27971.3
227	15638	2.02496	0.808279	1	0.0374	0.0338656	0.0897022		0.40414	0.163329	3.14159	0.900786	17360.4
233	9841	1.63259	0.675837	1	0.0374	0.035299	0.0897022		0.337919	0.114189	3.14159	0.504852	19492.8
241	35663	2.62768	0.94993	1	0.0374	0.0398165	0.0897022		0.474965	0.225592	3.14159	1.63787	21774
242	24066	2.21587	0.857071	1	0.0374	0.0353475	0.0897022		0.428536	0.183643	3.14159	1.11358	21611.3
245	16721	1.76349	0.799652	1	0.0374	0.0361495	0.0897022		0.399826	0.159861	3.14159	0.751791	22241.6
250	14258	2.3051	0.990337	1	0.0374	0.037241	0.0897022		0.495168	0.245192	3.14159	1.52132	9372.14
257	17223	1.93629	0.788714	1	0.0374	0.037333	0.0897022		0.394357	0.155517	3.14159	0.817568	21066.1
261	19292	2.21712	1.04196	1	0.0374	0.0363069	0.0897022		0.520982	0.271423	3.14159	1.59437	12100.1
262	16621	2.21101	0.770386	1	0.0374	0.0377314	0.0897022		0.385193	0.148374	3.14159	0.910917	18246.4
Technical replicate of biological replicate 1
Cell #	Count	Ellipse long (µm)	Ellipse small (µm)	Max Dark (frames)	Max Displacement (µm)	Mean Loc Precision (µm)	Mean Loc Sigma (µm)		R	R2	Pi	V = πR2 · (L − 2R/3) (um3)	Density (ribosomes/um3)
0	13432	1.83629	0.789621	1	0.0366	0.0387692	0.0897022		0.394811	0.155875	3.14159	0.770334	17436.6
1	19380	2.04747	1.01149	1	0.0366	0.0369706	0.0897022		0.505747	0.25578	3.14159	1.37433	14101.4
3	9990	1.80737	0.693614	1	0.0366	0.0357037	0.0897022		0.346807	0.120275	3.14159	0.595564	16774
4	22010	2.22206	0.83617	1	0.0366	0.038614	0.0897022		0.418085	0.174795	3.14159	1.06715	20624.9
5	14987	2.25425	0.800083	1	0.0366	0.0406662	0.0897022		0.400041	0.160033	3.14159	0.999263	14998
10	19324	1.43296	0.877833	1	0.0366	0.0398358	0.0897022		0.438916	0.192648	3.14159	0.69016	27999.3
11	10063	1.13466	0.876251	1	0.0366	0.0392215	0.0897022		0.438126	0.191954	3.14159	0.508107	19804.9
12	10074	1.74633	0.71506	1	0.0366	0.0381347	0.0897022		0.35753	0.127828	3.14159	0.605577	16635.4
14	12056	1.77389	0.793472	1	0.0366	0.0379529	0.0897022		0.396736	0.1574	3.14159	0.746375	16152.7
18	17342	1.99723	0.826945	1	0.0366	0.0357729	0.0897022		0.413473	0.17096	3.14159	0.924636	18755.5
22	15785	1.41375	0.774081	1	0.0366	0.0345416	0.0897022		0.38704	0.1498	3.14159	0.543896	29022.1
24	21228	1.89424	0.796481	1	0.0366	0.0380111	0.0897022		0.39824	0.158595	3.14159	0.811512	26158.6
32	6422	1.40558	0.705438	1	0.0366	0.039202	0.0897022		0.352719	0.124411	3.14159	0.457463	14038.3
33	21475	2.19397	0.876376	1	0.0366	0.0382225	0.0897022		0.438188	0.192009	3.14159	1.14721	18719.3
34	16690	1.83708	0.763323	1	0.0366	0.0396417	0.0897022		0.381661	0.145665	3.14159	0.724247	23044.6
35	11463	1.91996	0.765881	1	0.0366	0.0414563	0.0897022		0.38294	0.146643	3.14159	0.7669	14947.2
36	11654	1.15937	0.853618	1	0.0366	0.0380664	0.0897022		0.426809	0.182166	3.14159	0.500655	23277.5
37	10107	1.35501	0.749074	1	0.0366	0.0387695	0.0897022		0.374537	0.140278	3.14159	0.487108	20749
38	14763	1.95849	0.68205	1	0.0366	0.0384142	0.0897022		0.341025	0.116298	3.14159	0.63249	23341.1
45	5968	2.07511	0.895282	1	0.0366	0.0388905	0.0897022		0.447641	0.200383	3.14159	1.11846	5335.92
46	17139	1.72814	0.698487	1	0.0366	0.0430773	0.0897022		0.349244	0.121971	3.14159	0.57298	29912
47	18421	1.49959	0.831597	1	0.0366	0.0360489	0.0897022		0.415798	0.172888	3.14159	0.663935	27745.2
49	8930	1.71928	0.825203	1	0.0366	0.0423667	0.0897022		0.412602	0.17024	3.14159	0.772399	11561.4
51	9153	1.42493	0.731487	1	0.0366	0.0435595	0.0897022		0.365744	0.133768	3.14159	0.496353	18440.5
54	8047	1.84535	0.759416	1	0.0366	0.0435156	0.0897022		0.379708	0.144178	3.14159	0.721189	11158
55	9287	1.33909	0.760358	1	0.0366	0.0400129	0.0897022		0.380179	0.144536	3.14159	0.492959	18839.3
59	12223	1.51516	0.664579	1	0.0366	0.0388757	0.0897022		0.332289	0.110416	3.14159	0.448739	27238.6
60	15399	1.33391	0.756558	1	0.0366	0.0399848	0.0897022		0.378279	0.143095	3.14159	0.486283	31666.7
61	13215	1.738	0.815581	1	0.0366	0.0414311	0.0897022		0.40779	0.166293	3.14159	0.765946	17253.2
62	13967	1.55391	0.791754	1	0.0366	0.0366559	0.0897022		0.395877	0.156719	3.14159	0.635124	21991
63	9236	1.40673	0.759009	1	0.0366	0.0420386	0.0897022		0.379505	0.144024	3.14159	0.52202	17692.8
64	8744	1.43626	0.781425	1	0.0366	0.037828	0.0897022		0.390713	0.152656	3.14159	0.563887	15506.6
65	23786	3.01321	1.16319	1	0.0366	0.0398461	0.0897022		0.581597	0.338255	3.14159	2.78999	8525.48
66	12283	1.33239	0.822899	1	0.0366	0.0371399	0.0897022		0.41145	0.169291	3.14159	0.562739	21827.2
76	11103	1.62129	0.904638	1	0.0366	0.0381199	0.0897022		0.452319	0.204593	3.14159	0.848263	13089.1
77	10411	2.0375	0.862614	1	0.0366	0.0408359	0.0897022		0.431307	0.186026	3.14159	1.02271	10179.8
81	13678	1.65211	1.02794	1	0.0366	0.0410163	0.0897022		0.513972	0.264167	3.14159	1.08673	12586.4
Biological replicate 2
Cell #	Count	Ellipse long (µm)	Ellipse small (µm)	Max Dark (frames)	Max Displacement (µm)	Mean Loc Precision (µm)	Mean Loc Sigma (µm)		R	R2	Pi	V = πR2 · (L − 2R/3) (um3)	Density (ribosomes/um3)
2	5055	1.44353	1.0564	1	0.0384	0.0390145	0.0896711		0.528198	0.278993	3.14159	0.956589	5284.4
4	12602	2.94221	1.17946	1	0.0384	0.0364975	0.0896711		0.589728	0.34778	3.14159	2.78506	4524.86
5	12649	2.16903	1.07079	1	0.0384	0.0366671	0.0896711		0.535394	0.286647	3.14159	1.63184	7751.36
7	7179	1.15044	1.04632	1	0.0384	0.0360791	0.0896711		0.523158	0.273695	3.14159	0.689305	10414.8
8	24954	2.36933	0.989507	1	0.0384	0.0365869	0.0896711		0.494754	0.244781	3.14159	1.56837	15910.7
10	13546	1.25521	1.066	1	0.0384	0.0408393	0.0896711		0.532998	0.284087	3.14159	0.80313	16866.5
12	20074	2.37513	1.09928	1	0.0384	0.0354934	0.0896711		0.549638	0.302102	3.14159	1.90642	10529.7
13	16576	2.08075	0.957058	1	0.0384	0.0372843	0.0896711		0.478529	0.22899	3.14159	1.26738	13079
14	13788	3.37419	1.10927	1	0.0384	0.0360172	0.0896711		0.554634	0.307619	3.14159	2.90352	4748.72
15	18398	2.14128	0.906943	1	0.0384	0.0350212	0.0896711		0.453471	0.205636	3.14159	1.18802	15486.3
17	9246	1.37417	1.04685	1	0.0384	0.0363	0.0896711		0.523423	0.273972	3.14159	0.882416	10478.1
20	16997	1.85803	1.05674	1	0.0384	0.0387201	0.0896711		0.528372	0.279176	3.14159	1.32066	12870.1
21	20027	2.92179	1.16637	1	0.0384	0.0367574	0.0896711		0.583187	0.340107	3.14159	2.70645	7399.73
22	7026	1.22436	1.20351	1	0.0384	0.0416387	0.0896711		0.601756	0.362111	3.14159	0.936464	7502.69
24	13000	2.05643	0.878853	1	0.0384	0.0373093	0.0896711		0.439426	0.193095	3.14159	1.06977	12152.1
25	30310	3.06772	1.35052	1	0.0384	0.0373416	0.0896711		0.675261	0.455977	3.14159	3.74963	8083.47
27	14713	2.00582	0.980358	1	0.0384	0.0381592	0.0896711		0.490179	0.240275	3.14159	1.26741	11608.7
28	14250	2.7286	1.18184	1	0.0384	0.0347116	0.0896711		0.590921	0.349187	3.14159	2.56113	5563.95
29	8715	1.43669	1.18958	1	0.0384	0.0389813	0.0896711		0.594788	0.353773	3.14159	1.15605	7538.61
33	32209	2.43345	1.27253	1	0.0384	0.0398567	0.0896711		0.636264	0.404832	3.14159	2.55543	12604.2
35	8836	1.97757	0.955779	1	0.0384	0.0373435	0.0896711		0.47789	0.228379	3.14159	1.19027	7423.54
41	12865	1.4902	1.2211	1	0.0384	0.0371803	0.0896711		0.610551	0.372772	3.14159	1.26849	10142
43	10530	1.91885	1.11262	1	0.0384	0.035013	0.0896711		0.556308	0.309479	3.14159	1.50503	6996.54
44	12693	2.3652	0.938179	1	0.0384	0.0348031	0.0896711		0.46909	0.220045	3.14159	1.41886	8945.94
45	6488	1.28936	1.01353	1	0.0384	0.0391204	0.0896711		0.506765	0.25681	3.14159	0.767678	8451.46
46	15014	2.08501	0.974473	1	0.0384	0.0367164	0.0896711		0.487236	0.237399	3.14159	1.31276	11436.9
47	47684	3.08767	1.18623	1	0.0384	0.0369781	0.0896711		0.593116	0.351786	3.14159	2.9754	16026.1
48	26858	2.74837	1.18522	1	0.0384	0.0377102	0.0896711		0.592611	0.351188	3.14159	2.59637	10344.4
50	27251	3.37383	1.34201	1	0.0384	0.0366688	0.0896711		0.671005	0.450247	3.14159	4.1395	6583.16
51	4719	1.85512	0.830005	1	0.0384	0.0360877	0.0896711		0.415003	0.172227	3.14159	0.854048	5525.45
52	9630	1.54577	1.09733	1	0.0384	0.0368096	0.0896711		0.548665	0.301033	3.14159	1.11595	8629.44
54	33467	2.78898	1.1462	1	0.0384	0.0362429	0.0896711		0.573102	0.328446	3.14159	2.48355	13475.4
55	10586	1.41959	1.08325	1	0.0384	0.0386232	0.0896711		0.541627	0.29336	3.14159	0.975535	10851.5
58	35475	2.49328	1.1939	1	0.0384	0.0376183	0.0896711		0.596949	0.356348	3.14159	2.34571	15123.4
59	23121	2.50506	1.35968	1	0.0384	0.0367589	0.0896711		0.679842	0.462186	3.14159	2.97926	7760.66
60	28944	2.55302	1.08583	1	0.0384	0.0362565	0.0896711		0.542914	0.294755	3.14159	2.02893	14265.6
61	17516	1.72695	0.868965	1	0.0384	0.036889	0.0896711		0.434483	0.188775	3.14159	0.852397	20549.1
63	30158	2.14503	1.08092	1	0.0384	0.0394718	0.0896711		0.540462	0.2921	3.14159	1.63776	18414.2
65	19086	2.36538	0.96089	1	0.0384	0.0355385	0.0896711		0.480445	0.230827	3.14159	1.48302	12869.7
67	7544	1.84439	0.820841	1	0.0384	0.0350781	0.0896711		0.41042	0.168445	3.14159	0.831234	9075.66
68	16448	1.51847	1.10533	1	0.0384	0.0362093	0.0896711		0.552667	0.305441	3.14159	1.10353	14904.9
69	16196	1.55566	0.961497	1	0.0384	0.0404078	0.0896711		0.480749	0.231119	3.14159	0.896828	18059.2
74	12660	1.44742	1.23772	1	0.0384	0.0359176	0.0896711		0.618858	0.382985	3.14159	1.24511	10167.8
78	13598	2.53223	1.00854	1	0.0384	0.0355263	0.0896711		0.504269	0.254287	3.14159	1.75435	7751.01
81	11856	1.65069	1.02088	1	0.0384	0.0369616	0.0896711		0.510438	0.260547	3.14159	1.07261	11053.4
82	15626	1.90197	1.21915	1	0.0384	0.0372346	0.0896711		0.609575	0.371582	3.14159	1.74589	8950.17
90	20371	2.16159	1.09038	1	0.0384	0.0429043	0.0896711		0.545188	0.29723	3.14159	1.67905	12132.4
94	11129	1.98883	1.04292	1	0.0384	0.0360534	0.0896711		0.52146	0.271921	3.14159	1.40201	7937.91
95	25738	2.49886	1.09931	1	0.0384	0.0347817	0.0896711		0.549655	0.30212	3.14159	2.02397	12716.6
96	20146	2.18983	1.0011	1	0.0384	0.035986	0.0896711		0.500551	0.250551	3.14159	1.46101	13789.1
97	16095	2.45521	0.878056	1	0.0384	0.0347441	0.0896711		0.439028	0.192746	3.14159	1.30947	12291.2
98	7604	1.97519	0.849291	1	0.0384	0.0344762	0.0896711		0.424646	0.180324	3.14159	0.958576	7932.6
99	13210	2.03062	1.07966	1	0.0384	0.0365217	0.0896711		0.539828	0.291414	3.14159	1.52957	8636.43
100	19395	2.19972	1.13564	1	0.0384	0.036964	0.0896711		0.567821	0.322421	3.14159	1.84469	10514
102	8118	1.92278	1.02166	1	0.0384	0.0369686	0.0896711		0.510829	0.260946	3.14159	1.29709	6258.62
103	17724	2.10096	1.12438	1	0.0384	0.0365329	0.0896711		0.562191	0.316059	3.14159	1.71396	10341
104	28373	2.46823	1.07267	1	0.0384	0.0368444	0.0896711		0.536336	0.287656	3.14159	1.90741	14875.2
105	16572	1.6523	0.965334	1	0.0384	0.03618	0.0896711		0.482667	0.232968	3.14159	0.973792	17018
106	13061	2.07553	1.04328	1	0.0384	0.0369555	0.0896711		0.521642	0.27211	3.14159	1.477	8842.92
108	3714	1.56633	0.851185	1	0.0384	0.0331021	0.0896711		0.425592	0.181129	3.14159	0.729841	5088.78
116	9552	1.24823	1.05581	1	0.0384	0.03608	0.0896711		0.527907	0.278686	3.14159	0.78472	12172.5
119	8200	1.8419	0.988623	1	0.0384	0.0352133	0.0896711		0.494311	0.244344	3.14159	1.16093	7063.29
121	9108	1.21718	1.19556	1	0.0384	0.0377762	0.0896711		0.597778	0.357339	3.14159	0.919038	9910.36
122	6403	1.37628	0.797559	1	0.0384	0.0373055	0.0896711		0.39878	0.159025	3.14159	0.55476	11541.9
123	11758	1.68067	1.00502	1	0.0384	0.0337691	0.0896711		0.502508	0.252514	3.14159	1.06751	11014.4
129	15460	2.79068	1.08042	1	0.0384	0.035804	0.0896711		0.540212	0.291829	3.14159	2.22834	6937.91
130	6463	1.47077	0.950518	1	0.0384	0.0354911	0.0896711		0.475259	0.225871	3.14159	0.818825	7893.02
131	16750	1.67403	1.09738	1	0.0384	0.0381664	0.0896711		0.54869	0.301061	3.14159	1.23734	13537.1
132	20260	2.26367	1.01517	1	0.0384	0.0355484	0.0896711		0.507583	0.257641	3.14159	1.55833	13001.1
133	7421	1.59128	1.05568	1	0.0384	0.0381539	0.0896711		0.527841	0.278616	3.14159	1.08483	6840.72
134	12940	1.9474	0.918553	1	0.0384	0.0360936	0.0896711		0.459276	0.210935	3.14159	1.08759	11897.9
135	17438	1.93092	1.03908	1	0.0384	0.0375132	0.0896711		0.519541	0.269922	3.14159	1.34368	12977.8
139	26736	2.12586	1.08896	1	0.0384	0.0374387	0.0896711		0.544478	0.296456	3.14159	1.64184	16284.2
140	4980	1.41767	0.782422	1	0.0384	0.0354167	0.0896711		0.391211	0.153046	3.14159	0.55623	8953.12
141	7039	1.54784	1.00426	1	0.0384	0.0362047	0.0896711		0.502131	0.252135	3.14159	0.960893	7325.48
145	14580	1.51605	0.911352	1	0.0384	0.0395677	0.0896711		0.455676	0.207641	3.14159	0.790786	18437.3
146	6921	1.52217	0.895454	1	0.0384	0.0361393	0.0896711		0.447727	0.20046	3.14159	0.77063	8980.96
148	7924	2.24773	0.861547	1	0.0384	0.0359336	0.0896711		0.430774	0.185566	3.14159	1.14295	6932.96
150	14260	2.05735	1.10164	1	0.0384	0.036078	0.0896711		0.55082	0.303403	3.14159	1.61098	8851.73
152	18955	2.70742	1.09729	1	0.0384	0.0359723	0.0896711		0.548646	0.301013	3.14159	2.21441	8559.83
155	19359	2.34693	0.898419	1	0.0384	0.0365697	0.0896711		0.449209	0.201789	3.14159	1.29796	14914.9
157	5928	1.90025	0.712389	1	0.0384	0.0364529	0.0896711		0.356195	0.126875	3.14159	0.662768	8944.31
158	8236	1.72386	1.00574	1	0.0384	0.035946	0.0896711		0.502871	0.25288	3.14159	1.10317	7465.74
160	14706	2.25875	0.80801	1	0.0384	0.0370416	0.0896711		0.404005	0.16322	3.14159	1.02011	14416.1
163	12603	1.75012	0.948948	1	0.0384	0.035407	0.0896711		0.474474	0.225125	3.14159	1.01406	12428.2
165	2315	2.01832	0.685394	1	0.0384	0.0350626	0.0896711		0.342697	0.117441	3.14159	0.660373	3505.59
167	14375	2.44369	0.961837	1	0.0384	0.0367008	0.0896711		0.480918	0.231283	3.14159	1.54262	9318.57
170	4471	1.9189	0.868562	1	0.0384	0.0352811	0.0896711		0.434281	0.1886	3.14159	0.965416	4631.16
171	11861	2.11559	0.79498	1	0.0384	0.0383448	0.0896711		0.39749	0.157998	3.14159	0.918573	12912.4
173	6821	1.43762	1.02054	1	0.0384	0.0365378	0.0896711		0.51027	0.260375	3.14159	0.897696	7598.34
176	6861	1.28344	1.11153	1	0.0384	0.0374988	0.0896711		0.555763	0.308873	3.14159	0.885863	7744.99
179	11195	1.77645	0.87097	1	0.0384	0.0366692	0.0896711		0.435485	0.189647	3.14159	0.885428	12643.6
181	7040	1.92286	0.845752	1	0.0384	0.0360371	0.0896711		0.422876	0.178824	3.14159	0.921869	7636.66
182	18066	1.81178	1.08837	1	0.0384	0.0374819	0.0896711		0.544184	0.296137	3.14159	1.34805	13401.5
183	10375	1.99277	0.864116	1	0.0384	0.036682	0.0896711		0.432058	0.186674	3.14159	0.999748	10377.6
184	5600	1.12897	1.09862	1	0.0384	0.0381172	0.0896711		0.549311	0.301743	3.14159	0.72306	7744.86
185	7385	1.62789	1.0357	1	0.0384	0.036652	0.0896711		0.517849	0.268167	3.14159	1.0806	6834.15
187	9519	1.75734	1.00462	1	0.0384	0.0388441	0.0896711		0.50231	0.252316	3.14159	1.12755	8442.16
188	8064	1.41708	1.10184	1	0.0384	0.039067	0.0896711		0.550919	0.303512	3.14159	1.001	8055.93
189	13993	1.53709	0.989401	1	0.0384	0.035996	0.0896711		0.4947	0.244729	3.14159	0.928213	15075.2
190	4327	1.21876	0.828761	1	0.0384	0.0364789	0.0896711		0.41438	0.171711	3.14159	0.508431	8510.5
Biological replicate 3
Cell #	Count	Ellipse long (µm)	Ellipse small (µm)	Max Dark (frames)	Max Displacement (µm)	Mean Loc Precision (µm)	Mean Loc Sigma (µm)		R	R2	Pi	V = πR2 · (L − 2R/3) (um3)	Density (ribosomes/um3)
0	12138	1.62297	1.08302	1	0.0394	0.0382176	0.0896886		0.541512	0.293235	3.14159	1.16255	10440.9
1	20915	1.69379	1.09373	1	0.0394	0.0397258	0.0896886		0.546865	0.299061	3.14159	1.24883	16747.6
2	20113	1.82196	1.09361	1	0.0394	0.0412487	0.0896886		0.546807	0.298998	3.14159	1.36899	14691.8
3	15930	1.61585	0.967994	1	0.0394	0.0386683	0.0896886		0.483997	0.234253	3.14159	0.951691	16738.6
4	23357	2.04548	1.14486	1	0.0394	0.0400482	0.0896886		0.57243	0.327676	3.14159	1.71282	13636.6
5	24703	1.91745	1.02689	1	0.0394	0.0387361	0.0896886		0.513447	0.263628	3.14159	1.30456	18935.9
11	14725	2.29744	1.13454	1	0.0394	0.0387034	0.0896886		0.567268	0.321793	3.14159	1.94026	7589.19
12	15381	1.32362	1.04478	1	0.0394	0.0401599	0.0896886		0.52239	0.272892	3.14159	0.836193	18394.1
17	20779	1.78976	1.15248	1	0.0394	0.0373595	0.0896886		0.576238	0.33205	3.14159	1.46628	14171.3
18	9480	1.22674	0.859512	1	0.0394	0.0369999	0.0896886		0.429756	0.18469	3.14159	0.545546	17377.1
22	29795	3.13898	1.08227	1	0.0394	0.037128	0.0896886		0.541134	0.292826	3.14159	2.5558	11657.8
24	51194	2.81508	1.25385	1	0.0394	0.0384184	0.0896886		0.626923	0.393032	3.14159	2.95985	17296.1
25	10725	1.69252	0.825101	1	0.0394	0.0376063	0.0896886		0.412551	0.170198	3.14159	0.757922	14150.5
27	19621	2.01211	1.06497	1	0.0394	0.0362605	0.0896886		0.532486	0.283541	3.14159	1.47611	13292.4
30	11840	1.53846	0.935724	1	0.0394	0.040027	0.0896886		0.467862	0.218895	3.14159	0.843472	14037.2
37	42330	2.7395	1.21448	1	0.0394	0.0393515	0.0896886		0.607241	0.368742	3.14159	2.70457	15651.3
41	32373	2.52644	1.26196	1	0.0394	0.0395555	0.0896886		0.63098	0.398136	3.14159	2.63388	12291
50	29145	1.82221	1.12786	1	0.0394	0.0409369	0.0896886		0.563932	0.318019	3.14159	1.44494	20170.4
55	27579	2.39333	1.02752	1	0.0394	0.0379223	0.0896886		0.513762	0.263952	3.14159	1.7006	16217.2
58	52264	2.38009	1.31723	1	0.0394	0.041072	0.0896886		0.658615	0.433773	3.14159	2.64509	19758.9
60	40666	2.87325	1.22136	1	0.0394	0.0385436	0.0896886		0.610682	0.372933	3.14159	2.88932	14074.6
63	26722	1.98588	1.17532	1	0.0394	0.0384943	0.0896886		0.587658	0.345342	3.14159	1.72949	15450.8
64	22902	1.47873	0.889804	1	0.0394	0.0414411	0.0896886		0.444902	0.197938	3.14159	0.735097	31155.1
66	29932	1.7056	1.25209	1	0.0394	0.0400202	0.0896886		0.626045	0.391932	3.14159	1.5862	18870.3
67	22933	2.01796	1.1782	1	0.0394	0.0393939	0.0896886		0.589102	0.347041	3.14159	1.77192	12942.4
72	35192	2.54603	1.09565	1	0.0394	0.0391048	0.0896886		0.547827	0.300114	3.14159	2.05615	17115.5
75	45235	2.42944	1.26153	1	0.0394	0.0392535	0.0896886		0.630763	0.397862	3.14159	2.51101	18014.7
77	41761	3.2316	1.32289	1	0.0394	0.0404831	0.0896886		0.661444	0.437508	3.14159	3.83565	10887.6
78	30551	2.60086	1.33409	1	0.0394	0.0391756	0.0896886		0.667046	0.44495	3.14159	3.014	10136.4
80	15988	1.49592	0.931073	1	0.0394	0.0393552	0.0896886		0.465536	0.216724	3.14159	0.807203	19806.7
84	23275	1.8678	0.979384	1	0.0394	0.0401619	0.0896886		0.489692	0.239798	3.14159	1.16117	20044.5
86	30750	2.93609	1.16949	1	0.0394	0.0411227	0.0896886		0.584744	0.341925	3.14159	2.73516	11242.5
89	22717	1.95923	1.05096	1	0.0394	0.0403911	0.0896886		0.525478	0.276127	3.14159	1.39569	16276.5
90	19658	1.56089	1.0292	1	0.0394	0.0363552	0.0896886		0.514602	0.264815	3.14159	1.01315	19402.8
92	20991	1.3865	1.16613	1	0.0394	0.0409783	0.0896886		0.583067	0.339967	3.14159	1.06568	19697.3
93	17309	1.50383	0.932902	1	0.0394	0.0363816	0.0896886		0.466451	0.217577	3.14159	0.815369	21228.4
95	26923	2.37421	1.07637	1	0.0394	0.0405944	0.0896886		0.538186	0.289644	3.14159	1.83392	14680.6
96	34000	2.67003	1.22105	1	0.0394	0.0410911	0.0896886		0.610526	0.372742	3.14159	2.64999	12830.2
98	32878	2.18165	1.29087	1	0.0394	0.0381293	0.0896886		0.645434	0.416586	3.14159	2.29208	14344.1
99	27534	2.5229	1.24723	1	0.0394	0.03664	0.0896886		0.623614	0.388894	3.14159	2.57442	10695.2
103	36418	2.92501	1.22034	1	0.0394	0.0386479	0.0896886		0.61017	0.372308	3.14159	2.94542	12364.3
104	32041	2.36751	1.3099	1	0.0394	0.0429932	0.0896886		0.654949	0.428958	3.14159	2.60206	12313.7
106	12719	2.25591	1.0648	1	0.0394	0.0439165	0.0896886		0.5324	0.28345	3.14159	1.69279	7513.63
109	25049	2.61566	1.10233	1	0.0394	0.0385502	0.0896886		0.551166	0.303784	3.14159	2.14562	11674.5
110	34252	2.27755	1.1484	1	0.0394	0.0387212	0.0896886		0.5742	0.329706	3.14159	1.96258	17452.5
111	20737	1.60631	1.08612	1	0.0394	0.0404974	0.0896886		0.543061	0.294915	3.14159	1.15282	17988.1
114	17740	1.71914	1.03167	1	0.0394	0.0376782	0.0896886		0.515836	0.266087	3.14159	1.14962	15431.2
120	16229	1.3884	1.19547	1	0.0394	0.0435014	0.0896886		0.597736	0.357288	3.14159	1.11112	14605.9
129	30632	2.61378	1.16743	1	0.0394	0.0370092	0.0896886		0.583716	0.340724	3.14159	2.38129	12863.6
133	46357	2.55327	1.31502	1	0.0394	0.039297	0.0896886		0.657511	0.432321	3.14159	2.87244	16138.5
140	26479	2.09604	1.10609	1	0.0394	0.0394555	0.0896886		0.553046	0.30586	3.14159	1.65978	15953.3
151	30072	2.91343	1.2049	1	0.0394	0.038731	0.0896886		0.602448	0.362944	3.14159	2.86401	10500
155	44933	2.4231	1.19647	1	0.0394	0.0410909	0.0896886		0.598236	0.357886	3.14159	2.27596	19742.5
158	40298	2.71939	1.28765	1	0.0394	0.0381919	0.0896886		0.643827	0.414514	3.14159	2.98234	13512.2
159	19205	1.69281	1.10883	1	0.0394	0.042435	0.0896886		0.554416	0.307377	3.14159	1.27776	15030.3
163	28544	1.60876	1.0567	1	0.0394	0.0404906	0.0896886		0.52835	0.279154	3.14159	1.10196	25902.9
165	32152	2.92481	1.01749	1	0.0394	0.0381449	0.0896886		0.508745	0.258822	3.14159	2.10243	15292.8
175	17684	2.23398	1.06719	1	0.0394	0.0391731	0.0896886		0.533593	0.284721	3.14159	1.68005	10525.9
178	40605	2.75267	1.12982	1	0.0394	0.0385963	0.0896886		0.564908	0.319121	3.14159	2.38212	17045.7
180	9376	1.80222	0.914083	1	0.0394	0.0387857	0.0896886		0.457042	0.208887	3.14159	0.982734	9540.73
182	35379	2.57596	0.999119	1	0.0394	0.0401229	0.0896886		0.499559	0.249559	3.14159	1.75848	20119
196	29868	2.6865	1.04882	1	0.0394	0.0361699	0.0896886		0.524408	0.275004	3.14159	2.01896	14793.7
197	52729	2.98641	1.11955	1	0.0394	0.0405879	0.0896886		0.559773	0.313346	3.14159	2.57248	20497.4
211	21343	1.62813	1.06311	1	0.0394	0.0385922	0.0896886		0.531554	0.28255	3.14159	1.13067	18876.5
214	43378	2.64871	1.09971	1	0.0394	0.0375776	0.0896886		0.549857	0.302342	3.14159	2.16766	20011.5
216	19351	1.86235	1.19279	1	0.0394	0.039691	0.0896886		0.596394	0.355685	3.14159	1.63675	11822.8
217	27837	2.35307	1.14016	1	0.0394	0.0378695	0.0896886		0.570078	0.324989	3.14159	2.01442	13818.9
221	32650	3.03569	1.17692	1	0.0394	0.0383289	0.0896886		0.588458	0.346283	3.14159	2.87569	11353.8
228	28755	2.86574	1.27827	1	0.0394	0.0401186	0.0896886		0.639134	0.408492	3.14159	3.13084	9184.44
230	22751	1.94724	1.17909	1	0.0394	0.0412643	0.0896886		0.589546	0.347564	3.14159	1.69705	13406.2
232	20895	1.91454	1.05179	1	0.0394	0.0363178	0.0896886		0.525894	0.276565	3.14159	1.35884	15377.1
235	25716	1.87163	1.10195	1	0.0394	0.0374387	0.0896886		0.550974	0.303573	3.14159	1.43467	17924.7
236	23132	1.94456	1.03248	1	0.0394	0.0367738	0.0896886		0.516239	0.266503	3.14159	1.33993	17263.6
243	35649	2.69926	1.10135	1	0.0394	0.0399517	0.0896886		0.550677	0.303246	3.14159	2.22177	16045.3
247	15342	1.60338	1.02104	1	0.0394	0.0400841	0.0896886		0.51052	0.26063	3.14159	1.03416	14835.2
270	22699	2.18901	1.08825	1	0.0394	0.0397121	0.0896886		0.544123	0.29607	3.14159	1.69866	13362.9
271	31871	2.49641	1.41648	1	0.0394	0.0419008	0.0896886		0.708238	0.501602	3.14159	3.18988	9991.29
274	38355	2.94957	1.03106	1	0.0394	0.0376814	0.0896886		0.51553	0.265771	3.14159	2.17577	17628.3
280	21922	1.38971	1.14399	1	0.0394	0.0412996	0.0896886		0.571995	0.327178	3.14159	1.03647	21150.6
286	42328	2.51083	1.18938	1	0.0394	0.0412708	0.0896886		0.59469	0.353656	3.14159	2.34916	18018.4
Biological replicate 4
Cell #	Count	Ellipse long (µm)	Ellipse small (µm)	Max Dark (frames)	Max Displacement (µm)	Mean Loc Precision (µm)	Mean Loc Sigma (µm)		R	R2	Pi	V = πR2 · (L − 2R/3) (um3)	Density (ribosomes/um3)
0	17085	1.60975	0.904753	1	0.0394	0.03805	0.0894793		0.452376	0.204644	3.14159	0.841032	20314.3
1	19037	1.73474	0.998772	1	0.0394	0.0425375	0.0894793		0.499386	0.249386	3.14159	1.09828	17333.5
3	25288	2.46223	1.0767	1	0.0394	0.0395671	0.0894793		0.538349	0.289819	3.14159	1.91507	13204.7
4	19248	2.46407	0.980581	1	0.0394	0.0389284	0.0894793		0.49029	0.240385	3.14159	1.614	11925.6
5	21720	2.27588	0.903812	1	0.0394	0.0384793	0.0894793		0.451906	0.204219	3.14159	1.26686	17144.8
6	23804	2.29468	1.06286	1	0.0394	0.041299	0.0894793		0.531428	0.282416	3.14159	1.72159	13826.8
7	19680	2.54296	1.00778	1	0.0394	0.0405991	0.0894793		0.50389	0.253905	3.14159	1.76048	11178.8
8	21270	2.39538	0.894468	1	0.0394	0.0381012	0.0894793		0.447234	0.200018	3.14159	1.31785	16140
9	19534	2.06173	0.944004	1	0.0394	0.0400181	0.0894793		0.472002	0.222786	3.14159	1.22277	15975.2
10	18059	2.08368	0.970602	1	0.0394	0.0397268	0.0894793		0.485301	0.235517	3.14159	1.30233	13866.7
11	13183	1.92976	0.926617	1	0.0394	0.0396807	0.0894793		0.463309	0.214655	3.14159	1.09306	12060.6
12	108561	2.95943	1.09946	1	0.0394	0.0377135	0.0894793		0.549729	0.302202	3.14159	2.46173	44099.5
16	20676	1.97293	0.99845	1	0.0394	0.0374073	0.0894793		0.499225	0.249226	3.14159	1.28415	16100.9
18	22833	2.40365	0.991792	1	0.0394	0.0389641	0.0894793		0.495896	0.245913	3.14159	1.60155	14256.8
19	19129	2.13831	0.9901	1	0.0394	0.0388777	0.0894793		0.49505	0.245074	3.14159	1.39224	13739.8
20	15743	2.14327	0.849854	1	0.0394	0.0395408	0.0894793		0.424927	0.180563	3.14159	1.05508	14921.1
21	20242	2.10208	0.992308	1	0.0394	0.0417069	0.0894793		0.496154	0.246169	3.14159	1.36986	14776.6
22	19876	2.05801	0.897033	1	0.0394	0.0407302	0.0894793		0.448516	0.201167	3.14159	1.11166	17879.6
24	24706	2.03572	1.03491	1	0.0394	0.041053	0.0894793		0.517457	0.267762	3.14159	1.42226	17370.9
25	20902	2.25934	1.04106	1	0.0394	0.0408082	0.0894793		0.520528	0.270949	3.14159	1.62779	12840.7
Technical replicate of biological replicate 4
Cell #	Count	Ellipse long (µm)	Ellipse small (µm)	Max Dark (frames)	Max Displacement (µm)	Mean Loc Precision (µm)	Mean Loc Sigma (µm)		R	R2	Pi	V = πR2 · (L − 2R/3) (um3)	Density (ribosomes/um3)
1	13405	1.66781	0.913336	1	0.0412	0.0386424	0.0894793		0.456668	0.208546	3.14159	0.893232	15007.3
2	16009	2.43118	0.818766	1	0.0412	0.0380021	0.0894793		0.409383	0.167595	3.14159	1.13635	14088
3	14640	1.76824	0.883954	1	0.0412	0.039256	0.0894793		0.441977	0.195344	3.14159	0.90433	16188.8
6	33567	3.0621	1.07167	1	0.0412	0.04004	0.0894793		0.535833	0.287117	3.14159	2.43981	13758
7	24870	2.08464	1.23253	1	0.0412	0.0443189	0.0894793		0.616263	0.379779	3.14159	1.99703	12453.5
9	19486	2.44767	0.954948	1	0.0412	0.0399062	0.0894793		0.477474	0.227982	3.14159	1.52509	12776.9
10	23624	2.70007	1.09434	1	0.0412	0.0401674	0.0894793		0.547168	0.299392	3.14159	2.1965	10755.3
13	9854	1.6803	0.895511	1	0.0412	0.0394744	0.0894793		0.447756	0.200485	3.14159	0.870313	11322.4
14	19748	1.3795	0.943193	1	0.0412	0.0477169	0.0894793		0.471597	0.222403	3.14159	0.744187	26536.3
15	20158	2.5364	1.03216	1	0.0412	0.0399021	0.0894793		0.51608	0.266339	3.14159	1.8344	10988.9
n	Ribosomes/cell	Length	width									Volume	Ribosomes/um3
264	19628.8	2.04188	1.009									1.43766	14311.9

[truncated: 9 more sheets: CGXII+GLU+CAA_STA, BHI+GLU_STA, BHI+GLU+CAA_STA, Chemostat_0.2h-1, Chemostat_0.3h-1, Chemostat_0.43h-1, SM55_CGXII+PYR_EXP, SM55_CGXII+GLU_EXP, SM55_BHI+GLU_EXP]
