# Supplementary material for: Growth-rate dependency of ribosome abundance and translation elongation rate in Corynebacterium glutamicum differs from that in Escherichia coli
Source: Nat Commun. 2023 Sep 12;14:5611. doi: 10.1038/s41467-023-41176-y (PMC10497606; doi:10.1038/s41467-023-41176-y)
Supplement: Supplementary file 7 — Source Code [file 41467_2023_41176_MOESM7_ESM.zip]

Archive with 3 entries (3 files):
- SupplementaryDataFile_UpshiftSimulations.m
- SupplementaryModelFile.m
- SupplementaryModelFile_odes.m
