# Supplementary material for: Growth-rate dependency of ribosome abundance and translation elongation rate in Corynebacterium glutamicum differs from that in Escherichia coli
Source: Nat Commun. 2023 Sep 12;14:5611. doi: 10.1038/s41467-023-41176-y (PMC10497606; doi:10.1038/s41467-023-41176-y)
Supplement: Supplementary file 7 — Source Code [file 41467_2023_41176_MOESM7_ESM.zip › SupplementaryDataFile_UpshiftSimulations.m]

%% Supplementary data file implemented by Martin Cerff
%% This file contains the data plotted in Fig. 5d and SI Fig. 9 (simulated nutrient upshifts), as well as plot functions to generate the plots
%% Version: V.2023-08-14

%% Main document, Fig. 5d
%% C. glutamicum / Ribosomal fraction and growth rate over time before and after nutrient upshift
t_low=[-7200/4;0;0.00635565313439660;0.0127113062687932;0.0190669594031898;0.0575777413792534;0.0960885233553169;0.134599305331380;0.173110087307444;0.241411767672681;0.309713448037919;0.378015128403156;0.446316808768393;0.514618489133630;0.623999430917416;0.733380372701202;0.842761314484987;0.952142256268773;1.06152319805256;1.31475837369641;1.56799354934027;1.82122872498412;2.07446390062798;2.32769907627183;2.78598282348067;2.92346794764333;3.06095307180598;3.19843819596863;3.33592332013129;3.47340844429394;3.54946818319740;3.62552792210087;3.70158766100433;3.77764739990779;4.34880926133995;4.91997112277210;5.49113298420426;6.06229484563641;7.21526698528956;8.36823912494270;9.52121126459585;10.6741834042490;12.8477996835007;15.0214159627524;17.1950322420042;19.3686485212559;22.5634262376733;25.7582039540906;28.9529816705080;32.1477593869254;37.9856526598323;43.8235459327393;49.6614392056462;55.4993324785531;61.3372257514600;72.1434119146226;82.9495980777852;93.7557842409477;104.561970404110;115.368156567273;126.174342730435;137.101972344687;148.029601958939;158.957231573190;169.884861187442;180.812490801693;192.126333514262;203.440176226830;214.754018939399;226.067861651967;237.381704364535;248.695547077104;262.566744566172;276.437942055240;290.309139544309;304.180337033377;318.051534522446;331.922732011514;348.909577484391;365.896422957268;382.883268430146;399.870113903023;416.856959375900;433.843804848777;463.855213193329;493.866621537881;523.878029882434;553.889438226986;583.900846571538;613.912254916090;643.923663260642;692.987139958781;707.706182968223;722.425225977665;737.144268987107;751.863311996549;766.582355005991;781.301398015433;785.907380382598;790.513362749763;795.119345116927;799.725327484092;804.331309851257;808.937292218421;816.307169819030;823.677047419640;831.046925020249;838.416802620858;845.786680221467;856.021680613551;866.256681005634;876.491681397718;886.726681789801;896.961682181885;911.711795939249;926.461909696613;941.212023453977;955.962137211341;970.712250968705;999.641331606038;1028.57041224337;1057.49949288070;1086.42857351804;1115.35765415537;1154.97966336102;1194.60167256668;1234.22368177233;1273.84569097799;1313.46770018364;1405.60385195591;1497.74000372818;1589.87615550045;1682.01230727272;1867.96256361164;2053.91281995056;2239.86307628947;2425.81333262839;2611.76358896731;3577.61794403169;4543.47229909607;5509.32665416045;6475.18100922482;16133.7245598686;25792.2681105124;35450.8116611562;132036.247167594;228621.682674032;325207.118180470;425207.118180470;525207.118180470;625207.118180470;725207.118180470;825207.118180470;925207.118180470;1000000]./3600;
fr_low=[0.137978371030000; 0.137978371030000;0.137978371018958;0.137978370982484;0.137978370905936;0.137978368614690;0.137978361849525;0.137978348511613;0.137978326888801;0.137978264902932;0.137978169014130;0.137978037639101;0.137977871107542;0.137977670629790;0.137977283358586;0.137976820967308;0.137976291110050;0.137975700992738;0.137975057312027;0.137973391232907;0.137971527699221;0.137969512014159;0.137967377229585;0.137965148248228;0.137960936294155;0.137959638854100;0.137958327251344;0.137957005247063;0.137955676992497;0.137954346279623;0.137953610014722;0.137952874083165;0.137952138448385;0.137951403082799;0.137945890173608;0.137940394360668;0.137934916765548;0.137929458087870;0.137918498879016;0.137907621774582;0.137896829280780;0.137886123761471;0.137866188316961;0.137846586344819;0.137827334965248;0.137808450402868;0.137781402022320;0.137755243410567;0.137730036220613;0.137705846683548;0.137664499457663;0.137627247317208;0.137594617318502;0.137567193049021;0.137545617215808;0.137523586814115;0.137529147426766;0.137568203465846;0.137647482373916;0.137774348040002;0.137956487092000;0.138204608501315;0.138525181511021;0.138923910435363;0.139404090191757;0.139966758266490;0.140633905272369;0.141382805701988;0.142207451154022;0.143086117945148;0.143986681448665;0.144890175445318;0.145999698895140;0.147117088990446;0.148245868881756;0.149384680573532;0.150531531177184;0.151686083478274;0.153111192078448;0.154549409551001;0.156000816060875;0.157465201762076;0.158942509331499;0.160432852671384;0.163098015903558;0.165804685873139;0.168553149638646;0.171343575115123;0.174162188317711;0.176962112119103;0.179697715961701;0.183992139447873;0.185230639899842;0.186441938236137;0.187619997097834;0.188757373429986;0.189844322081905;0.190866007452912;0.191169134027099;0.191462896747638;0.191746364309502;0.192018544775359;0.192278409588633;0.192524979428485;0.192889589569394;0.193214853524329;0.193499774330320;0.193745702650071;0.193955639450920;0.194194947851160;0.194383626920359;0.194532315827639;0.194649675587171;0.194742327983762;0.194842297486432;0.194913450192934;0.194963662572759;0.194998157716051;0.195021157222176;0.195043214600552;0.195047979042361;0.195043821455068;0.195034974211993;0.195024045332174;0.195008561685898;0.194994911179859;0.194983771141179;0.194974891436015;0.194968572368626;0.194958035399652;0.194952601396508;0.194950096397761;0.194949065695532;0.194948951863698;0.194948853402538;0.194948532772794;0.194948390608001;0.194948437795695;0.194948447962117;0.194948482731780;0.194948485714129;0.194948488124730;0.194948487484233;0.194948487363467;0.194948487369025;0.194948487368331;0.194948487368316;0.194948487368308;0.194948487368308;0.194948487368308;0.194948487368308;0.194948487368308;0.194948487368308;0.194948487368308;0.194948487368308];
mu_low=[0.0615339660909410;0.0615339660909410;0.0615881678952982;0.0617033739279512;0.0618789426137598;0.0640236313711948;0.0678731210709206;0.0730559359441440;0.0792153748049347;0.0916794876289881;0.105056783377769;0.118563158018235;0.131762121564190;0.144416551345559;0.163295959466119;0.180332687327066;0.195578155821267;0.209173998677636;0.221292692968721;0.244591526130353;0.262640365065513;0.276800012852258;0.288056984072678;0.297108563141461;0.309274193457705;0.312050081036285;0.314365857634817;0.316081713500185;0.317080063471421;0.317436210122944;0.317482050338651;0.317509979490035;0.317536470242477;0.317561931519860;0.317678708917049;0.317734762656571;0.317760693140927;0.317777384458351;0.317790842768886;0.317785524460727;0.317776595473205;0.317764461464969;0.317731201419955;0.317696179954476;0.317635428607906;0.317602646338688;0.317538184474657;0.317473075430270;0.317409817981377;0.317348479765960;0.317242545062256;0.317146362462445;0.317061550469841;0.316990470398447;0.316934085663344;0.316877305498238;0.316893327792963;0.316997807335033;0.317208837407322;0.317546118038087;0.318030076648446;0.318689208969692;0.319540732064022;0.320599947513300;0.321875555612747;0.323370610413602;0.325143395119894;0.327133903607866;0.329325655378828;0.331662534745873;0.334055977401319;0.336462116521475;0.339411992240404;0.342384749239384;0.345390301935456;0.348421796083143;0.351475445854163;0.354551298934910;0.358347770656087;0.362180332409116;0.366049112424608;0.369953242349881;0.373892624484601;0.377867722203311;0.384977728295311;0.392199799963573;0.399534599631394;0.406981021478025;0.414499322333222;0.421962232512664;0.429243214681455;0.440620192270056;0.443875576307607;0.447036177924547;0.450079655260033;0.452972499912203;0.455627906164738;0.457951527680675;0.458591214671892;0.459169673126554;0.459674352090827;0.460113442579789;0.460486098962294;0.460761114149690;0.460973049042324;0.461071888414536;0.461039907608614;0.460894716005044;0.460725473921130;0.460527438394252;0.460346134206251;0.460189735286997;0.460080840384660;0.460004237594746;0.459909324351353;0.459836338033787;0.459797498637363;0.459771008202293;0.459740443120710;0.459709711807269;0.459697090798644;0.459693898060480;0.459692421322523;0.459693240682681;0.459695819596748;0.459700251977999;0.459705019773031;0.459708722439899;0.459712215638034;0.459715718533969;0.459717810911596;0.459718875415288;0.459719310922090;0.459719385874950;0.459719428029844;0.459719561088032;0.459719612149949;0.459719588870796;0.459719584987235;0.459719561857336;0.459719567469100;0.459719568292554;0.459719568092642;0.459719568125886;0.459719568124760;0.459719568124731;0.459719568124737;0.459719568124738;0.459719568124738;0.459719568124737;0.459719568124738;0.459719568124738;0.459719568124738;0.459719568124738;0.459719568124737];

t_mid=[-7200/4;0;0.0169544971826634;0.0339089943653268;0.0508634915479902;0.136216163391298;0.221568835234606;0.306921507077914;0.392274178921221;0.557383279578417;0.722492380235612;0.887601480892808;1.05271058155000;1.21781968220720;1.50435800918828;1.79089633616937;1.87685783426369;1.96281933235802;2.04878083045234;2.13474232854667;2.22070382664099;2.31100826157999;2.40131269651899;2.49161713145798;2.58192156639698;2.90197966379796;3.22203776119895;3.54209585859993;4.06338803202413;4.58468020544833;5.10597237887253;5.62726455229673;7.02397787680921;8.42069120132170;9.81740452583418;11.2141178503467;13.7568447862643;16.2995717221819;18.8422986580995;21.3850255940171;23.9277525299347;29.2168321913334;34.5059118527320;39.7949915141307;45.0840711755293;50.3731508369280;60.0992588487360;69.8253668605441;79.5514748723522;89.2775828841603;99.0036908959684;109.864481950738;120.725273005508;131.586064060277;142.446855115047;153.307646169816;164.440359740386;175.573073310955;186.705786881524;197.838500452094;208.971214022663;222.931487129946;236.891760237230;250.852033344513;264.812306451797;278.772579559080;292.732852666364;318.958791688112;339.632098295211;360.305404902310;380.978711509409;401.652018116508;422.325324723608;442.998631330707;481.596322080092;512.583060402555;543.569798725018;574.556537047481;605.543275369944;636.530013692407;667.516752014870;755.911189040780;819.078395452605;867.366598802632;903.937382865668;933.349915133994;955.535139598061;973.942861698183;992.350583798305;997.872900428341;1003.39521705838;1008.91753368841;1014.43985031845;1019.96216694849;1028.02146680738;1036.08076666628;1044.14006652517;1052.19936638406;1060.25866624296;1068.90589642053;1077.55312659811;1086.20035677568;1094.84758695326;1103.49481713083;1115.72082368844;1127.94683024606;1140.17283680367;1152.39884336128;1164.62484991890;1192.89057066672;1221.15629141454;1249.42201216236;1277.68773291018;1305.95345365800;1344.98990877022;1384.02636388244;1423.06281899467;1462.09927410689;1501.13572921911;1540.17218433134;1610.89378909173;1681.61539385212;1752.33699861251;1823.05860337289;1893.78020813328;1964.50181289367;2171.15091080681;2377.80000871995;2584.44910663309;2791.09820454623;2997.74730245937;3452.12181837041;3906.49633428144;4360.87085019247;4815.24536610350;5269.61988201453;7430.72959183106;9591.83930164759;11752.9490114641;13914.0587212806;35525.1558194459;57136.2529176112;78747.3500157765;178747.350015777;278747.350015777;378747.350015777;478747.350015777;578747.350015777;678747.350015777;778747.350015777;878747.350015777;978747.350015777;1000000]./3600;
fr_mid=[0.118369149940000; 0.118369149940000;0.118369149901762;0.118369149773183;0.118369149502997;0.118369144081655;0.118369129319738;0.118369101547573;0.118369058149613;0.118368925935323;0.118368727469765;0.118368466509659;0.118368150307460;0.118367786390331;0.118367061782280;0.118366246376932;0.118365988423815;0.118365725447576;0.118365458538007;0.118365189121867;0.118364918748906;0.118364635065744;0.118364352194218;0.118364070269039;0.118363789322955;0.118362805430195;0.118361833974519;0.118360875059618;0.118359336762904;0.118357830979578;0.118356359576079;0.118354923565258;0.118351255278551;0.118347853176882;0.118344725409252;0.118341879817024;0.118337450001442;0.118334033552053;0.118331684855097;0.118330460340261;0.118330418395214;0.118334390589903;0.118344329093787;0.118360863545161;0.118384675196197;0.118416503894968;0.118498586592970;0.118615573585280;0.118773011011851;0.118976681883019;0.119232305059658;0.119585558393739;0.120017255727867;0.120531603517687;0.121129936056274;0.121811090929903;0.122557167280534;0.123317797605557;0.124079898935325;0.124843599266143;0.125611621255728;0.126582273176179;0.127561503315157;0.128548467963726;0.129542833529936;0.130544810915380;0.131554672155372;0.133473164853245;0.135005321511350;0.136555022056782;0.138122375954524;0.139707550524863;0.141310704538429;0.142931969691314;0.146007859000002;0.148523778147285;0.151081611947559;0.153681794300140;0.156324746925304;0.159010870569071;0.161740550215258;0.169769913429930;0.175640434490196;0.180055029209889;0.183274513490876;0.185755092406280;0.187545749065555;0.188963575219679;0.190298322142719;0.190678785320209;0.191047769811890;0.191403767672323;0.191745227616140;0.192070465846559;0.192512245438800;0.192910470567657;0.193261574948990;0.193564564793766;0.193821327665526;0.194050443410216;0.194238519769668;0.194392601479621;0.194518740327437;0.194622009628938;0.194736753897580;0.194823307996378;0.194888560710278;0.194937360354684;0.194973535568051;0.195021837688867;0.195040842827263;0.195044642892553;0.195040283453073;0.195031595175519;0.195017028382247;0.195002274973193;0.194989134412472;0.194977737957539;0.194968695786616;0.194962176639024;0.194955250330647;0.194951738375712;0.194949507226208;0.194948191038415;0.194947941882622;0.194948335257399;0.194949735489227;0.194948503078314;0.194945448111385;0.194944124275805;0.194946327133692;0.194949140171715;0.194949293770382;0.194948357569412;0.194948244717449;0.194948527597564;0.194948502205022;0.194948510663948;0.194948489547752;0.194948486612632;0.194948487339545;0.194948487370336;0.194948487368422;0.194948487368306;0.194948487368308;0.194948487368308;0.194948487368308;0.194948487368308;0.194948487368308;0.194948487368308;0.194948487368308;0.194948487368308;0.194948487368308];
mu_mid=[0.165360002167606; 0.165360002167606;0.165444446713925;0.165623171128159;0.165894153141204;0.168393356952714;0.172557060726948;0.177884646593785;0.183913837938526;0.196332444790701;0.208418978074468;0.219437131705200;0.229181074668769;0.237670416589803;0.249741893086683;0.258861059192475;0.261069421222578;0.262964703270819;0.264431544980257;0.265340178293992;0.265715369337365;0.265823679404815;0.265857424906690;0.265875858518443;0.265887290021223;0.265931403571812;0.265958693102443;0.265992847657833;0.266019434244034;0.266035246305735;0.266049658924164;0.266054257145640;0.266073445888183;0.266074254055806;0.266066949730876;0.266072923660977;0.266070893831761;0.266066512945099;0.266064048736169;0.266063303979550;0.266066405060097;0.266080592112773;0.266108882800013;0.266154087501429;0.266218274290138;0.266303026288015;0.266520980061114;0.266830707802254;0.267246722114157;0.267784503300761;0.268459339598286;0.269391812657790;0.270531271503787;0.271889240782631;0.273468915171060;0.275268332238473;0.277239179415993;0.279249457133905;0.281262952488348;0.283283616750699;0.285311897873216;0.287879813545101;0.290474017516291;0.293085960084121;0.295718403349394;0.298373936430695;0.301048587163853;0.306135942837300;0.310199151566218;0.314312080915748;0.318473416491859;0.322683462647216;0.326943269045727;0.331252964727898;0.339433982857369;0.346129912407166;0.352941036161556;0.359868230815962;0.366912581442545;0.374075074176337;0.381356177886944;0.402781722993645;0.418440924685707;0.430193736030218;0.438726815685673;0.445250386736495;0.449891527084165;0.453480398031396;0.456710311183852;0.457550105640693;0.458337932502287;0.459059994068416;0.459683238492944;0.460190405197753;0.460724783692734;0.461010146065212;0.461065848423717;0.460956535168717;0.460796509105889;0.460692991785902;0.460493460102917;0.460318690602755;0.460204491408962;0.460112316997874;0.460005125578335;0.459924545826836;0.459865841113926;0.459820874013126;0.459787135134678;0.459740471411373;0.459714550596935;0.459700910571057;0.459695674425390;0.459694821895845;0.459696892620388;0.459699885029777;0.459703888705365;0.459707446294793;0.459710533067925;0.459713275135020;0.459716871752522;0.459717939252671;0.459718620638772;0.459719456499548;0.459719600341438;0.459719837617337;0.459719237378296;0.459719165114613;0.459719994815817;0.459720627160784;0.459720418697414;0.459719489299320;0.459719208482914;0.459719593668653;0.459719672919592;0.459719559854296;0.459719564623182;0.459719560122284;0.459719567205677;0.459719568414434;0.459719568137571;0.459719568124370;0.459719568124713;0.459719568124738;0.459719568124738;0.459719568124738;0.459719568124738;0.459719568124738;0.459719568124738;0.459719568124738;0.459719568124737;0.459719568124738;0.459719568124738];

AX_1=figure(); 
hold on
plot(t_low, fr_low, 'b:', 'linewidth',1.5); 
plot(t_mid, fr_mid, 'r:', 'linewidth',1.5); 
xlabel('Simulated cultivation time [h]','fontsize',16,'fontweight','bold');
ylabel('\phi_{R} (...), (-)','fontsize',16,'fontweight','bold')
ylim([0 0.6]);
xlim([-0.5 0.5]);
box on
ax=gca;
ax.FontSize=16;
ax.FontWeight='bold';
hold off
hold on
plot(t_low, mu_low,'b-','linewidth',1.5); 
plot(t_mid, mu_mid,'r-','linewidth',1.5); 
xlabel('{\it t_{sim}}, (h)','fontsize',16,'fontweight','bold');
ylabel('\mu, (h^{-1}), \phi_{R}, (-)','fontsize',16,'fontweight','bold')
ylim([0 0.6]);
xlim([-0.5 0.5]);
legend('{\it \phi_{R,low}}','{\it \phi_{R,mid}}','{\it \mu_{low}}','{\it \mu_{mid}}','location','northwest')
box on
ax=gca;
ax.FontSize=16;
ax.FontWeight='bold';
hold off
hold on
plot([0;0],[0;0.6],'k:','linewidth',1); 
hold off
saveas(AX_1,'Figure_upshift_mu_phiR','svg');
saveas(AX_1,'Figure_upshift_mu_phiR','png');
saveas(AX_1,'Figure_upshift_mu_phiR','fig');

%% Supplementary information, Supplementary Fig.9a
%% C. glutamicum / Ribosome elongation and rrn operon initiation rates over time before and after nutrient upshift
t_low=[-7200/4;0;0.00635565313439660;0.0127113062687932;0.0190669594031898;0.0575777413792534;0.0960885233553169;0.134599305331380;0.173110087307444;0.241411767672681;0.309713448037919;0.378015128403156;0.446316808768393;0.514618489133630;0.623999430917416;0.733380372701202;0.842761314484987;0.952142256268773;1.06152319805256;1.31475837369641;1.56799354934027;1.82122872498412;2.07446390062798;2.32769907627183;2.78598282348067;2.92346794764333;3.06095307180598;3.19843819596863;3.33592332013129;3.47340844429394;3.54946818319740;3.62552792210087;3.70158766100433;3.77764739990779;4.34880926133995;4.91997112277210;5.49113298420426;6.06229484563641;7.21526698528956;8.36823912494270;9.52121126459585;10.6741834042490;12.8477996835007;15.0214159627524;17.1950322420042;19.3686485212559;22.5634262376733;25.7582039540906;28.9529816705080;32.1477593869254;37.9856526598323;43.8235459327393;49.6614392056462;55.4993324785531;61.3372257514600;72.1434119146226;82.9495980777852;93.7557842409477;104.561970404110;115.368156567273;126.174342730435;137.101972344687;148.029601958939;158.957231573190;169.884861187442;180.812490801693;192.126333514262;203.440176226830;214.754018939399;226.067861651967;237.381704364535;248.695547077104;262.566744566172;276.437942055240;290.309139544309;304.180337033377;318.051534522446;331.922732011514;348.909577484391;365.896422957268;382.883268430146;399.870113903023;416.856959375900;433.843804848777;463.855213193329;493.866621537881;523.878029882434;553.889438226986;583.900846571538;613.912254916090;643.923663260642;692.987139958781;707.706182968223;722.425225977665;737.144268987107;751.863311996549;766.582355005991;781.301398015433;785.907380382598;790.513362749763;795.119345116927;799.725327484092;804.331309851257;808.937292218421;816.307169819030;823.677047419640;831.046925020249;838.416802620858;845.786680221467;856.021680613551;866.256681005634;876.491681397718;886.726681789801;896.961682181885;911.711795939249;926.461909696613;941.212023453977;955.962137211341;970.712250968705;999.641331606038;1028.57041224337;1057.49949288070;1086.42857351804;1115.35765415537;1154.97966336102;1194.60167256668;1234.22368177233;1273.84569097799;1313.46770018364;1405.60385195591;1497.74000372818;1589.87615550045;1682.01230727272;1867.96256361164;2053.91281995056;2239.86307628947;2425.81333262839;2611.76358896731;3577.61794403169;4543.47229909607;5509.32665416045;6475.18100922482;16133.7245598686;25792.2681105124;35450.8116611562;132036.247167594;228621.682674032;325207.118180470;425207.118180470;525207.118180470;625207.118180470;725207.118180470;825207.118180470;925207.118180470;1000000]./3600;
kR_low=[	1.53	1.524629016	1.525971976	1.52882644	1.533176511	1.586315559	1.68169457	1.810109521	1.962722464	2.271547299	2.602999041	2.937650198	3.264686064	3.578231605	4.046021025	4.468158869	4.845919175	5.182811046	5.483107706	6.060470675	6.507771363	6.858723006	7.137765687	7.36217376	7.663864826	7.732724493	7.790184416	7.832779466	7.857595099	7.866496687	7.86767466	7.86840876	7.869107206	7.869780131	7.87298872	7.874691623	7.875647021	7.876372414	7.877331884	7.877821349	7.878216542	7.878527363	7.878841842	7.879093667	7.878687311	7.878953717	7.878901007	7.878781325	7.878653133	7.878514318	7.87824988	7.87799312	7.877754103	7.87755813	7.877392387	7.877242799	7.877322586	7.877682601	7.878386669	7.879501264	7.881091199	7.883246731	7.886018366	7.889450103	7.8935573	7.898341885	7.903968224	7.910232459	7.91705202	7.924268834	7.931534379	7.938848614	7.947590995	7.956307783	7.96503751	7.973693514	7.982295435	7.990861971	8.001253965	8.011573088	8.021817441	8.031978368	8.042056486	8.052055805	8.069510924	8.086691098	8.103596516	8.120198007	8.136361538	8.151801099	8.166221732	8.187011727	8.192353962	8.197083298	8.201070466	8.20404809	8.204894276	8.202593874	8.201027043	8.198772907	8.195650329	8.191850802	8.187405292	8.181803036	8.170093603	8.158088649	8.145511158	8.132609826	8.120824033	8.107330353	8.096272286	8.087335437	8.080546799	8.075357565	8.069548924	8.065323007	8.062564754	8.060674059	8.059187635	8.057737569	8.057319528	8.057435317	8.057774936	8.058240846	8.05892588	8.05956775	8.060111813	8.060543816	8.060866316	8.06136341	8.0616248	8.061747054	8.061797314	8.061803336	8.061808147	8.06182374	8.061830514	8.061828154	8.061827666	8.061825822	8.061825797	8.061825712	8.061825735	8.061825741	8.061825741	8.061825741	8.061825741	8.061825741	8.061825741	8.061825741	8.061825741	8.061825741	8.061825741	8.061825741	8.061825741];
vrr_low=[	0.29	0.287445017	0.287445023	0.28744504	0.287445077	0.287446177	0.287449434	0.287455884	0.287466402	0.287496855	0.287544598	0.287610974	0.287696399	0.287800801	0.288006406	0.288257443	0.288551186	0.288884715	0.289255074	0.290239271	0.291376127	0.292640381	0.294011845	0.29547436	0.298311492	0.299202202	0.300109462	0.301030345	0.301961287	0.302898691	0.303419082	0.303940349	0.30446253	0.304985656	0.308943949	0.312954771	0.317017867	0.321133424	0.329603455	0.338293401	0.347208102	0.356352873	0.374243312	0.393010399	0.412691288	0.433329134	0.465508496	0.49999729	0.53694587	0.576515298	0.656098954	0.746048329	0.847584531	0.962011593	1.090698094	1.370929246	1.713939196	2.129427786	2.625901671	3.209153962	3.880807283	4.64578413	5.485999855	6.382967687	7.311687263	8.243157548	9.179847733	10.05956478	10.85899412	11.56380642	12.16845535	12.67598104	13.17605777	13.55782031	13.84199914	14.0487216	14.19512304	14.29573627	14.37286716	14.41310573	14.4273074	14.42324869	14.40622725	14.37984069	14.31629699	14.23610027	14.1418297	14.03294509	13.90443832	13.74890751	13.55772357	13.11678793	12.93821164	12.72157541	12.45414255	12.12180405	11.6879456	11.09510458	10.86800078	10.61766458	10.34043867	10.03460313	9.7020195	9.344015605	8.716584021	8.054696399	7.399493871	6.780663496	6.219003301	5.555553007	5.023416463	4.603009107	4.272628911	4.013096114	3.730726634	3.526460772	3.377456935	3.268296888	3.187592567	3.085553106	3.03001914	3.001473694	2.988696811	2.98502665	2.988040251	2.994655053	3.00199353	3.008887125	3.014785363	3.02444054	3.02975326	3.032345667	3.033475869	3.033707531	3.03379076	3.03410673	3.034267129	3.034222954	3.034209156	3.034154228	3.034160924	3.034162548	3.034162401	3.034162465	3.034162462	3.034162462	3.034162463	3.034162463	3.034162463	3.034162463	3.034162463	3.034162463	3.034162463	3.034162463	3.034162463];

t_mid=[-7200/4;0;0.0169544971826634;0.0339089943653268;0.0508634915479902;0.136216163391298;0.221568835234606;0.306921507077914;0.392274178921221;0.557383279578417;0.722492380235612;0.887601480892808;1.05271058155000;1.21781968220720;1.50435800918828;1.79089633616937;1.87685783426369;1.96281933235802;2.04878083045234;2.13474232854667;2.22070382664099;2.31100826157999;2.40131269651899;2.49161713145798;2.58192156639698;2.90197966379796;3.22203776119895;3.54209585859993;4.06338803202413;4.58468020544833;5.10597237887253;5.62726455229673;7.02397787680921;8.42069120132170;9.81740452583418;11.2141178503467;13.7568447862643;16.2995717221819;18.8422986580995;21.3850255940171;23.9277525299347;29.2168321913334;34.5059118527320;39.7949915141307;45.0840711755293;50.3731508369280;60.0992588487360;69.8253668605441;79.5514748723522;89.2775828841603;99.0036908959684;109.864481950738;120.725273005508;131.586064060277;142.446855115047;153.307646169816;164.440359740386;175.573073310955;186.705786881524;197.838500452094;208.971214022663;222.931487129946;236.891760237230;250.852033344513;264.812306451797;278.772579559080;292.732852666364;318.958791688112;339.632098295211;360.305404902310;380.978711509409;401.652018116508;422.325324723608;442.998631330707;481.596322080092;512.583060402555;543.569798725018;574.556537047481;605.543275369944;636.530013692407;667.516752014870;755.911189040780;819.078395452605;867.366598802632;903.937382865668;933.349915133994;955.535139598061;973.942861698183;992.350583798305;997.872900428341;1003.39521705838;1008.91753368841;1014.43985031845;1019.96216694849;1028.02146680738;1036.08076666628;1044.14006652517;1052.19936638406;1060.25866624296;1068.90589642053;1077.55312659811;1086.20035677568;1094.84758695326;1103.49481713083;1115.72082368844;1127.94683024606;1140.17283680367;1152.39884336128;1164.62484991890;1192.89057066672;1221.15629141454;1249.42201216236;1277.68773291018;1305.95345365800;1344.98990877022;1384.02636388244;1423.06281899467;1462.09927410689;1501.13572921911;1540.17218433134;1610.89378909173;1681.61539385212;1752.33699861251;1823.05860337289;1893.78020813328;1964.50181289367;2171.15091080681;2377.80000871995;2584.44910663309;2791.09820454623;2997.74730245937;3452.12181837041;3906.49633428144;4360.87085019247;4815.24536610350;5269.61988201453;7430.72959183106;9591.83930164759;11752.9490114641;13914.0587212806;35525.1558194459;57136.2529176112;78747.3500157765;178747.350015777;278747.350015777;378747.350015777;478747.350015777;578747.350015777;678747.350015777;778747.350015777;878747.350015777;978747.350015777;1000000]./3600;
kR_mid=[	4.78	4.775867031	4.778305929	4.783467788	4.791294202	4.863475514	4.98373071	5.137601326	5.311736241	5.670412509	6.019502091	6.337739477	6.619179777	6.864389016	7.213081153	7.476513719	7.54031282	7.595069998	7.637453231	7.663714308	7.674568331	7.677715016	7.678708029	7.679258734	7.679607137	7.680945114	7.68179637	7.682845113	7.683712894	7.68426737	7.684779206	7.685005266	7.685797748	7.686042034	7.686034166	7.686391558	7.686620648	7.686716005	7.686797381	7.68685541	7.686947728	7.687099562	7.687271255	7.687503057	7.687810384	7.688190806	7.689153264	7.690496541	7.69227686	7.694561483	7.697414324	7.70133372	7.70608984	7.711722153	7.718213114	7.725555292	7.733501544	7.741531119	7.749459029	7.757387103	7.765158912	7.774967968	7.784808772	7.794502411	7.804143503	7.813786789	7.823311142	7.841166036	7.855069002	7.868893788	7.882598979	7.896181394	7.909656534	7.923018711	7.947661718	7.967158009	7.986395856	8.005369322	8.024078263	8.042521705	8.060688831	8.110904994	8.144603312	8.16806363	8.183750696	8.19452648	8.2008879	8.204284427	8.20476495	8.203450644	8.201704448	8.199346703	8.195857353	8.191006226	8.181699065	8.169866677	8.156009569	8.141312164	8.127704441	8.116284322	8.104913668	8.095415866	8.088159195	8.08224838	8.0756043	8.070602567	8.066870577	8.064062551	8.06197477	8.059160011	8.057920369	8.057524297	8.057612615	8.057956622	8.058594811	8.059256967	8.059870285	8.060403763	8.06083171	8.061149331	8.061498794	8.061662738	8.061766951	8.061836037	8.061848863	8.061836757	8.061768327	8.061818024	8.06195891	8.062024746	8.061929991	8.061797363	8.061786086	8.061831556	8.061837613	8.061823932	8.061825066	8.061824637	8.061825634	8.061825777	8.061825742	8.06182574	8.061825741	8.061825741	8.061825741	8.061825741	8.061825741	8.061825741	8.061825741	8.061825741	8.061825741	8.061825741	8.061825741];		
vrr_mid=[	0.66	0.662676989	0.662677147	0.662677658	0.662678721	0.662699985	0.662758094	0.662868055	0.663041106	0.663574894	0.664389557	0.665479642	0.666823995	0.668398003	0.671602941	0.675308137	0.676500345	0.677724523	0.678975587	0.680246578	0.681529637	0.682883345	0.684240656	0.685600874	0.686963842	0.691806133	0.69668287	0.701594389	0.709678163	0.717858453	0.726131915	0.734497365	0.757372609	0.780927241	0.805175021	0.830135134	0.877457144	0.927304408	0.979791969	1.035037645	1.09316212	1.223799807	1.368535304	1.528532394	1.704950289	1.898919225	2.304478314	2.778382301	3.324879311	3.94513757	4.636195665	5.481390093	6.387399346	7.330375308	8.28167991	9.211388839	10.11307519	10.93990707	11.6764296	12.31601121	12.85795394	13.40938473	13.83624891	14.15897035	14.3968052	14.56865817	14.69006325	14.82652859	14.8757562	14.89313158	14.89126692	14.87749248	14.85570819	14.82833365	14.7663779	14.71077824	14.65288917	14.5914211	14.52462178	14.45212243	14.37365091	14.0976425	13.82358268	13.52841042	13.21136896	12.85259348	12.47585543	12.04771883	11.45359642	11.22850642	10.96992146	10.67729075	10.34834237	9.978450326	9.364211401	8.678180426	7.954662776	7.237437217	6.570639235	5.949502827	5.427516497	4.994023341	4.638163951	4.348036137	4.025971813	3.782750876	3.597469315	3.455072559	3.344878644	3.175540668	3.081590903	3.030357091	3.003651935	2.991357724	2.987242888	2.990999827	2.998114131	3.005901567	3.012973772	3.018812038	3.025934286	3.029931153	3.032294566	3.033749534	3.034377017	3.034381304	3.033397881	3.033672099	3.035676122	3.037105947	3.036174391	3.033940727	3.033333321	3.034172851	3.034425496	3.034154765	3.03415842	3.034135949	3.034159771	3.034163336	3.034162498	3.034162461	3.034162462	3.034162463	3.034162463	3.034162463	3.034162463	3.034162463	3.034162463	3.034162463	3.034162463	3.034162463	3.034162463	];	

AX_2=figure(); 
hold on
plot(t_low, kR_low,'b:','linewidth',1.5); 
plot(t_mid,kR_mid,'r:','linewidth',1.5); 
xlabel('{\it t_{sim}}, (h)','fontsize',16,'fontweight','bold');
ylabel('{\it k_{R}}, (aa rib^{-1)} s^{-1}','fontsize',16,'fontweight','bold')
ylim([0 50]);
xlim([-0.5 0.5]);
box on
ax=gca;
ax.FontSize=16;
ax.FontWeight='bold';
hold off
hold on
plot(t_low, vrr_low,'b-','linewidth',1.5); 
plot(t_mid, vrr_mid,'r-','linewidth',1.5); 
xlabel('{\it t_{sim}}, (h)','fontsize',16,'fontweight','bold');
ylabel('{\it k_{R}}, (aa rib^{-1} s^{-1}), {\it v_{rrn}}, (init. s^{-1})','fontsize',16,'fontweight','bold')
legend('{\it k_{R,low}}','{\it k_{R,mid}}','{\it v_{rrn,low}}','{\it v_{rrn,mid}}','location','northwest')
ylim([0 50]);
xlim([-0.5 0.5]);
box on
ax=gca;
ax.FontSize=16;
ax.FontWeight='bold';
hold off
hold on
plot([0;0],[0;50],'k:','linewidth',1); 
hold off
saveas(AX_2,'Figure_upshift_vrr_kr','svg');
saveas(AX_2,'Figure_upshift_vrr_kr','png');
saveas(AX_2,'Figure_upshift_vrr_kr','fig');

%% Supplementary information, Supplementary Fig.9b
%% C. glutamicum / Active ribosome fraction and concentration of uncharged tRNA-ribosome complexes over time before and after nutrient upshift
t_low=[-7200/4;0;0.00635565313439660;0.0127113062687932;0.0190669594031898;0.0575777413792534;0.0960885233553169;0.134599305331380;0.173110087307444;0.241411767672681;0.309713448037919;0.378015128403156;0.446316808768393;0.514618489133630;0.623999430917416;0.733380372701202;0.842761314484987;0.952142256268773;1.06152319805256;1.31475837369641;1.56799354934027;1.82122872498412;2.07446390062798;2.32769907627183;2.78598282348067;2.92346794764333;3.06095307180598;3.19843819596863;3.33592332013129;3.47340844429394;3.54946818319740;3.62552792210087;3.70158766100433;3.77764739990779;4.34880926133995;4.91997112277210;5.49113298420426;6.06229484563641;7.21526698528956;8.36823912494270;9.52121126459585;10.6741834042490;12.8477996835007;15.0214159627524;17.1950322420042;19.3686485212559;22.5634262376733;25.7582039540906;28.9529816705080;32.1477593869254;37.9856526598323;43.8235459327393;49.6614392056462;55.4993324785531;61.3372257514600;72.1434119146226;82.9495980777852;93.7557842409477;104.561970404110;115.368156567273;126.174342730435;137.101972344687;148.029601958939;158.957231573190;169.884861187442;180.812490801693;192.126333514262;203.440176226830;214.754018939399;226.067861651967;237.381704364535;248.695547077104;262.566744566172;276.437942055240;290.309139544309;304.180337033377;318.051534522446;331.922732011514;348.909577484391;365.896422957268;382.883268430146;399.870113903023;416.856959375900;433.843804848777;463.855213193329;493.866621537881;523.878029882434;553.889438226986;583.900846571538;613.912254916090;643.923663260642;692.987139958781;707.706182968223;722.425225977665;737.144268987107;751.863311996549;766.582355005991;781.301398015433;785.907380382598;790.513362749763;795.119345116927;799.725327484092;804.331309851257;808.937292218421;816.307169819030;823.677047419640;831.046925020249;838.416802620858;845.786680221467;856.021680613551;866.256681005634;876.491681397718;886.726681789801;896.961682181885;911.711795939249;926.461909696613;941.212023453977;955.962137211341;970.712250968705;999.641331606038;1028.57041224337;1057.49949288070;1086.42857351804;1115.35765415537;1154.97966336102;1194.60167256668;1234.22368177233;1273.84569097799;1313.46770018364;1405.60385195591;1497.74000372818;1589.87615550045;1682.01230727272;1867.96256361164;2053.91281995056;2239.86307628947;2425.81333262839;2611.76358896731;3577.61794403169;4543.47229909607;5509.32665416045;6475.18100922482;16133.7245598686;25792.2681105124;35450.8116611562;132036.247167594;228621.682674032;325207.118180470;425207.118180470;525207.118180470;625207.118180470;725207.118180470;825207.118180470;925207.118180470;1000000]./3600;
rtf_low=[0.1003; 0.100283371777841;0.100262221025509;0.100217265041995;0.100148754159954;0.0993118457591965;0.0978096793444903;0.0957872097063806;0.0933836270658641;0.0885197602749430;0.0832995011733684;0.0780288252079918;0.0728780638524397;0.0679397518732712;0.0605720795460313;0.0539233872138048;0.0479736227780563;0.0426675284521718;0.0379378086454576;0.0288442555061408;0.0217992357484117;0.0162717701115659;0.0118769209884591;0.00834260716298235;0.00359123200137179;0.00250676904529273;0.00160183192493563;0.000930970266336614;0.000540060869603202;0.000399720516792219;0.000381070021354526;0.000369408248078570;0.000358308093040061;0.000347609975035985;0.000296321371670627;0.000268744205599881;0.000252939460412707;0.000240759672675100;0.000224131178447416;0.000214914057868135;0.000207194276257793;0.000200815771750601;0.000193098935804004;0.000186416842409903;0.000190131280147905;0.000183322550122586;0.000180397050123551;0.000178647447641024;0.000177163439229264;0.000175987153713121;0.000174401922714248;0.000173262874294439;0.000172485270593349;0.000171753893478914;0.000171359023766060;0.000170647680324318;0.000170169277811125;0.000169944321474293;0.000169897784338502;0.000169990347569271;0.000170236892306799;0.000170646348399683;0.000171233132563780;0.000171971540744482;0.000172917471304063;0.000173991388637368;0.000175341185035690;0.000176824143828361;0.000178683266803366;0.000180265182286075;0.000182796333290467;0.000183584644634729;0.000186884715706641;0.000189765652011583;0.000192005845819737;0.000194943858780393;0.000197951279545048;0.000200628847894074;0.000204502310444281;0.000208465052299439;0.000212557346124052;0.000216917238082902;0.000221527145127860;0.000226322919950214;0.000235681620401384;0.000246403630004324;0.000258595747559929;0.000273048303177574;0.000291188681063581;0.000313865293737336;0.000343127586614578;0.000419669008360221;0.000455795814360751;0.000503521173078184;0.000566095181908597;0.000650579759089909;0.000788287482618597;0.00100788542911699;0.00109909623816740;0.00120915351365037;0.00134330730777459;0.00149600381547683;0.00166628494443792;0.00186900128670472;0.00227081235768459;0.00267735008881534;0.00309623831210261;0.00352001666678312;0.00390617511788804;0.00434992396184267;0.00471363097542680;0.00500776407665480;0.00523257684228865;0.00540531830802575;0.00559829047904084;0.00573859125502997;0.00583101003513303;0.00589442374736139;0.00594348571139397;0.00599129166289342;0.00600475884630272;0.00600046198321197;0.00598852861431997;0.00597240163837108;0.00594881214947781;0.00592688553678741;0.00590838979823938;0.00589369946354730;0.00588279583934550;0.00586583357951332;0.00585693664808296;0.00585278300570192;0.00585107528961508;0.00585087260182265;0.00585070917832373;0.00585017921683497;0.00584994839875024;0.00585002833311710;0.00585004496098690;0.00585010699485223;0.00585010833145052;0.00585011135918234;0.00585011054481121;0.00585011035404986;0.00585011036261838;0.00585011036163727;0.00585011036161205;0.00585011036160028;0.00585011036160018;0.00585011036160050;0.00585011036160048;0.00585011036160021;0.00585011036160045;0.00585011036160036;0.00585011036160051]; %copied as tf_tot and thus not time20
fact_low=[0.917;0.917278432928647;0.917293031708671;0.917324061437286;0.917371349306704;0.917949001753706;0.918985826062369;0.920381768082517;0.922040753440717;0.925397840094797;0.929000883594127;0.932638696813985;0.936193719409717;0.939602088245947;0.944687137359594;0.949275922057092;0.953382296080671;0.957044408250085;0.960308712815020;0.966584782975173;0.971447028308924;0.975261928959469;0.978295158483335;0.980734494457142;0.984013877062805;0.984762371049977;0.985386938593157;0.985849904909951;0.986119579976438;0.986216240300643;0.986228982273619;0.986236898541318;0.986244427250474;0.986251678582935;0.986286078051647;0.986304109936242;0.986314016713470;0.986321424770407;0.986330895826019;0.986335263923962;0.986338614666185;0.986341055744672;0.986342726934282;0.986343745984769;0.986337634988399;0.986338875019738;0.986335925146426;0.986332323327484;0.986328711180250;0.986325071625682;0.986318551831965;0.986312472844030;0.986306991737267;0.986302436652403;0.986298725730342;0.986295149594064;0.986296510382289;0.986303882021368;0.986318542421103;0.986341837866154;0.986375100081816;0.986420165590867;0.986478019338526;0.986549455764410;0.986634695319722;0.986733570048615;0.986849333819971;0.986977501807809;0.987116325174284;0.987262055429841;0.987408295473807;0.987553549345650;0.987727113714861;0.987898508725314;0.988068400621662;0.988235808864497;0.988400822548463;0.988563637220040;0.988759604358860;0.988952263365733;0.989141643711369;0.989327691546140;0.989510455962946;0.989690028407717;0.989999457557086;0.990299075641645;0.990589143915007;0.990869640305472;0.991139008908531;0.991393179688776;0.991628514102987;0.991968624898233;0.992058238583755;0.992140448968543;0.992214072923974;0.992276699768896;0.992318453541147;0.992330357692199;0.992326171994542;0.992315738972722;0.992297482645865;0.992273047383410;0.992242683985392;0.992201971358997;0.992112360091081;0.992019152669074;0.991919921119742;0.991816830348124;0.991722309038979;0.991614195305689;0.991525464722421;0.991453700712853;0.991399371798244;0.991357963512031;0.991311515062812;0.991277687188836;0.991255739602377;0.991240701301779;0.991228744250472;0.991217068608126;0.991213650090577;0.991214502960467;0.991217115434215;0.991220739585172;0.991226087985074;0.991231128161779;0.991235414860860;0.991238817687142;0.991241368324203;0.991245273654168;0.991247330836874;0.991248294230312;0.991248690264136;0.991248738032975;0.991248775948608;0.991248898785236;0.991248952059483;0.991248933426541;0.991248929581996;0.991248914955616;0.991248914840912;0.991248914191078;0.991248914366572;0.991248914410307;0.991248914408355;0.991248914408573;0.991248914408579;0.991248914408582;0.991248914408582;0.991248914408581;0.991248914408581;0.991248914408582;0.991248914408581;0.991248914408582;0.991248914408581];

t_mid=[-7200/4;0;0.0169544971826634;0.0339089943653268;0.0508634915479902;0.136216163391298;0.221568835234606;0.306921507077914;0.392274178921221;0.557383279578417;0.722492380235612;0.887601480892808;1.05271058155000;1.21781968220720;1.50435800918828;1.79089633616937;1.87685783426369;1.96281933235802;2.04878083045234;2.13474232854667;2.22070382664099;2.31100826157999;2.40131269651899;2.49161713145798;2.58192156639698;2.90197966379796;3.22203776119895;3.54209585859993;4.06338803202413;4.58468020544833;5.10597237887253;5.62726455229673;7.02397787680921;8.42069120132170;9.81740452583418;11.2141178503467;13.7568447862643;16.2995717221819;18.8422986580995;21.3850255940171;23.9277525299347;29.2168321913334;34.5059118527320;39.7949915141307;45.0840711755293;50.3731508369280;60.0992588487360;69.8253668605441;79.5514748723522;89.2775828841603;99.0036908959684;109.864481950738;120.725273005508;131.586064060277;142.446855115047;153.307646169816;164.440359740386;175.573073310955;186.705786881524;197.838500452094;208.971214022663;222.931487129946;236.891760237230;250.852033344513;264.812306451797;278.772579559080;292.732852666364;318.958791688112;339.632098295211;360.305404902310;380.978711509409;401.652018116508;422.325324723608;442.998631330707;481.596322080092;512.583060402555;543.569798725018;574.556537047481;605.543275369944;636.530013692407;667.516752014870;755.911189040780;819.078395452605;867.366598802632;903.937382865668;933.349915133994;955.535139598061;973.942861698183;992.350583798305;997.872900428341;1003.39521705838;1008.91753368841;1014.43985031845;1019.96216694849;1028.02146680738;1036.08076666628;1044.14006652517;1052.19936638406;1060.25866624296;1068.90589642053;1077.55312659811;1086.20035677568;1094.84758695326;1103.49481713083;1115.72082368844;1127.94683024606;1140.17283680367;1152.39884336128;1164.62484991890;1192.89057066672;1221.15629141454;1249.42201216236;1277.68773291018;1305.95345365800;1344.98990877022;1384.02636388244;1423.06281899467;1462.09927410689;1501.13572921911;1540.17218433134;1610.89378909173;1681.61539385212;1752.33699861251;1823.05860337289;1893.78020813328;1964.50181289367;2171.15091080681;2377.80000871995;2584.44910663309;2791.09820454623;2997.74730245937;3452.12181837041;3906.49633428144;4360.87085019247;4815.24536610350;5269.61988201453;7430.72959183106;9591.83930164759;11752.9490114641;13914.0587212806;35525.1558194459;57136.2529176112;78747.3500157765;178747.350015777;278747.350015777;378747.350015777;478747.350015777;578747.350015777;678747.350015777;778747.350015777;878747.350015777;978747.350015777;1000000]./3600;
rtf_mid=[0.03479; 0.0347864020538080;0.0347573782913379;0.0346959502917352;0.0346028130533774;0.0337438267337685;0.0323127388015128;0.0304816086739961;0.0284093192643578;0.0241408859505658;0.0199865250854459;0.0161993140520880;0.0128500069354734;0.00993187225337741;0.00578224021343829;0.00264725953587965;0.00188801999772480;0.00123638208799131;0.000731994799347434;0.000419458912512614;0.000290262875085024;0.000252779763195703;0.000240924640113161;0.000234332958528156;0.000230148738762870;0.000214093323993369;0.000203831576985559;0.000191221977757030;0.000180687155693498;0.000173885023596539;0.000167595210964042;0.000164710565473882;0.000154784293210354;0.000151416762725594;0.000151086332809899;0.000146449278457991;0.000143124164961759;0.000141527272740516;0.000140241377727917;0.000139385439076468;0.000138281793077316;0.000137013602611627;0.000136316430767361;0.000135796312431235;0.000135361274950700;0.000135139359134553;0.000134778987550040;0.000134581370118750;0.000134601327261168;0.000134779277081642;0.000135067322323511;0.000135542768991078;0.000136217496508358;0.000136991794208010;0.000138031028688465;0.000139001557897908;0.000140291785241851;0.000141473842824932;0.000143113327377838;0.000143918040353681;0.000146315445955967;0.000148030310754658;0.000148789269512750;0.000150897862886506;0.000153032963873601;0.000154439681212405;0.000156865274073211;0.000160100966452672;0.000163432965367823;0.000166350192135808;0.000169470615885420;0.000172858451405025;0.000176274482235531;0.000179811149280853;0.000186789425733795;0.000192763494219508;0.000199133697720314;0.000206043140758964;0.000213537916549656;0.000221684572959581;0.000230764444014564;0.000264608005824109;0.000302192190944620;0.000347344195789961;0.000402573153849871;0.000473159256932403;0.000560253896678983;0.000674467332278977;0.000859983021022243;0.000954937712657723;0.00106108635418179;0.00118348987110971;0.00133712779423374;0.00152869595777875;0.00187000122372463;0.00228089112915291;0.00274637979592013;0.00323131436905770;0.00367847379274168;0.00405783847212945;0.00442973487165832;0.00474079346437638;0.00498064351786211;0.00517651791128227;0.00539687167451410;0.00556309350294962;0.00568742034562897;0.00578100453947520;0.00585061717249238;0.00594444806761605;0.00598534559737391;0.00599796197149132;0.00599444766091518;0.00598241549082153;0.00596040787720041;0.00593765156284420;0.00591668330977718;0.00589845533827749;0.00588385567129955;0.00587305946232215;0.00586123121984922;0.00585563068184149;0.00585207106421513;0.00584974362482161;0.00584931058797274;0.00584975069160904;0.00585207515746383;0.00585034430688866;0.00584552468812407;0.00584329310541940;0.00584656387892400;0.00585108861001513;0.00585145635734531;0.00584991067643562;0.00584970714162344;0.00585017243654095;0.00585013349186216;0.00585014799298200;0.00585011397161220;0.00585010912510035;0.00585011031358877;0.00585011036470462;0.00585011036177711;0.00585011036159725;0.00585011036160013;0.00585011036160039;0.00585011036160043;0.00585011036160024;0.00585011036160043;0.00585011036160037;0.00585011036160064;0.00585011036160013;0.00585011036160036]; %see above
fact_mid=[0.946;0.946179434445252;0.946209405226613;0.946272837514671;0.946369013578478;0.947256023349003;0.948733793519170;0.950624648022983;0.952764519170728;0.957172132509126;0.961461927399734;0.965372584323814;0.968831052712401;0.971844290938416;0.976129161156885;0.979366313658636;0.980150295879589;0.980823164392417;0.981343971648925;0.981666655271936;0.981800002297303;0.981838632089216;0.981850795520356;0.981857523565310;0.981861765655073;0.981878070110732;0.981888395088022;0.981901148953939;0.981911597861862;0.981918201154467;0.981924285354818;0.981926862488437;0.981936088535669;0.981938614695168;0.981938080199319;0.981942074572827;0.981944270417871;0.981944964394198;0.981945635965945;0.981946177881962;0.981947306788081;0.981949728899080;0.981953229524417;0.981958390547140;0.981965495097120;0.981974614200280;0.981997881236291;0.982030639754348;0.982074291208080;0.982130370082362;0.982200315024393;0.982296219883611;0.982412275605885;0.982549090567320;0.982706103951308;0.982882479546991;0.983072361852818;0.983262825620329;0.983450025177096;0.983635224620149;0.983816941641616;0.984043424206240;0.984267930355554;0.984488317287130;0.984705680347892;0.984920695409938;0.985132043065228;0.985522487640290;0.985822780928375;0.986117394350796;0.986405970748111;0.986688584532868;0.986965508207254;0.987236780544851;0.987728447907993;0.988109560213535;0.988478878033054;0.988836657859988;0.989183209142381;0.989518825542809;0.989843698860067;0.990713148702260;0.991274954487771;0.991658392881024;0.991914708879719;0.992095058682811;0.992210061438232;0.992285325268061;0.992331535448441;0.992331974345688;0.992328283215382;0.992318877964083;0.992299237008861;0.992267354785721;0.992200681495720;0.992111054171525;0.992002726839664;0.991885871377877;0.991777102083719;0.991686377085770;0.991594870855265;0.991518414024294;0.991460317282062;0.991413043180474;0.991359893581994;0.991319910383407;0.991290112145777;0.991267688714615;0.991251017213442;0.991228530424004;0.991218553932845;0.991215291376242;0.991215902566577;0.991218557903520;0.991223535664907;0.991228712703285;0.991233525640077;0.991237713423020;0.991241076285787;0.991243578642824;0.991246340118702;0.991247626964986;0.991248445019706;0.991248992730726;0.991249094255282;0.991249003653165;0.991248464337600;0.991248848889844;0.991249953568884;0.991250473226763;0.991249735146184;0.991248693138141;0.991248601717912;0.991248959886030;0.991249007986027;0.991248900260491;0.991248909122969;0.991248905733610;0.991248913571418;0.991248914694503;0.991248914419735;0.991248914407875;0.991248914408541;0.991248914408582;0.991248914408582;0.991248914408582;0.991248914408582;0.991248914408582;0.991248914408582;0.991248914408582;0.991248914408581;0.991248914408582;0.991248914408582];

AX_3=figure(); 
hold on
plot(t_low, rtf_low,'b:','linewidth',1.5); 
plot(t_mid,rtf_mid,'r:','linewidth',1.5); 
xlabel('{\it t_{sim}}, (h)','fontsize',16,'fontweight','bold');
ylabel('{\it r_{tf}}, (�M)','fontsize',16,'fontweight','bold')
ylim([0 20]);
xlim([-0.5 0.5]);
box on
ax=gca;
ax.FontSize=16;
ax.FontWeight='bold';
hold off
hold on
plot(t_low, fact_low,'b-','linewidth',1.5); 
plot(t_mid, fact_mid,'r-','linewidth',1.5); 
xlabel('{\it t_{sim}}, (h)','fontsize',16,'fontweight','bold');
ylabel('{\it f_{active}}, (-), {\it r_{tf}}, (�M)','fontsize',16,'fontweight','bold')
legend('{\it r_{tf,low}}','{\it r_{tf,mid}}','{\it f_{active,low}}','{\it f_{active,mid}}','location','northwest')
ylim([0 1]);
xlim([-0.5 0.5]);
box on
ax=gca;
ax.FontSize=16;
ax.FontWeight='bold';
hold off

hold on
plot([0;0],[0;1],'k:','linewidth',1); 
hold off
saveas(AX_3,'Figure_upshift_rtf_active','svg');
saveas(AX_3,'Figure_upshift_rtf_active','png');
saveas(AX_3,'Figure_upshift_rtf_active','fig');

%% Supplementary information, Supplementary Fig.9c
%% C. glutamicum / Concentration of ppGpp over time before and after nutrient upshift
t_low=[-7200/4;0;0.00635565313439660;0.0127113062687932;0.0190669594031898;0.0575777413792534;0.0960885233553169;0.134599305331380;0.173110087307444;0.241411767672681;0.309713448037919;0.378015128403156;0.446316808768393;0.514618489133630;0.623999430917416;0.733380372701202;0.842761314484987;0.952142256268773;1.06152319805256;1.31475837369641;1.56799354934027;1.82122872498412;2.07446390062798;2.32769907627183;2.78598282348067;2.92346794764333;3.06095307180598;3.19843819596863;3.33592332013129;3.47340844429394;3.54946818319740;3.62552792210087;3.70158766100433;3.77764739990779;4.34880926133995;4.91997112277210;5.49113298420426;6.06229484563641;7.21526698528956;8.36823912494270;9.52121126459585;10.6741834042490;12.8477996835007;15.0214159627524;17.1950322420042;19.3686485212559;22.5634262376733;25.7582039540906;28.9529816705080;32.1477593869254;37.9856526598323;43.8235459327393;49.6614392056462;55.4993324785531;61.3372257514600;72.1434119146226;82.9495980777852;93.7557842409477;104.561970404110;115.368156567273;126.174342730435;137.101972344687;148.029601958939;158.957231573190;169.884861187442;180.812490801693;192.126333514262;203.440176226830;214.754018939399;226.067861651967;237.381704364535;248.695547077104;262.566744566172;276.437942055240;290.309139544309;304.180337033377;318.051534522446;331.922732011514;348.909577484391;365.896422957268;382.883268430146;399.870113903023;416.856959375900;433.843804848777;463.855213193329;493.866621537881;523.878029882434;553.889438226986;583.900846571538;613.912254916090;643.923663260642;692.987139958781;707.706182968223;722.425225977665;737.144268987107;751.863311996549;766.582355005991;781.301398015433;785.907380382598;790.513362749763;795.119345116927;799.725327484092;804.331309851257;808.937292218421;816.307169819030;823.677047419640;831.046925020249;838.416802620858;845.786680221467;856.021680613551;866.256681005634;876.491681397718;886.726681789801;896.961682181885;911.711795939249;926.461909696613;941.212023453977;955.962137211341;970.712250968705;999.641331606038;1028.57041224337;1057.49949288070;1086.42857351804;1115.35765415537;1154.97966336102;1194.60167256668;1234.22368177233;1273.84569097799;1313.46770018364;1405.60385195591;1497.74000372818;1589.87615550045;1682.01230727272;1867.96256361164;2053.91281995056;2239.86307628947;2425.81333262839;2611.76358896731;3577.61794403169;4543.47229909607;5509.32665416045;6475.18100922482;16133.7245598686;25792.2681105124;35450.8116611562;132036.247167594;228621.682674032;325207.118180470;425207.118180470;525207.118180470;625207.118180470;725207.118180470;825207.118180470;925207.118180470;1000000]./3600;
ppGpp_low=[60.278;60.2788000000000;60.2787988201614;60.2787950472902;60.2787871875206;60.2785527309655;60.2778585054808;60.2764834647877;60.2742414341443;60.2677510494892;60.2575781747061;60.2434409531472;60.2252560268309;60.2030461582236;60.1593539998908;60.1060916368561;60.0438860540271;59.9734085229563;59.8953387976522;59.6888436557638;59.4520552771993;59.1908924713394;58.9101226414186;58.6135844641529;58.0466214166766;57.8708424883390;57.6928701585080;57.5133227011490;57.3329269981212;57.1523995532311;57.0526630176595;56.9531009669648;56.8537060597251;56.7544725147997;56.0145029365894;55.2838062565993;54.5624383670823;53.8503656703084;52.4408406263556;51.0680737034471;49.7312059071984;48.4293355196363;46.0664008025170;43.8188795308558;41.6815060366013;39.6487455703894;36.8388061154285;34.2287623542022;31.8045836414779;29.5530239560337;25.8469955829557;22.6101134981530;19.7817451451282;17.3098476642459;15.1495521136934;11.8484279999052;9.27707736387918;7.27183989387503;5.70789995929690;4.48876305863683;3.53882000028802;2.79145591385803;2.21077035744049;1.75957620008434;1.40905896017933;1.13683720235030;0.918799333864032;0.750998785502719;0.622091835775045;0.523225578181629;0.447536701163468;0.389579682941776;0.336840352986677;0.299197460128270;0.272524693897011;0.253799898506740;0.240868829682783;0.232135608658046;0.225523447706523;0.222102026358454;0.220899037131106;0.221242598541451;0.222685537828012;0.224929127539112;0.230366045920430;0.237297109302639;0.245545030757865;0.255209480171483;0.266810302837925;0.281140752279408;0.299206730666707;0.342881031759744;0.361415797547639;0.384599402212251;0.414331467367708;0.453107609856841;0.507047201425240;0.587572752203892;0.620747556962375;0.658960459901680;0.703436988470264;0.755354494805316;0.815527758415424;0.885087360581162;1.02077851494700;1.18683421953449;1.38047169462833;1.59772302888545;1.83233258810023;2.17057288277224;2.50643547976444;2.82668930332669;3.12258730671877;3.38920105966611;3.72140884078736;3.99489058735409;4.21525101704403;4.38943869509198;4.52588994537628;4.70863151871633;4.81325889306161;4.86854575731942;4.89363419125665;4.90088055518666;4.89492919651603;4.88190806616497;4.86752954011120;4.85408657102530;4.84263341953321;4.82398148708739;4.81376904345103;4.80879874831348;4.80663452568124;4.80619111574791;4.80603182878385;4.80542719295841;4.80512030329033;4.80520481828144;4.80523121814254;4.80533631049123;4.80532350032468;4.80532039200108;4.80532067412274;4.80532055174390;4.80532055706210;4.80532055618478;4.80532055616011;4.80532055614991;4.80532055614971;4.80532055614972;4.80532055614971;4.80532055614971;4.80532055614971;4.80532055614971;4.80532055614971];

t_mid=[-7200/4;0;0.0169544971826634;0.0339089943653268;0.0508634915479902;0.136216163391298;0.221568835234606;0.306921507077914;0.392274178921221;0.557383279578417;0.722492380235612;0.887601480892808;1.05271058155000;1.21781968220720;1.50435800918828;1.79089633616937;1.87685783426369;1.96281933235802;2.04878083045234;2.13474232854667;2.22070382664099;2.31100826157999;2.40131269651899;2.49161713145798;2.58192156639698;2.90197966379796;3.22203776119895;3.54209585859993;4.06338803202413;4.58468020544833;5.10597237887253;5.62726455229673;7.02397787680921;8.42069120132170;9.81740452583418;11.2141178503467;13.7568447862643;16.2995717221819;18.8422986580995;21.3850255940171;23.9277525299347;29.2168321913334;34.5059118527320;39.7949915141307;45.0840711755293;50.3731508369280;60.0992588487360;69.8253668605441;79.5514748723522;89.2775828841603;99.0036908959684;109.864481950738;120.725273005508;131.586064060277;142.446855115047;153.307646169816;164.440359740386;175.573073310955;186.705786881524;197.838500452094;208.971214022663;222.931487129946;236.891760237230;250.852033344513;264.812306451797;278.772579559080;292.732852666364;318.958791688112;339.632098295211;360.305404902310;380.978711509409;401.652018116508;422.325324723608;442.998631330707;481.596322080092;512.583060402555;543.569798725018;574.556537047481;605.543275369944;636.530013692407;667.516752014870;755.911189040780;819.078395452605;867.366598802632;903.937382865668;933.349915133994;955.535139598061;973.942861698183;992.350583798305;997.872900428341;1003.39521705838;1008.91753368841;1014.43985031845;1019.96216694849;1028.02146680738;1036.08076666628;1044.14006652517;1052.19936638406;1060.25866624296;1068.90589642053;1077.55312659811;1086.20035677568;1094.84758695326;1103.49481713083;1115.72082368844;1127.94683024606;1140.17283680367;1152.39884336128;1164.62484991890;1192.89057066672;1221.15629141454;1249.42201216236;1277.68773291018;1305.95345365800;1344.98990877022;1384.02636388244;1423.06281899467;1462.09927410689;1501.13572921911;1540.17218433134;1610.89378909173;1681.61539385212;1752.33699861251;1823.05860337289;1893.78020813328;1964.50181289367;2171.15091080681;2377.80000871995;2584.44910663309;2791.09820454623;2997.74730245937;3452.12181837041;3906.49633428144;4360.87085019247;4815.24536610350;5269.61988201453;7430.72959183106;9591.83930164759;11752.9490114641;13914.0587212806;35525.1558194459;57136.2529176112;78747.3500157765;178747.350015777;278747.350015777;378747.350015777;478747.350015777;578747.350015777;678747.350015777;778747.350015777;878747.350015777;978747.350015777;1000000]./3600;
ppGpp_mid=[25.5805;25.5805000000000;25.5804936570269;25.5804731822224;25.5804305425216;25.5795776600588;25.5772472211309;25.5728384251718;25.5659029957524;25.5445330824182;25.5119846152091;25.4685568315901;25.4151947913448;25.3529897438785;25.2272313617289;25.0833310836476;25.0373639974019;24.9903325348293;24.9424433799440;24.8939718014361;24.8452233781484;24.7939893396053;24.7428224417039;24.6917491991015;24.6407756062235;24.4613032241413;24.2830756696870;24.1060812132417;23.8201038453788;23.5372686656046;23.2576938937557;22.9814144386219;22.2570936854969;21.5556041583995;20.8763439726853;20.2185763405024;19.0742404661529;17.9951493376852;16.9775771432922;16.0180145547246;15.1131504516622;13.3931103844388;11.8709034108773;10.5236587604459;9.33126058233881;8.27595312202226;6.64350248204034;5.33976314488020;4.29772183185092;3.46480899601617;2.79929730867390;2.21347056385073;1.75766157084894;1.40291730984393;1.12689767123705;0.912229091882880;0.741733881754861;0.610094637684517;0.508533543593229;0.430194030763421;0.369913579819226;0.313578964844070;0.273053543906201;0.244037192104627;0.223485729386299;0.209053401789873;0.199061257935060;0.188024938296349;0.184093465495619;0.182712018380221;0.182860115814124;0.183955275735167;0.185691418440432;0.187880319218284;0.192864346126849;0.197372798785605;0.202103251162882;0.207167251980628;0.212719063010392;0.218802691166331;0.225456623964633;0.249449027375618;0.274220014195925;0.302021832023538;0.333267261649316;0.370484933252668;0.411869976086026;0.462043226909364;0.537882519604208;0.568711372057867;0.605689319122973;0.649696175727348;0.702135964132618;0.765232590168071;0.881021792466261;1.02972107621715;1.21433468775220;1.43377388781054;1.68075678564684;1.96063153934784;2.24536751286589;2.52707316563795;2.79768501112047;3.05109000043761;3.37516369498242;3.65647521897022;3.89629908419062;4.09809429829693;4.26604627285546;4.54686195406001;4.71597147949960;4.81261058856794;4.86428990273420;4.88839160560769;4.89650268590410;4.88909620022522;4.87512180846990;4.85990103941803;4.84614638223532;4.83484015995845;4.82110649179340;4.81342770756383;4.80889663918480;4.80611072810081;4.80491007350542;4.80490187316681;4.80678381328687;4.80625893019688;4.80242588598792;4.79969418963657;4.80147364599376;4.80574483883396;4.80690740176991;4.80530067991451;4.80481733191213;4.80533528492751;4.80532829058552;4.80537128490547;4.80532570526115;4.80531888575812;4.80532048883957;4.80532055918704;4.80532055632978;4.80532055614624;4.80532055614942;4.80532055614972;4.80532055614971;4.80532055614971;4.80532055614971;4.80532055614971;4.80532055614971;4.80532055614971;4.80532055614971];

AX_4=figure(); 
hold on
plot(t_low, ppGpp_low,'b:','linewidth',1.5); 
plot(t_mid, ppGpp_mid,'r:','linewidth',1.5); 
xlabel('{\it t_{sim}}, (h)','fontsize',16,'fontweight','bold');
ylabel('{\it ppGpp}, (�M)','fontsize',16,'fontweight','bold')
ylim([0 70]);
xlim([-0.5 0.5]);
box on
ax=gca;
ax.FontSize=16;
ax.FontWeight='bold';
hold off
legend('low','mid','location','northwest')
hold on
plot([0;0],[0;700],'k:','linewidth',1); 
hold off
saveas(AX_4,'Figure_upshift_ppGpp','svg');
saveas(AX_4,'Figure_upshift_ppGpp','png');
saveas(AX_4,'Figure_upshift_ppGpp','fig');

%% Supplementary information, Supplementary Fig.9d
%% C. glutamicum / Ribosomal fraction and growth rate over time before and after nutrient upshift
t_high=[-7200/4;0;0.0379242862183982;0.0758485724367963;0.113772858655195;0.267092816151630;0.420412773648066;0.573732731144502;0.727052688640938;1.08043720943351;1.43382173022608;1.78720625101866;1.89322160725643;1.99923696349420;2.10525231973197;2.21126767596974;2.31728303220751;2.39573505928685;2.47418708636619;2.55263911344554;2.63109114052488;2.90734915825649;3.18360717598810;3.45986519371972;3.96687468399922;4.47388417427873;4.98089366455824;5.48790315483774;7.56087905891398;9.63385496299021;11.7068308670664;13.7798067711427;17.1260681732359;20.4723295753292;23.8185909774224;27.1648523795157;30.5111137816089;36.8119800996000;43.1128464175911;49.4137127355821;55.7145790535732;62.0154453715643;72.6982794318330;83.3811134921018;94.0639475523705;104.746781612639;115.429615672908;126.872172645643;138.314729618379;149.757286591114;161.199843563849;172.642400536584;184.084957509319;203.755253656156;218.826454823232;233.897655990309;248.968857157385;264.040058324461;279.111259491537;294.182460658613;314.526228251883;334.869995845153;355.213763438423;375.557531031693;395.901298624963;416.245066218232;436.588833811502;472.204850103432;507.820866395362;543.436882687291;579.052898979221;614.668915271150;639.353514887746;658.874092196238;678.394669504730;684.250842697278;690.107015889826;695.963189082373;701.819362274921;707.675535467469;713.531708660016;721.614749455390;729.697790250763;737.780831046136;745.863871841509;753.946912636882;765.589688692881;777.232464748879;788.875240804877;800.518016860876;812.160792916874;826.203991218944;840.247189521014;854.290387823085;868.333586125155;887.250200309208;906.166814493261;925.083428677314;944.000042861367;962.916657045420;997.923662473193;1032.93066790097;1067.93767332874;1102.94467875651;1137.95168418429;1200.58430690804;1263.21692963179;1325.84955235554;1388.48217507929;1549.59249217027;1710.70280926125;1871.81312635224;2032.92344344322;3035.45872435516;4037.99400526710;5040.52928617904;14906.7332985355;24772.9373108919;34639.1413232483;133301.181446813;231963.221570377;330625.261693941;1317245.66292958;2303866.06416523;3290486.46540087;13156690.4777573;23022894.4901137;32889098.5024701;131551138.626034;230213178.749599;328875218.873163;1315495620.10881;2302116021.34445;3288736422.58009;13154940434.9365;23021144447.2929;32887348459.6494;131549388583.214;230211428706.778;328873468830.342;428873468830.342;528873468830.342;628873468830.342;728873468830.342;828873468830.342;928873468830.342;1000000000000.00]./3600;
fr_high=[0.140448446140000;0.140448446140000;0.140448446049050;0.140448445749835;0.140448445127616;0.140448437199490;0.140448417660853;0.140448382730910;0.140448330002385;0.140448138770147;0.140447852380253;0.140447491145570;0.140447372020446;0.140447249914638;0.140447125943101;0.140447001398623;0.140446877691172;0.140446787340004;0.140446698277390;0.140446610557545;0.140446524205802;0.140446236799548;0.140445966982959;0.140445715092077;0.140445293975970;0.140444931925586;0.140444632045427;0.140444395915482;0.140444118511124;0.140444970425012;0.140446996046055;0.140450241140997;0.140458163530317;0.140469575461191;0.140484683810176;0.140503700252847;0.140526839229149;0.140582376603452;0.140654805307862;0.140745641642595;0.140856418216725;0.140988647236262;0.141265630186301;0.141614025435412;0.142038155557789;0.142540268099023;0.143120366655227;0.143825989687431;0.144613211425315;0.145473848067097;0.146384857622531;0.147315896932399;0.148249939295891;0.149858244836972;0.151103879298112;0.152363741490905;0.153634865725958;0.154915138793580;0.156204719783906;0.157504500269169;0.159275990748720;0.161066649337732;0.162875834694221;0.164703589574466;0.166550407904321;0.168416607764114;0.170302190105621;0.173642396562731;0.176968849433600;0.180212243501969;0.183335994362618;0.186316038191714;0.188274861010428;0.189735347454210;0.191083562102859;0.191459602342746;0.191819245763760;0.192160102874219;0.192479933360430;0.192776775407778;0.193049083378742;0.193383470767590;0.193670079434992;0.193911733526746;0.194113230195965;0.194280400634405;0.194472202947444;0.194618622138293;0.194730084697573;0.194814858650629;0.194879982972043;0.194939153055616;0.194981130843914;0.195010109841321;0.195029391649461;0.195044052118261;0.195049936493865;0.195050162938654;0.195046760774206;0.195041087752081;0.195027370127663;0.195013172548468;0.195000393831430;0.194989447006825;0.194980272639067;0.194967743933674;0.194959478240807;0.194954487220332;0.194951708984676;0.194948521595849;0.194948350543817;0.194948594313697;0.194948756164905;0.194948606701571;0.194948495888266;0.194948463689766;0.194948466970277;0.194948482924795;0.194948489961172;0.194948491149863;0.194948488505816;0.194948487027817;0.194948486592590;0.194948487093881;0.194948487419654;0.194948487537942;0.194948487433501;0.194948487359422;0.194948487329880;0.194948487352919;0.194948487370040;0.194948487377173;0.194948487371930;0.194948487367941;0.194948487366244;0.194948487367457;0.194948487368390;0.194948487368790;0.194948487368508;0.194948487368289;0.194948487368296;0.194948487368307;0.194948487368310;0.194948487368309;0.194948487368308;0.194948487368308;0.194948487368308];
mu_high=[0.287017805739875;0.287017805739875;0.287092129207476;0.287248228469772;0.287482937646040;0.289057039102840;0.291500050807140;0.294530388737290;0.297893642197378;0.305964725516872;0.313387327728370;0.319453437431065;0.320932992425304;0.322169080879314;0.323089594203664;0.323670032063130;0.323935965382670;0.324019927695444;0.324071981630992;0.324108293060368;0.324137036528252;0.324219146521098;0.324273124716084;0.324316670690094;0.324373964697490;0.324410616603125;0.324440257236368;0.324465425174872;0.324516522744709;0.324555908961270;0.324580401959798;0.324600265790951;0.324636557852980;0.324678626929843;0.324721723850696;0.324772396708473;0.324839256816514;0.324986231732001;0.325184005071917;0.325436219583008;0.325732971698488;0.326075624124447;0.326813055123844;0.327737542402411;0.328865873834717;0.330208953901863;0.331757717654150;0.333623394898974;0.335722144362180;0.338009404396421;0.340432926409132;0.342914194994185;0.345400438430910;0.349682461728847;0.352999992474792;0.356356226039136;0.359742610007357;0.363154945602785;0.366592651884651;0.370057978977309;0.374782185033558;0.379558529734449;0.384384789403234;0.389261765035326;0.394190049193490;0.399170235554153;0.404202055263220;0.413113406718061;0.421980742378284;0.430610800970892;0.438889558137116;0.446712427894099;0.451751299155307;0.455370847686405;0.458451042203650;0.459167236858141;0.459799013414489;0.460328681086861;0.460701170582934;0.460944875101134;0.461074921328837;0.461072095868865;0.460935134745192;0.460768911211703;0.460616280937081;0.460457822466639;0.460236910439819;0.460093445897133;0.460033275562274;0.459960642592849;0.459848622974009;0.459806959070095;0.459787396300005;0.459758365564795;0.459735228536388;0.459716371795784;0.459705673377290;0.459698657139580;0.459694847632202;0.459693400020294;0.459694226953673;0.459697380760252;0.459701042393571;0.459704396005252;0.459707375768760;0.459711773927988;0.459714901225153;0.459716966836193;0.459718187168754;0.459719562475822;0.459719662944699;0.459719552127908;0.459719516971919;0.459719536521183;0.459719563944167;0.459719572320359;0.459719572240545;0.459719569035242;0.459719567633121;0.459719567386918;0.459719567902754;0.459719568190633;0.459719568275580;0.459719568178101;0.459719568114763;0.459719568091762;0.459719568112064;0.459719568126465;0.459719568132207;0.459719568127729;0.459719568124401;0.459719568123015;0.459719568124034;0.459719568124809;0.459719568125139;0.459719568124903;0.459719568124722;0.459719568124644;0.459719568124699;0.459719568124741;0.459719568124740;0.459719568124738;0.459719568124737;0.459719568124737;0.459719568124738;0.459719568124738;0.459719568124737];
%% E. coli 30�C / Ribosomal fraction and growth rate over time before and after nutrient upshift
t_highEC30=[-7200/4;0;0.0365164762608675;0.0730329525217350;0.109549428782602;0.251603712133701;0.393657995484799;0.535712278835897;0.677766562186996;0.985808118017773;1.29384967384855;1.60189122967933;1.90993278551011;2.21797434134088;2.69347022501686;3.16896610869285;3.64446199236883;3.78711075747162;3.92975952257442;4.07240828767721;4.21505705278001;4.35770581788280;4.65108533519380;4.87896483020037;5.10684432520695;5.33472382021352;5.56260331522010;6.15457459995289;6.74654588468567;7.33851716941846;7.93048845415125;10.1335430840708;12.3365977139903;14.5396523439098;16.7427069738293;19.8254933156054;22.9082796573814;25.9910659991574;29.0738523409335;32.1566386827095;38.4715211711786;44.7864036596476;51.1012861481167;57.4161686365857;63.7310511250548;74.1456116146367;84.5601721042185;94.9747325938004;105.389293083382;115.803853572964;126.762887323831;137.721921074699;148.680954825566;159.639988576433;170.599022327301;182.209010404065;193.818998480830;205.428986557595;217.038974634359;228.648962711124;240.258950787888;256.886540672675;273.514130557462;290.141720442249;306.769310327036;323.396900211823;340.024490096610;370.451530231166;379.579642271533;388.707754311900;397.835866352267;406.963978392633;416.092090433000;425.220202473367;427.958636085477;430.697069697587;433.435503309697;436.173936921807;438.912370533917;441.650804146027;446.037216136053;450.423628126079;454.810040116105;459.196452106130;463.582864096156;472.459661698985;478.707169877136;484.954678055287;491.202186233438;497.449694411589;507.107884117086;516.766073822583;526.424263528080;536.082453233576;545.740642939073;562.034985681446;578.329328423820;594.623671166193;610.918013908566;627.212356650939;658.490965740054;689.769574829169;721.048183918284;752.326793007399;783.605402096514;814.884011185629;855.316820673077;895.749630160526;936.182439647974;976.615249135423;1017.04805862287;1093.13303615693;1169.21801369099;1245.30299122505;1321.38796875912;1495.13201180445;1668.87605484979;1842.62009789512;2016.36414094046;2316.29751930555;2616.23089767064;2916.16427603573;3216.09765440082;4394.79617540997;5573.49469641912;6752.19321742827;7930.89173843742;16266.2985002331;24601.7052620288;32937.1120238245;116291.179641782;199645.247259739;282999.314877696;1116539.99105727;1950080.66723684;2783621.34341641;11119028.1052121;19454434.8670078;27789841.6288035;111143909.246761;194497976.864718;277852044.482675;1111392720.66224;1944933396.84182;2778474073.02139;11113880834.8171;19449287596.6128;27784694358.4085;111138761976.366;194492829594.323;277846897212.280;277846897341.420;277846897470.560;277846897599.700;277846898891.102;277846900182.503;277846901473.905;277846914387.921;277846927301.937;277846940215.954;277847069356.117;277847198496.280;277847327636.443;277848619038.073;277849910439.703;277851201841.333;277864115857.633;277877029873.933;277889943890.233;278019084053.233;278148224216.233;278277364379.233;279568766009.233;280860167639.233;282151569269.233;295065585569.233;307979601869.233;320893618169.233;420893618169.233;520893618169.233;620893618169.233;720893618169.233;820893618169.233;920893618169.233;928013192534.002;935132766898.771;942252341263.540;1000000000000.00]./3600;
fr_highEC30=[0.178747533010000;0.178747533010000;0.178747532872496;0.178747532411476;0.178747531448771;0.178747519975130;0.178747491986545;0.178747441984394;0.178747366229747;0.178747108043463;0.178746719081232;0.178746211739732;0.178745605360151;0.178744918509038;0.178743738800930;0.178742460025841;0.178741126232468;0.178740721605317;0.178740316794460;0.178739913257234;0.178739512573401;0.178739116221189;0.178738320269517;0.178737721083926;0.178737139723082;0.178736576475204;0.178736031581626;0.178734703915924;0.178733504690462;0.178732436171407;0.178731500391499;0.178729231024698;0.178728928213168;0.178730685121998;0.178734599041364;0.178743876482303;0.178757849573338;0.178776825178783;0.178801122919578;0.178831074210520;0.178911584925902;0.179020513380782;0.179161357890688;0.179337924072109;0.179554367021284;0.180009886480502;0.180607049609524;0.181365162400724;0.182251803443803;0.183192525789036;0.184191281944389;0.185186159924220;0.186181409360354;0.187181710637901;0.188188125197573;0.189260311630162;0.190337820737176;0.191420481030710;0.192508491141344;0.193601975575536;0.194700906983955;0.196284204713129;0.197878558936335;0.199483998492842;0.201100552398387;0.202728213138998;0.204366951378724;0.207394197946646;0.208309489007213;0.209228000189344;0.210149667363703;0.211074403081190;0.212002014419425;0.212932132862587;0.213211577412637;0.213491171470184;0.213770883092393;0.214050677346502;0.214330521652255;0.214610380356754;0.215058569895876;0.215506516234839;0.215954109587016;0.216401280374946;0.216847959259621;0.217680285781270;0.218182285555042;0.218603567655913;0.218955150264687;0.219250435710725;0.219619802244814;0.219912392701334;0.220150560054002;0.220348156235429;0.220514301223942;0.220740166853242;0.220918347879423;0.221063825062407;0.221185539708688;0.221289245321460;0.221453608230400;0.221585428559292;0.221694419281083;0.221786615804311;0.221865765212993;0.221935516344169;0.222013681088949;0.222080485895735;0.222137824431313;0.222187637915827;0.222231207437233;0.222299565642766;0.222352738229369;0.222394208606953;0.222426719877613;0.222479110930379;0.222508132684812;0.222523680095336;0.222533839784957;0.222542211587151;0.222542966760536;0.222545852755601;0.222546760769455;0.222547977216556;0.222547077873094;0.222546929648794;0.222547075188238;0.222547137860173;0.222547133849289;0.222547133193483;0.222547133188064;0.222547133192796;0.222547133192828;0.222547133192824;0.222547133192824;0.222547133192824;0.222547133192824;0.222547133192824;0.222547133192824;0.222547133192824;0.222547133192824;0.222547133192824;0.222547133192824;0.222547133192824;0.222547133192824;0.222547133192824;0.222547133192824;0.222547133192824;0.222547133192824;0.222547133192824;0.222547133192824;0.222547133192824;0.222547133192824;0.222547133192824;0.222547133192824;0.222547133192824;0.222547133192824;0.222547133192824;0.222547133192824;0.222547133192824;0.222547133192824;0.222547133192824;0.222547133192824;0.222547133192824;0.222547133192824;0.222547133192824;0.222547133192824;0.222547133192824;0.222547133192824;0.222547133192824;0.222547133192824;0.222547133192824;0.222547133192824;0.222547133192824;0.222547133192824;0.222547133192824;0.222547133192824;0.222547133192824;0.222547133192824;0.222547133192824;0.222547133192824;0.222547133192824;0.222547133192824;0.222547133192824;0.222547133192824;0.222547133192824;0.222547133192824;0.222547133192824];
mu_highEC30=[0.311036868017789;0.311036868017789;0.311130884926062;0.311328051047344;0.311624046297809;0.313505844050067;0.316402051833315;0.319997526655021;0.324008213178069;0.333203925321263;0.342032146062129;0.349958267273083;0.356885935662597;0.362875776412091;0.370532461264486;0.376549734877678;0.381087933041627;0.382158230211059;0.383053738739316;0.383749770800182;0.384238807292339;0.384546445877655;0.384829980317163;0.384894321476256;0.384968405440599;0.385034767457209;0.385083937179786;0.385166640240161;0.385220469639164;0.385264693666690;0.385302595548808;0.385388602214340;0.385425823997374;0.385455260258782;0.385484940053317;0.385529696098111;0.385576708811726;0.385626427414363;0.385687661226193;0.385769778501075;0.385972442867737;0.386240647153397;0.386584666079520;0.387014116105141;0.387539269997473;0.388642877903424;0.390088117070995;0.391922534721252;0.394067339143442;0.396343002857000;0.398758565982360;0.401164634781754;0.403571423022152;0.405990359115177;0.408423947297679;0.411016379207194;0.413621435895040;0.416238638710879;0.418868348190705;0.421510733490123;0.424165602325801;0.427989033988120;0.431836557070413;0.435707082644254;0.439599021704085;0.443509831270164;0.447435254275724;0.454623448513985;0.456765547256853;0.458886607778718;0.460979661055937;0.463027125754088;0.464931859027556;0.466607876726526;0.467047950074746;0.467439321882187;0.467771709369736;0.468047809613897;0.468273964445992;0.468429446517263;0.468509407859847;0.468449759165959;0.468311918050321;0.468109152788148;0.467819041723631;0.467050502161707;0.466449519197364;0.465871136406386;0.465357610346397;0.464931489069582;0.464437504291380;0.464094249163082;0.463842532150325;0.463654482727906;0.463503713895760;0.463303455373820;0.463151372968279;0.463040345525297;0.462956322134476;0.462886379727703;0.462777046630323;0.462685408125893;0.462609360331139;0.462565982638887;0.462513446900963;0.462498589205937;0.462467000003856;0.462405651535740;0.462359087950755;0.462340268517799;0.462322867261104;0.462283217509833;0.462249074552220;0.462225374408473;0.462207958081628;0.462189481640012;0.462155234547764;0.462155042049897;0.462157003827930;0.462135894953836;0.462146823104298;0.462151345287538;0.462137473953066;0.462136943287939;0.462137472039925;0.462137611511439;0.462137530818065;0.462137494963128;0.462137497261736;0.462137497603745;0.462137497607704;0.462137497605077;0.462137497605070;0.462137497605070;0.462137497605068;0.462137497605066;0.462137497605066;0.462137497605065;0.462137497605062;0.462137497605070;0.462137497605061;0.462137497605065;0.462137497605069;0.462137497605067;0.462137497605063;0.462137497605062;0.462137497605069;0.462137497605070;0.462137497605063;0.462137497605064;0.462137497605063;0.462137497605063;0.462137497605063;0.462137497605063;0.462137497605064;0.462137497605064;0.462137497605064;0.462137497605068;0.462137497605065;0.462137497605063;0.462137497605063;0.462137497605062;0.462137497605070;0.462137497605068;0.462137497605064;0.462137497605070;0.462137497605067;0.462137497605064;0.462137497605068;0.462137497605067;0.462137497605063;0.462137497605068;0.462137497605068;0.462137497605066;0.462137497605061;0.462137497605067;0.462137497605067;0.462137497605064;0.462137497605064;0.462137497605063;0.462137497605069;0.462137497605069;0.462137497605068;0.462137497605065;0.462137497605064;0.462137497605063;0.462137497605061;0.462137497605067];

AX_10=figure(); 
hold on
plot(t_high, fr_high, 'k:', 'linewidth',1.5); 
plot(t_highEC30, fr_highEC30, 'g:', 'linewidth',1.5); 
xlabel('Simulated cultivation time [h]','fontsize',16,'fontweight','bold');
ylabel('\phi_{R} (...), (-)','fontsize',16,'fontweight','bold')
ylim([0 0.6]);
xlim([-0.5 0.5]);
box on
ax=gca;
ax.FontSize=16;
ax.FontWeight='bold';
hold off
hold on
plot(t_high, mu_high,'k-','linewidth',1.5); 
plot(t_highEC30, mu_highEC30,'g-','linewidth',1.5); 
xlabel('{\it t_{sim}}, (h)','fontsize',16,'fontweight','bold');
ylabel('\mu, (h^{-1}), \phi_{R}, (-)','fontsize',16,'fontweight','bold')
ylim([0 0.6]);
xlim([-0.5 0.5]);
legend('{\it \phi_{R,high}}','{\it \phi_{R,EC30}}','{\it \mu_{high}}','{\it \mu_{EC30}}','location','northwest')
box on
ax=gca;
ax.FontSize=16;
ax.FontWeight='bold';
hold off
hold on
plot([0;0],[0;0.6],'k:','linewidth',1); 
hold off
saveas(AX_10,'Figure_upshift_mu_phiREC30','svg');
saveas(AX_10,'Figure_upshift_mu_phiREC30','png');
saveas(AX_10,'Figure_upshift_mu_phiREC30','fig');

%% Supplementary information, Supplementary Fig.9e
%% C. glutamicum / Ribosome elongation and rrn operon initiation rates over time before and after nutrient upshift
t_high=[-7200/4;0;0.0379242862183982;0.0758485724367963;0.113772858655195;0.267092816151630;0.420412773648066;0.573732731144502;0.727052688640938;1.08043720943351;1.43382173022608;1.78720625101866;1.89322160725643;1.99923696349420;2.10525231973197;2.21126767596974;2.31728303220751;2.39573505928685;2.47418708636619;2.55263911344554;2.63109114052488;2.90734915825649;3.18360717598810;3.45986519371972;3.96687468399922;4.47388417427873;4.98089366455824;5.48790315483774;7.56087905891398;9.63385496299021;11.7068308670664;13.7798067711427;17.1260681732359;20.4723295753292;23.8185909774224;27.1648523795157;30.5111137816089;36.8119800996000;43.1128464175911;49.4137127355821;55.7145790535732;62.0154453715643;72.6982794318330;83.3811134921018;94.0639475523705;104.746781612639;115.429615672908;126.872172645643;138.314729618379;149.757286591114;161.199843563849;172.642400536584;184.084957509319;203.755253656156;218.826454823232;233.897655990309;248.968857157385;264.040058324461;279.111259491537;294.182460658613;314.526228251883;334.869995845153;355.213763438423;375.557531031693;395.901298624963;416.245066218232;436.588833811502;472.204850103432;507.820866395362;543.436882687291;579.052898979221;614.668915271150;639.353514887746;658.874092196238;678.394669504730;684.250842697278;690.107015889826;695.963189082373;701.819362274921;707.675535467469;713.531708660016;721.614749455390;729.697790250763;737.780831046136;745.863871841509;753.946912636882;765.589688692881;777.232464748879;788.875240804877;800.518016860876;812.160792916874;826.203991218944;840.247189521014;854.290387823085;868.333586125155;887.250200309208;906.166814493261;925.083428677314;944.000042861367;962.916657045420;997.923662473193;1032.93066790097;1067.93767332874;1102.94467875651;1137.95168418429;1200.58430690804;1263.21692963179;1325.84955235554;1388.48217507929;1549.59249217027;1710.70280926125;1871.81312635224;2032.92344344322;3035.45872435516;4037.99400526710;5040.52928617904;14906.7332985355;24772.9373108919;34639.1413232483;133301.181446813;231963.221570377;330625.261693941;1317245.66292958;2303866.06416523;3290486.46540087;13156690.4777573;23022894.4901137;32889098.5024701;131551138.626034;230213178.749599;328875218.873163;1315495620.10881;2302116021.34445;3288736422.58009;13154940434.9365;23021144447.2929;32887348459.6494;131549388583.214;230211428706.778;328873468830.342;428873468830.342;528873468830.342;628873468830.342;728873468830.342;828873468830.342;928873468830.342;1000000000000.00]./3600;
kR_high=[6.98637973510545;6.98637973510545;6.98818886769707;6.99198853788150;6.99770168982695;7.03601772588488;7.09548473985700;7.16924883090614;7.25111747215652;7.44758824488481;7.62827980711013;7.77595728408074;7.81197841198191;7.84207343072435;7.86448703271692;7.87862275041943;7.88510291873218;7.88715176531623;7.88842384186070;7.88931264688557;7.89001715979843;7.89203199923522;7.89336108230171;7.89443522432882;7.89585353585048;7.89676606691319;7.89750443868399;7.89813035421632;7.89938977295011;7.90030059118379;7.90078284473691;7.90108380241715;7.90152148440984;7.90190341553052;7.90210237308720;7.90226582174066;7.90259119686887;7.90304340975160;7.90378081380356;7.90480602400926;7.90579169068902;7.90668572622694;7.90902907133421;7.91188946152804;7.91542196131015;7.91975159907707;7.92464617546720;7.93011366830519;7.93656000372208;7.94335812473346;7.95052284179514;7.95785707964511;7.96505256987417;7.97725537578920;7.98655281894922;7.99581999156868;8.00501928029676;8.01416701216693;8.02324196161287;8.03224767984428;8.04431206378334;8.05625896037487;8.06807312164403;8.07976946342896;8.09133611973645;8.10277017684556;8.11406664767130;8.13343133030495;8.15184832951331;8.16884982057768;8.18404099721059;8.19668188701193;8.20289893406040;8.20497502460987;8.20219182531105;8.19887047977725;8.19475817696144;8.18964541083843;8.18265314686938;8.17437515681053;8.16514766313120;8.15097901789971;8.13649887995000;8.12342857383045;8.11230805376086;8.10253939371853;8.09066460400049;8.08205756536566;8.07637508023911;8.07158604013488;8.06692359405738;8.06374436253633;8.06166530347347;8.05995838586096;8.05875595683372;8.05781970385583;8.05738909688885;8.05725676720369;8.05733053705640;8.05753952108168;8.05812075915798;8.05876270404321;8.05935500363547;8.05986625858183;8.06029774365954;8.06089282188116;8.06128941782219;8.06153201677030;8.06166830067351;8.06182422607298;8.06183306156092;8.06182103746386;8.06181372783498;8.06182025149543;8.06182531492382;8.06182679333674;8.06182665627604;8.06182594028939;8.06182562472159;8.06182557124736;8.06182568963419;8.06182575580318;8.06182577529104;8.06182575285141;8.06182573826881;8.06182573297381;8.06182573764886;8.06182574096481;8.06182574228720;8.06182574125592;8.06182574048954;8.06182574017026;8.06182574040494;8.06182574058351;8.06182574065944;8.06182574060517;8.06182574056342;8.06182574054548;8.06182574055812;8.06182574056790;8.06182574056763;8.06182574056713;8.06182574056697;8.06182574056701;8.06182574056707;8.06182574056709;8.06182574056707];
vrr_high=[1.36475026066398;1.36475026066398;1.36475195087740;1.36475750659772;1.36476907514791;1.36491780666028;1.36528799846043;1.36595756151632;1.36698198940655;1.37080180925848;1.37675908072429;1.38464952508496;1.38734578890868;1.39015998806295;1.39307154884472;1.39605540177331;1.39908312991026;1.40133840361670;1.40360052081248;1.40586839536877;1.40814156167087;1.41617494695237;1.42426307476686;1.43240323357823;1.44748646990045;1.46273946641478;1.47815320211815;1.49372416943817;1.55899088515625;1.62686319628349;1.69737017902785;1.77055556683609;1.89446986799288;2.02573560474147;2.16459180053874;2.31124827158970;2.46591404600164;2.77932891777795;3.12246848408401;3.49583528314915;3.89916063038067;4.33106565871442;5.12161764751340;5.97266197686659;6.86419999997219;7.77202995622631;8.66953968170433;9.58768350089538;10.4337310295200;11.1887598877620;11.8433320398551;12.3976923563270;12.8571270314530;13.4531619754638;13.7683835158711;13.9895968501585;14.1405347860393;14.2397596091226;14.3007658553150;14.3333277500042;14.3448233793720;14.3309870143143;14.3001558370214;14.2570360648104;14.2041243420113;14.1426223535010;14.0728769975546;13.9288264588079;13.7489663146023;13.5174774619224;13.2049868124961;12.7472486247442;12.2744122265516;11.7353447998743;10.9489805134507;10.6406265557235;10.2821737045204;9.87610244299928;9.42525496404296;8.93488264272088;8.41765480869588;7.69132120741563;6.98926060297524;6.34953580291771;5.79414437595666;5.32501976818127;4.78055456374795;4.36493744592605;4.05144724700249;3.81390309921637;3.62900410425856;3.45820546460257;3.33153366716740;3.23709574440253;3.16630843153704;3.09857762401870;3.05338851882996;3.02372023321502;3.00482234903051;2.99348199309202;2.98574170059558;2.98709185062745;2.99221135402477;2.99855583353220;3.00494879357288;3.01486528446325;3.02236136609614;3.02739398477559;3.03045075210463;3.03406430405389;3.03439262271905;3.03412552992393;3.03398034690804;3.03407195718976;3.03415309936800;3.03417707498021;3.03417585356584;3.03416538999035;3.03416080702262;3.03416001813885;3.03416172732145;3.03416268183628;3.03416296321126;3.03416263963689;3.03416242937825;3.03416235302647;3.03416242043161;3.03416246824062;3.03416248730698;3.03416247243808;3.03416246138853;3.03416245678507;3.03416246016874;3.03416246274315;3.03416246383808;3.03416246305573;3.03416246245357;3.03416246219495;3.03416246237726;3.03416246251837;3.03416246251426;3.03416246250718;3.03416246250491;3.03416246250548;3.03416246250625;3.03416246250647;3.03416246250633]; % already calculated from �Ms to 1/s
%% E. coli 30�C / Ribosome elongation and rrn operon initiation rates over time before and after nutrient upshift
t_highEC30=[-7200/4;0;0.0365164762608675;0.0730329525217350;0.109549428782602;0.251603712133701;0.393657995484799;0.535712278835897;0.677766562186996;0.985808118017773;1.29384967384855;1.60189122967933;1.90993278551011;2.21797434134088;2.69347022501686;3.16896610869285;3.64446199236883;3.78711075747162;3.92975952257442;4.07240828767721;4.21505705278001;4.35770581788280;4.65108533519380;4.87896483020037;5.10684432520695;5.33472382021352;5.56260331522010;6.15457459995289;6.74654588468567;7.33851716941846;7.93048845415125;10.1335430840708;12.3365977139903;14.5396523439098;16.7427069738293;19.8254933156054;22.9082796573814;25.9910659991574;29.0738523409335;32.1566386827095;38.4715211711786;44.7864036596476;51.1012861481167;57.4161686365857;63.7310511250548;74.1456116146367;84.5601721042185;94.9747325938004;105.389293083382;115.803853572964;126.762887323831;137.721921074699;148.680954825566;159.639988576433;170.599022327301;182.209010404065;193.818998480830;205.428986557595;217.038974634359;228.648962711124;240.258950787888;256.886540672675;273.514130557462;290.141720442249;306.769310327036;323.396900211823;340.024490096610;370.451530231166;379.579642271533;388.707754311900;397.835866352267;406.963978392633;416.092090433000;425.220202473367;427.958636085477;430.697069697587;433.435503309697;436.173936921807;438.912370533917;441.650804146027;446.037216136053;450.423628126079;454.810040116105;459.196452106130;463.582864096156;472.459661698985;478.707169877136;484.954678055287;491.202186233438;497.449694411589;507.107884117086;516.766073822583;526.424263528080;536.082453233576;545.740642939073;562.034985681446;578.329328423820;594.623671166193;610.918013908566;627.212356650939;658.490965740054;689.769574829169;721.048183918284;752.326793007399;783.605402096514;814.884011185629;855.316820673077;895.749630160526;936.182439647974;976.615249135423;1017.04805862287;1093.13303615693;1169.21801369099;1245.30299122505;1321.38796875912;1495.13201180445;1668.87605484979;1842.62009789512;2016.36414094046;2316.29751930555;2616.23089767064;2916.16427603573;3216.09765440082;4394.79617540997;5573.49469641912;6752.19321742827;7930.89173843742;16266.2985002331;24601.7052620288;32937.1120238245;116291.179641782;199645.247259739;282999.314877696;1116539.99105727;1950080.66723684;2783621.34341641;11119028.1052121;19454434.8670078;27789841.6288035;111143909.246761;194497976.864718;277852044.482675;1111392720.66224;1944933396.84182;2778474073.02139;11113880834.8171;19449287596.6128;27784694358.4085;111138761976.366;194492829594.323;277846897212.280;277846897341.420;277846897470.560;277846897599.700;277846898891.102;277846900182.503;277846901473.905;277846914387.921;277846927301.937;277846940215.954;277847069356.117;277847198496.280;277847327636.443;277848619038.073;277849910439.703;277851201841.333;277864115857.633;277877029873.933;277889943890.233;278019084053.233;278148224216.233;278277364379.233;279568766009.233;280860167639.233;282151569269.233;295065585569.233;307979601869.233;320893618169.233;420893618169.233;520893618169.233;620893618169.233;720893618169.233;820893618169.233;920893618169.233;928013192534.002;935132766898.771;942252341263.540;1000000000000.00]./3600;
kR_highEC30=[5.94883741780273;5.94883741780273;5.95063557353009;5.95440655407301;5.96006774023027;5.99605906422620;6.05145238566368;6.12022054395046;6.19693090706863;6.37281587843033;6.54167754000907;6.69329085338009;6.82581237783024;6.94040094225534;7.08689028946635;7.20202959328880;7.28888324134086;7.30937084055277;7.32651542772894;7.33984472513061;7.34921482618923;7.35511524251876;7.36057110630866;7.36182642672972;7.36326737132211;7.36455988126489;7.36552280495336;7.36715939504270;7.36823843812856;7.36912838034493;7.36989193257725;7.37163062689119;7.37235508777682;7.37284566401743;7.37325190559377;7.37372522157122;7.37404793953410;7.37421600206883;7.37438469733672;7.37471943518981;7.37527336023031;7.37590754101642;7.37667355166967;7.37759743509815;7.37870301526761;7.38099041968591;7.38394255128832;7.38765578994560;7.39194783047562;7.39645690306186;7.40118468044604;7.40584128315627;7.41044654545494;7.41502457945817;7.41957909479536;7.42437439771906;7.42913468022764;7.43385824788365;7.43854406848887;7.44319059024352;7.44779575328404;7.45431215373014;7.46072362008469;7.46701186107645;7.47315069680049;7.47910008549339;7.48479344493588;7.49403152613157;7.49625879388799;7.49800741403329;7.49917249940893;7.49947999063483;7.49738141807531;7.49154077617973;7.48877829049381;7.48523792262152;7.48075940444809;7.47539071727011;7.46923764468263;7.46197431718198;7.44769441457691;7.43126758829349;7.41368319207948;7.39516031170265;7.37535351684407;7.33508296943168;7.30878941815614;7.28565907198017;7.26594225003599;7.24951215525320;7.22963002189881;7.21467495225345;7.20296095258802;7.19358415030292;7.18582678257042;7.17537261821241;7.16723187957062;7.16079827332259;7.15555912283445;7.15112518227128;7.14412978399290;7.13846593871244;7.13378376975235;7.13014962287824;7.12679646579640;7.12432774855989;7.12133304532091;7.11824645739983;7.11569247318527;7.11380760086905;7.11214521161062;7.10934842760995;7.10712337390291;7.10543376767633;7.10412750474010;7.10217065573327;7.10071813445767;7.10021906006167;7.09992504049913;7.09933367422445;7.09947746119688;7.09945486318331;7.09921280952555;7.09916585336406;7.09920266458599;7.09920953542818;7.09920365316259;7.09920110315046;7.09920126640716;7.09920129258106;7.09920129281473;7.09920129262342;7.09920129262228;7.09920129262241;7.09920129262239;7.09920129262236;7.09920129262235;7.09920129262234;7.09920129262229;7.09920129262242;7.09920129262228;7.09920129262234;7.09920129262240;7.09920129262237;7.09920129262232;7.09920129262230;7.09920129262241;7.09920129262241;7.09920129262230;7.09920129262232;7.09920129262231;7.09920129262231;7.09920129262231;7.09920129262231;7.09920129262232;7.09920129262233;7.09920129262233;7.09920129262239;7.09920129262234;7.09920129262231;7.09920129262230;7.09920129262229;7.09920129262241;7.09920129262239;7.09920129262233;7.09920129262241;7.09920129262238;7.09920129262232;7.09920129262239;7.09920129262237;7.09920129262231;7.09920129262239;7.09920129262239;7.09920129262236;7.09920129262228;7.09920129262237;7.09920129262237;7.09920129262232;7.09920129262233;7.09920129262231;7.09920129262241;7.09920129262240;7.09920129262238;7.09920129262234;7.09920129262233;7.09920129262231;7.09920129262228;7.09920129262238];
vrr_highEC30=[0.00125484838556357;0.00125484838556357;0.00125484931055675;0.00125485234629735;0.00125485866153400;0.00125493416663964;0.00125511963004851;0.00125545394118104;0.00125596575152518;0.00125774538206287;0.00126050263360104;0.00126421163767677;0.00126879290024218;0.00127416149775049;0.00128380589259775;0.00129486922874166;0.00130711396696611;0.00131098119667437;0.00131492415449234;0.00131893158144515;0.00132299061359151;0.00132708861534882;0.00133558940881169;0.00134224952746948;0.00134895026284282;0.00135569021311359;0.00136246834078792;0.00138024582040943;0.00139826538037147;0.00141652451537565;0.00143502336722539;0.00150599870534404;0.00158038024120183;0.00165827050938595;0.00173979919249313;0.00186023584462740;0.00198844647472019;0.00212484727220726;0.00226986310430940;0.00242394675538175;0.00276967392382753;0.00315916688639857;0.00359637903103753;0.00408509342723370;0.00462877471301598;0.00565165149256424;0.00683961775162159;0.00819448362756883;0.00970660459695624;0.0113529098696667;0.0131897259998955;0.0150807303903376;0.0169649021805169;0.0187808720684902;0.0204745065948163;0.0220915521573231;0.0234976422418829;0.0246814145872659;0.0256479224182853;0.0264140940857982;0.0270028898341198;0.0275869733129502;0.0279234354986981;0.0280649491771741;0.0280507468529810;0.0279053460353293;0.0276373029019619;0.0267695573406278;0.0263843641800415;0.0259084414123367;0.0253146857296746;0.0245729938731265;0.0235975357021504;0.0222486748616741;0.0217506786777293;0.0212022305157574;0.0205976638867100;0.0199338469750651;0.0192135564409922;0.0184417891638535;0.0171093886906321;0.0157025569623277;0.0142891072877665;0.0129310820039546;0.0116660011254182;0.00947863190333933;0.00824338915783093;0.00724324125308765;0.00644271131212390;0.00580375201196085;0.00505490330474337;0.00451554606053082;0.00411870117576859;0.00381978036015181;0.00358985289619263;0.00330739944769674;0.00311212944281869;0.00297230753105654;0.00286923691205337;0.00279135861550959;0.00268680405964029;0.00261815213779744;0.00257004373779275;0.00253432725451107;0.00250688466722750;0.00248404773610669;0.00246069524137287;0.00244181072258635;0.00242581009532454;0.00241204449394825;0.00240043989546195;0.00238271283730993;0.00236919511262031;0.00235874662020048;0.00235064537518043;0.00233768852085241;0.00233069506142349;0.00232674374679826;0.00232444701196514;0.00232248994585140;0.00232200548680753;0.00232161690857796;0.00232140342638606;0.00232109155201568;0.00232127964551318;0.00232132903096447;0.00232129657073393;0.00232128101581622;0.00232128195633844;0.00232128211218276;0.00232128211358374;0.00232128211244997;0.00232128211244260;0.00232128211244349;0.00232128211244350;0.00232128211244350;0.00232128211244350;0.00232128211244350;0.00232128211244350;0.00232128211244350;0.00232128211244350;0.00232128211244350;0.00232128211244350;0.00232128211244350;0.00232128211244350;0.00232128211244350;0.00232128211244350;0.00232128211244350;0.00232128211244350;0.00232128211244350;0.00232128211244350;0.00232128211244350;0.00232128211244350;0.00232128211244350;0.00232128211244350;0.00232128211244350;0.00232128211244349;0.00232128211244350;0.00232128211244350;0.00232128211244350;0.00232128211244350;0.00232128211244350;0.00232128211244350;0.00232128211244350;0.00232128211244350;0.00232128211244350;0.00232128211244350;0.00232128211244350;0.00232128211244350;0.00232128211244350;0.00232128211244350;0.00232128211244350;0.00232128211244350;0.00232128211244350;0.00232128211244350;0.00232128211244350;0.00232128211244350;0.00232128211244350;0.00232128211244350;0.00232128211244350;0.00232128211244350;0.00232128211244350;0.00232128211244350;0.00232128211244350;0.00232128211244350;0.00232128211244350;0.00232128211244350;0.00232128211244350].*1000./1e9.*(2.5*1e-15).*(6*1e23);

AX_11=figure(); 
hold on
plot(t_high, kR_high,'k:','linewidth',1.5); 
plot(t_highEC30,kR_highEC30,'g:','linewidth',1.5); 
xlabel('{\it t_{sim}}, (h)','fontsize',16,'fontweight','bold');
ylabel('{\it k_{R}}, (aa rib^{-1)} s^{-1}','fontsize',16,'fontweight','bold')
ylim([0 50]);
xlim([-0.5 0.5]);
box on
ax=gca;
ax.FontSize=16;
ax.FontWeight='bold';
hold off
hold on
plot(t_high, vrr_high,'k-','linewidth',1.5); 
plot(t_highEC30, vrr_highEC30,'g-','linewidth',1.5); 
xlabel('{\it t_{sim}}, (h)','fontsize',16,'fontweight','bold');
ylabel('{\it k_{R}}, (aa rib^{-1} s^{-1}), {\it v_{rrn}}, (init. s^{-1})','fontsize',16,'fontweight','bold')
legend('{\it k_{R,high}}','{\it k_{R,EC30}}','{\it v_{rrn,high}}','{\it v_{rrn,EC30}}','location','northwest')
ylim([0 50]);
xlim([-0.5 0.5]);
box on
ax=gca;
ax.FontSize=16;
ax.FontWeight='bold';
hold off
hold on
plot([0;0],[0;50],'k:','linewidth',1); 
hold off
saveas(AX_11,'Figure_upshift_vrr_krEC30','svg');
saveas(AX_11,'Figure_upshift_vrr_krEC30','png');
saveas(AX_11,'Figure_upshift_vrr_krEC30','fig');

%% Supplementary information, Supplementary Fig.9f
%% C. glutamicum / Active ribosome fraction and concentration of uncharged tRNA-ribosome complexes over time before and after nutrient upshift
t_high=[-7200/4;0;0.0379242862183982;0.0758485724367963;0.113772858655195;0.267092816151630;0.420412773648066;0.573732731144502;0.727052688640938;1.08043720943351;1.43382173022608;1.78720625101866;1.89322160725643;1.99923696349420;2.10525231973197;2.21126767596974;2.31728303220751;2.39573505928685;2.47418708636619;2.55263911344554;2.63109114052488;2.90734915825649;3.18360717598810;3.45986519371972;3.96687468399922;4.47388417427873;4.98089366455824;5.48790315483774;7.56087905891398;9.63385496299021;11.7068308670664;13.7798067711427;17.1260681732359;20.4723295753292;23.8185909774224;27.1648523795157;30.5111137816089;36.8119800996000;43.1128464175911;49.4137127355821;55.7145790535732;62.0154453715643;72.6982794318330;83.3811134921018;94.0639475523705;104.746781612639;115.429615672908;126.872172645643;138.314729618379;149.757286591114;161.199843563849;172.642400536584;184.084957509319;203.755253656156;218.826454823232;233.897655990309;248.968857157385;264.040058324461;279.111259491537;294.182460658613;314.526228251883;334.869995845153;355.213763438423;375.557531031693;395.901298624963;416.245066218232;436.588833811502;472.204850103432;507.820866395362;543.436882687291;579.052898979221;614.668915271150;639.353514887746;658.874092196238;678.394669504730;684.250842697278;690.107015889826;695.963189082373;701.819362274921;707.675535467469;713.531708660016;721.614749455390;729.697790250763;737.780831046136;745.863871841509;753.946912636882;765.589688692881;777.232464748879;788.875240804877;800.518016860876;812.160792916874;826.203991218944;840.247189521014;854.290387823085;868.333586125155;887.250200309208;906.166814493261;925.083428677314;944.000042861367;962.916657045420;997.923662473193;1032.93066790097;1067.93767332874;1102.94467875651;1137.95168418429;1200.58430690804;1263.21692963179;1325.84955235554;1388.48217507929;1549.59249217027;1710.70280926125;1871.81312635224;2032.92344344322;3035.45872435516;4037.99400526710;5040.52928617904;14906.7332985355;24772.9373108919;34639.1413232483;133301.181446813;231963.221570377;330625.261693941;1317245.66292958;2303866.06416523;3290486.46540087;13156690.4777573;23022894.4901137;32889098.5024701;131551138.626034;230213178.749599;328875218.873163;1315495620.10881;2302116021.34445;3288736422.58009;13154940434.9365;23021144447.2929;32887348459.6494;131549388583.214;230211428706.778;328873468830.342;428873468830.342;528873468830.342;628873468830.342;728873468830.342;828873468830.342;928873468830.342;1000000000000.00]./3600;
rtf_high=[0.000754011137252798;0.000754011137252798;0.000752539261654565;0.000749447921036139;0.000744799804620539;0.000713626516412334;0.000665245045498945;0.000605231563584672;0.000538624197954858;0.000378777495393820;0.000231768220372520;0.000111618716799723;8.23120716881411e-05;5.78267838883168e-05;3.95908997561452e-05;2.80896643638185e-05;2.28167462585745e-05;2.11492372822343e-05;2.01136914838072e-05;1.93899721579499e-05;1.88161967814131e-05;1.71749757452110e-05;1.60917904188742e-05;1.52161463083288e-05;1.40593215794664e-05;1.33143972487641e-05;1.27116006135610e-05;1.22007418783089e-05;1.11742215292744e-05;1.04391798103388e-05;1.00609588705526e-05;9.83871023664987e-06;9.53775390764094e-06;9.30637632982657e-06;9.24956073420698e-06;9.24880007185817e-06;9.14481473226208e-06;9.16271611573459e-06;9.06525344235398e-06;8.86012936965490e-06;8.82478821826552e-06;9.01257634191567e-06;9.01624893636052e-06;9.08359704792431e-06;9.11068451351168e-06;8.99995033993842e-06;8.93416040813565e-06;9.22764944100453e-06;9.21417840105880e-06;9.35586639928283e-06;9.46897152294848e-06;9.50490721922371e-06;9.61527018745215e-06;9.81263191788406e-06;9.96697826289620e-06;1.01274495649662e-05;1.03078805175776e-05;1.04776349872135e-05;1.06582572327281e-05;1.08528653925904e-05;1.11256506663349e-05;1.14195019860975e-05;1.17464566807342e-05;1.20918846939633e-05;1.24729911640409e-05;1.28967505629852e-05;1.33706959515425e-05;1.43712371247082e-05;1.56827996046685e-05;1.74888451032024e-05;2.01882717042539e-05;2.48063031630479e-05;3.05766888416334e-05;3.84858045932370e-05;5.26245395844152e-05;6.02912947043936e-05;6.90245858649382e-05;7.91186046605982e-05;9.18482478324153e-05;0.000106345861574000;0.000122111643860660;0.000145757651230485;0.000169590464684232;0.000191057755375214;0.000209359968434297;0.000225401757126128;0.000244860326467450;0.000259077886543110;0.000268628563800019;0.000276603095678685;0.000284207430557781;0.000289543775365048;0.000293069121290897;0.000295910894504077;0.000297902382673542;0.000299449985813296;0.000300153337736353;0.000300353703978571;0.000300209298161595;0.000299839825311511;0.000298832965502639;0.000297730720295757;0.000296717158680276;0.000295843298231415;0.000295106557534654;0.000294091918632520;0.000293416663710054;0.000293004303308170;0.000292772922641964;0.000292508122390484;0.000292493212737173;0.000292513611994511;0.000292526148439386;0.000292514910268459;0.000292506239114198;0.000292503708877871;0.000292503946379214;0.000292505175335269;0.000292505717036646;0.000292505808793931;0.000292505605529189;0.000292505491918262;0.000292505458458643;0.000292505496987700;0.000292505522026201;0.000292505531117759;0.000292505523090629;0.000292505517397100;0.000292505515126539;0.000292505516897262;0.000292505518213144;0.000292505518761350;0.000292505518358399;0.000292505518051806;0.000292505517921424;0.000292505518014596;0.000292505518086293;0.000292505518117098;0.000292505518095385;0.000292505518078595;0.000292505518079069;0.000292505518079922;0.000292505518080198;0.000292505518080124;0.000292505518080022;0.000292505518079996;0.000292505518080024].*20;
fact_high=[0.976994414852742;0.976994414852742;0.977013814786261;0.977054559905122;0.977115823898036;0.977526698767870;0.978164381337151;0.978955374584038;0.979833273885071;0.981940077429532;0.983877669650306;0.985461238176509;0.985847496542295;0.986170207049204;0.986410546783291;0.986562119518457;0.986631598760014;0.986653561872310;0.986667195464414;0.986676719189498;0.986684266789981;0.986705848872168;0.986720078787098;0.986731576374721;0.986746750633782;0.986756506107183;0.986764399172086;0.986771091619994;0.986784574092163;0.986794411932608;0.986799751196010;0.986803247238300;0.986808596441959;0.986813636109150;0.986817019082600;0.986820343831784;0.986825744046378;0.986835176296037;0.986849048239581;0.986867501823859;0.986887145653968;0.986907535021930;0.986955149483523;0.987013861842276;0.987085504078185;0.987171363625379;0.987268716740338;0.987381019053909;0.987508716724315;0.987644231034800;0.987785714599188;0.987928730481339;0.988068839810964;0.988304335867569;0.988481934922114;0.988657416770859;0.988830224771751;0.989000421252517;0.989167840492463;0.989332606720453;0.989551085963462;0.989764981227676;0.989974187937151;0.990178932512045;0.990379204014156;0.990575066928518;0.990766550376866;0.991090404372646;0.991393874029275;0.991671287053794;0.991919440435975;0.992132744570688;0.992251221773826;0.992315733254910;0.992333612732613;0.992316481411881;0.992292019414172;0.992258369644729;0.992207910427192;0.992145741527324;0.992074732591865;0.991963278123246;0.991847844394559;0.991743266856239;0.991654270891854;0.991575860279995;0.991480273776026;0.991411298028245;0.991366275312892;0.991328052105762;0.991290283366677;0.991265024900422;0.991248620102575;0.991234973159193;0.991225323510283;0.991217798999272;0.991214310065902;0.991213185514773;0.991213703922375;0.991215303885879;0.991219822265375;0.991224844485537;0.991229489270492;0.991233501526300;0.991236890078270;0.991241567745307;0.991244688185774;0.991246599191225;0.991247673597083;0.991248902579457;0.991248972536138;0.991248877696134;0.991248820492938;0.991248871379623;0.991248911047711;0.991248922635126;0.991248921570643;0.991248915970855;0.991248913502923;0.991248913084602;0.991248914010316;0.991248914527712;0.991248914680096;0.991248914504635;0.991248914390611;0.991248914349208;0.991248914385764;0.991248914411692;0.991248914422031;0.991248914413968;0.991248914407975;0.991248914405479;0.991248914407314;0.991248914408710;0.991248914409304;0.991248914408879;0.991248914408553;0.991248914408413;0.991248914408512;0.991248914408588;0.991248914408586;0.991248914408582;0.991248914408581;0.991248914408581;0.991248914408581;0.991248914408582;0.991248914408581];
%% E. coli 30�C / Active ribosome fraction and concentration of uncharged tRNA-ribosome complexes over time before and after nutrient upshift
t_highEC30=[-7200/4;0;0.0365164762608675;0.0730329525217350;0.109549428782602;0.251603712133701;0.393657995484799;0.535712278835897;0.677766562186996;0.985808118017773;1.29384967384855;1.60189122967933;1.90993278551011;2.21797434134088;2.69347022501686;3.16896610869285;3.64446199236883;3.78711075747162;3.92975952257442;4.07240828767721;4.21505705278001;4.35770581788280;4.65108533519380;4.87896483020037;5.10684432520695;5.33472382021352;5.56260331522010;6.15457459995289;6.74654588468567;7.33851716941846;7.93048845415125;10.1335430840708;12.3365977139903;14.5396523439098;16.7427069738293;19.8254933156054;22.9082796573814;25.9910659991574;29.0738523409335;32.1566386827095;38.4715211711786;44.7864036596476;51.1012861481167;57.4161686365857;63.7310511250548;74.1456116146367;84.5601721042185;94.9747325938004;105.389293083382;115.803853572964;126.762887323831;137.721921074699;148.680954825566;159.639988576433;170.599022327301;182.209010404065;193.818998480830;205.428986557595;217.038974634359;228.648962711124;240.258950787888;256.886540672675;273.514130557462;290.141720442249;306.769310327036;323.396900211823;340.024490096610;370.451530231166;379.579642271533;388.707754311900;397.835866352267;406.963978392633;416.092090433000;425.220202473367;427.958636085477;430.697069697587;433.435503309697;436.173936921807;438.912370533917;441.650804146027;446.037216136053;450.423628126079;454.810040116105;459.196452106130;463.582864096156;472.459661698985;478.707169877136;484.954678055287;491.202186233438;497.449694411589;507.107884117086;516.766073822583;526.424263528080;536.082453233576;545.740642939073;562.034985681446;578.329328423820;594.623671166193;610.918013908566;627.212356650939;658.490965740054;689.769574829169;721.048183918284;752.326793007399;783.605402096514;814.884011185629;855.316820673077;895.749630160526;936.182439647974;976.615249135423;1017.04805862287;1093.13303615693;1169.21801369099;1245.30299122505;1321.38796875912;1495.13201180445;1668.87605484979;1842.62009789512;2016.36414094046;2316.29751930555;2616.23089767064;2916.16427603573;3216.09765440082;4394.79617540997;5573.49469641912;6752.19321742827;7930.89173843742;16266.2985002331;24601.7052620288;32937.1120238245;116291.179641782;199645.247259739;282999.314877696;1116539.99105727;1950080.66723684;2783621.34341641;11119028.1052121;19454434.8670078;27789841.6288035;111143909.246761;194497976.864718;277852044.482675;1111392720.66224;1944933396.84182;2778474073.02139;11113880834.8171;19449287596.6128;27784694358.4085;111138761976.366;194492829594.323;277846897212.280;277846897341.420;277846897470.560;277846897599.700;277846898891.102;277846900182.503;277846901473.905;277846914387.921;277846927301.937;277846940215.954;277847069356.117;277847198496.280;277847327636.443;277848619038.073;277849910439.703;277851201841.333;277864115857.633;277877029873.933;277889943890.233;278019084053.233;278148224216.233;278277364379.233;279568766009.233;280860167639.233;282151569269.233;295065585569.233;307979601869.233;320893618169.233;420893618169.233;520893618169.233;620893618169.233;720893618169.233;820893618169.233;920893618169.233;928013192534.002;935132766898.771;942252341263.540;1000000000000.00]./3600;
rtf_highEC30=[0.00201974167388287;0.00201974167388287;0.00201720980590864;0.00201190012478283;0.00200392895624985;0.00195325164040803;0.00187525523540514;0.00177842610326069;0.00167041356538704;0.00142275635524277;0.00118498692929437;0.000971503352975636;0.000784901900271027;0.000623551265385023;0.000417281492892813;0.000255155467659781;0.000132857825813847;0.000104009233348281;7.98676027179914e-05;6.10978157900091e-05;4.79024242481649e-05;3.95921796387833e-05;3.19049452189431e-05;3.01331751054428e-05;2.81002210885078e-05;2.62764012603051e-05;2.49167496513511e-05;2.26029926561900e-05;2.10751611366171e-05;1.98145329954639e-05;1.87328245982660e-05;1.62687330715498e-05;1.52466825684176e-05;1.45687033127508e-05;1.40249260384844e-05;1.34251758598912e-05;1.30710578100681e-05;1.29705296875788e-05;1.29072266367363e-05;1.26504107295777e-05;1.24467914198549e-05;1.23327765826412e-05;1.22600593431424e-05;1.22181793847214e-05;1.22018814868588e-05;1.22126021787126e-05;1.22712316384170e-05;1.23601607897596e-05;1.24882112804508e-05;1.26317381577913e-05;1.28073271349688e-05;1.29954995132686e-05;1.31988273611971e-05;1.34153354904856e-05;1.36472110265507e-05;1.39112954220942e-05;1.41956174145241e-05;1.45022373607662e-05;1.48349518399808e-05;1.51979653493879e-05;1.55953528691708e-05;1.62376631493202e-05;1.69893136568631e-05;1.78868493482794e-05;1.89827484746311e-05;2.03569245762016e-05;2.21417497485104e-05;2.74916314799411e-05;3.01099242415157e-05;3.36457013296654e-05;3.83207365853743e-05;4.46887252593902e-05;5.57900682813556e-05;7.43483615234682e-05;8.19460823268377e-05;9.11044734107962e-05;0.000102150120495967;0.000115001788289936;0.000129463017029067;0.000146191237489413;0.000178411101800358;0.000215156800600149;0.000254493053309704;0.000296005456131142;0.000340414162148729;0.000430883319863015;0.000490146451125560;0.000542441337503633;0.000587210265067326;0.000624740777689202;0.000670552244928356;0.000705385667235388;0.000732904712827343;0.000755102997824646;0.000773556893584404;0.000798530230717191;0.000818071235664971;0.000833619701139700;0.000846354301180617;0.000857160683085283;0.000874256234835227;0.000888111184744918;0.000899586430197085;0.000908619742021830;0.000916877403370319;0.000923135793340586;0.000930639304380738;0.000938174163483939;0.000944446072606631;0.000949192548043207;0.000953376204446652;0.000960345303446643;0.000965876361073403;0.000970096256505823;0.000973367505742216;0.000978328076367960;0.000981859864048237;0.000983160171122167;0.000983941876285351;0.000985327249394765;0.000985033697148381;0.000985126464905330;0.000985654477418245;0.000985773058796795;0.000985680939699857;0.000985664050623103;0.000985678799100486;0.000985685186170553;0.000985684777281006;0.000985684711528183;0.000985684710947925;0.000985684711427569;0.000985684711430512;0.000985684711430148;0.000985684711430211;0.000985684711430273;0.000985684711430279;0.000985684711430315;0.000985684711430417;0.000985684711430146;0.000985684711430440;0.000985684711430312;0.000985684711430182;0.000985684711430238;0.000985684711430354;0.000985684711430388;0.000985684711430165;0.000985684711430157;0.000985684711430384;0.000985684711430349;0.000985684711430375;0.000985684711430381;0.000985684711430369;0.000985684711430365;0.000985684711430356;0.000985684711430327;0.000985684711430331;0.000985684711430214;0.000985684711430309;0.000985684711430362;0.000985684711430384;0.000985684711430414;0.000985684711430159;0.000985684711430211;0.000985684711430328;0.000985684711430148;0.000985684711430228;0.000985684711430346;0.000985684711430194;0.000985684711430251;0.000985684711430363;0.000985684711430209;0.000985684711430206;0.000985684711430269;0.000985684711430437;0.000985684711430247;0.000985684711430251;0.000985684711430340;0.000985684711430325;0.000985684711430372;0.000985684711430168;0.000985684711430179;0.000985684711430219;0.000985684711430312;0.000985684711430329;0.000985684711430368;0.000985684711430426;0.000985684711430226].*20;
fact_highEC30=[0.977318548427977;0.977318548427977;0.977336533978038;0.977374252141486;0.977430876526592;0.977790868923529;0.978344923136253;0.979032753815215;0.979800022443893;0.981559245784746;0.983248214593072;0.984764658102754;0.986090139793108;0.987236251811242;0.988701428423503;0.989853037296266;0.990721728527479;0.990926638625468;0.991098110875264;0.991231421226363;0.991325130142029;0.991384133859670;0.991438675733481;0.991451209156147;0.991465600042052;0.991478506945792;0.991488117869599;0.991504437396969;0.991515184982689;0.991524046109678;0.991531648105958;0.991548953631904;0.991556188828622;0.991561162753858;0.991565374934178;0.991570461441063;0.991574219397547;0.991576619817928;0.991579227817083;0.991583709604655;0.991592293528183;0.991602744945921;0.991615702744939;0.991631557799666;0.991650686402957;0.991690415870280;0.991741761481683;0.991806161286341;0.991880361387640;0.991957934386455;0.992038923685433;0.992118295555838;0.992196411881083;0.992273676540972;0.992350166226710;0.992430298653554;0.992509443474215;0.992587588650032;0.992664739912485;0.992740895507256;0.992816044412034;0.992921869175433;0.993025484800378;0.993126751172731;0.993225457493430;0.993321267654180;0.993413606639779;0.993569012905873;0.993610016066275;0.993646388948121;0.993677212027571;0.993700042602525;0.993700950390603;0.993668047491053;0.993649091564481;0.993623154280238;0.993588808875410;0.993546503303544;0.993497203139188;0.993437998764108;0.993319600889039;0.993182208868440;0.993034727595845;0.992879143587640;0.992712397958015;0.992372612056580;0.992150442304018;0.991954913691550;0.991788340593963;0.991649785727097;0.991482655873280;0.991357488004055;0.991259782160274;0.991181817772667;0.991117435077800;0.991030790518689;0.990963434783931;0.990910359079951;0.990867244752230;0.990830791400621;0.990773329640131;0.990726800474375;0.990688354949242;0.990658725913753;0.990631241709246;0.990611314491635;0.990586978833106;0.990561541179314;0.990540552540422;0.990525264021699;0.990511772914798;0.990488949820816;0.990470764564146;0.990456987066881;0.990446348935121;0.990430513014503;0.990418498021396;0.990414518440724;0.990412200672698;0.990407218133590;0.990408503860864;0.990408381755327;0.990406275357027;0.990405894426636;0.990406194501372;0.990406251033389;0.990406203131380;0.990406182354264;0.990406183684495;0.990406183897422;0.990406183899335;0.990406183897777;0.990406183897767;0.990406183897769;0.990406183897768;0.990406183897768;0.990406183897768;0.990406183897768;0.990406183897767;0.990406183897769;0.990406183897767;0.990406183897768;0.990406183897768;0.990406183897768;0.990406183897768;0.990406183897768;0.990406183897769;0.990406183897769;0.990406183897768;0.990406183897768;0.990406183897768;0.990406183897768;0.990406183897768;0.990406183897768;0.990406183897768;0.990406183897768;0.990406183897768;0.990406183897768;0.990406183897768;0.990406183897768;0.990406183897768;0.990406183897767;0.990406183897769;0.990406183897768;0.990406183897768;0.990406183897769;0.990406183897768;0.990406183897768;0.990406183897768;0.990406183897768;0.990406183897768;0.990406183897768;0.990406183897768;0.990406183897768;0.990406183897767;0.990406183897768;0.990406183897768;0.990406183897768;0.990406183897768;0.990406183897768;0.990406183897769;0.990406183897768;0.990406183897768;0.990406183897768;0.990406183897768;0.990406183897768;0.990406183897767;0.990406183897768];

AX_12=figure(); 
hold on
plot(t_high, rtf_high,'k:','linewidth',1.5); 
plot(t_highEC30,rtf_highEC30,'g:','linewidth',1.5); 
xlabel('{\it t_{sim}}, (h)','fontsize',16,'fontweight','bold');
ylabel('{\it r_{tf}}, (�M)','fontsize',16,'fontweight','bold')
ylim([0 20]);
xlim([-0.5 0.5]);
box on
ax=gca;
ax.FontSize=16;
ax.FontWeight='bold';
hold off
hold on
plot(t_high, fact_high,'k-','linewidth',1.5); 
plot(t_highEC30, fact_highEC30,'g-','linewidth',1.5); 
xlabel('{\it t_{sim}}, (h)','fontsize',16,'fontweight','bold');
ylabel('{\it f_{active}}, (-), {\it r_{tf}}, (�M)','fontsize',16,'fontweight','bold')
legend('{\it r_{tf,high}}','{\it r_{tf,EC30}}','{\it f_{active,high}}','{\it f_{active,EC30}}','location','northwest')
ylim([0 1]);
xlim([-0.5 0.5]);
box on
ax=gca;
ax.FontSize=16;
ax.FontWeight='bold';
hold off
hold on
plot([0;0],[0;1],'k:','linewidth',1); 
hold off
saveas(AX_12,'Figure_upshift_rtf_activeEC30','svg');
saveas(AX_12,'Figure_upshift_rtf_activeE30','png');
saveas(AX_12,'Figure_upshift_rtf_activeE30','fig');

%% Supplementary information, Supplementary Fig.9g
%% C. glutamicum / Concentration of ppGpp over time before and after nutrient upshift
t_high=[-7200/4;0;0.0379242862183982;0.0758485724367963;0.113772858655195;0.267092816151630;0.420412773648066;0.573732731144502;0.727052688640938;1.08043720943351;1.43382173022608;1.78720625101866;1.89322160725643;1.99923696349420;2.10525231973197;2.21126767596974;2.31728303220751;2.39573505928685;2.47418708636619;2.55263911344554;2.63109114052488;2.90734915825649;3.18360717598810;3.45986519371972;3.96687468399922;4.47388417427873;4.98089366455824;5.48790315483774;7.56087905891398;9.63385496299021;11.7068308670664;13.7798067711427;17.1260681732359;20.4723295753292;23.8185909774224;27.1648523795157;30.5111137816089;36.8119800996000;43.1128464175911;49.4137127355821;55.7145790535732;62.0154453715643;72.6982794318330;83.3811134921018;94.0639475523705;104.746781612639;115.429615672908;126.872172645643;138.314729618379;149.757286591114;161.199843563849;172.642400536584;184.084957509319;203.755253656156;218.826454823232;233.897655990309;248.968857157385;264.040058324461;279.111259491537;294.182460658613;314.526228251883;334.869995845153;355.213763438423;375.557531031693;395.901298624963;416.245066218232;436.588833811502;472.204850103432;507.820866395362;543.436882687291;579.052898979221;614.668915271150;639.353514887746;658.874092196238;678.394669504730;684.250842697278;690.107015889826;695.963189082373;701.819362274921;707.675535467469;713.531708660016;721.614749455390;729.697790250763;737.780831046136;745.863871841509;753.946912636882;765.589688692881;777.232464748879;788.875240804877;800.518016860876;812.160792916874;826.203991218944;840.247189521014;854.290387823085;868.333586125155;887.250200309208;906.166814493261;925.083428677314;944.000042861367;962.916657045420;997.923662473193;1032.93066790097;1067.93767332874;1102.94467875651;1137.95168418429;1200.58430690804;1263.21692963179;1325.84955235554;1388.48217507929;1549.59249217027;1710.70280926125;1871.81312635224;2032.92344344322;3035.45872435516;4037.99400526710;5040.52928617904;14906.7332985355;24772.9373108919;34639.1413232483;133301.181446813;231963.221570377;330625.261693941;1317245.66292958;2303866.06416523;3290486.46540087;13156690.4777573;23022894.4901137;32889098.5024701;131551138.626034;230213178.749599;328875218.873163;1315495620.10881;2302116021.34445;3288736422.58009;13154940434.9365;23021144447.2929;32887348459.6494;131549388583.214;230211428706.778;328873468830.342;428873468830.342;528873468830.342;628873468830.342;728873468830.342;828873468830.342;928873468830.342;1000000000000.00]./3600;
ppGpp_high=[11.9066000000000;11.9066000000000;11.9065840154773;11.9065314747360;11.9064220717170;11.9050156927653;11.9015165548576;11.8951925085670;11.8855287419936;11.8496224584165;11.7940218160894;11.7211149068245;11.6963918116921;11.6706896080569;11.6442074916348;11.6171824498595;11.5898778548031;11.5696160676287;11.5493582063432;11.5291142274134;11.5088884482502;11.4379306046841;11.3672978864308;11.2970161623303;11.1688776237730;11.0419843169056;10.9164141369413;10.7921943519940;10.2985174461237;9.82714622503291;9.37739788993709;8.94845123429913;8.29773865073262;7.69525404650906;7.13746301261132;6.62111363404954;6.14310612036393;5.33760387322857;4.64114123299245;4.03864864548718;3.51745577677472;3.06696344555398;2.43920357327682;1.94915161489293;1.56610904611711;1.26636873680275;1.03174405573779;0.837178470966501;0.688205845488052;0.574284003855668;0.487274498005316;0.420771318405594;0.370001686317248;0.309304514909659;0.279328520590770;0.259098879185086;0.245659091456425;0.236979148369976;0.231702266332767;0.228904133185718;0.227919316149628;0.229104854863933;0.231754808481484;0.235480196179186;0.240082478170674;0.245475221922002;0.251647812835036;0.264592230104734;0.281135273098909;0.303074909050428;0.333911647501009;0.381810791710294;0.435041074812778;0.500960220144055;0.608760349207554;0.655380500578813;0.713089685164713;0.783526023139997;0.868839175330921;0.971406499517465;1.09254075090953;1.29015083875353;1.52019300965649;1.77410605452318;2.04001498260517;2.30783480270568;2.68456953673511;3.03540392789037;3.34765273750457;3.61844080881470;3.85375194081917;4.09347576209154;4.28714024050733;4.44138545940253;4.56303534388628;4.68463593674341;4.76876660328683;4.82536886871874;4.86200569227292;4.88421301846270;4.89946736208698;4.89680083342123;4.88671174266921;4.87425637278752;4.86175902629687;4.84247853629110;4.82798798048341;4.81829976635545;4.81243094020014;4.80550837065347;4.80488021965397;4.80539122081984;4.80566902229167;4.80549372685298;4.80533847087501;4.80529259796105;4.80529493489475;4.80531495494441;4.80532372361976;4.80532523300809;4.80532196279318;4.80532013650156;4.80531959814160;4.80532021724244;4.80532061953427;4.80532076561957;4.80532063665203;4.80532054517815;4.80532050869813;4.80532053714707;4.80532055828838;4.80532056709627;4.80532056062223;4.80532055569656;4.80532055360161;4.80532055509850;4.80532055625062;4.80532055674545;4.80532055639663;4.80532055612664;4.80532055613450;4.80532055614805;4.80532055615240;4.80532055615131;4.80532055614983;4.80532055614940;4.80532055614968];
%% E. coli 30�C / Concentration of ppGpp over time before and after nutrient upshift
t_highEC30=[-7200/4;0;0.0365164762608675;0.0730329525217350;0.109549428782602;0.251603712133701;0.393657995484799;0.535712278835897;0.677766562186996;0.985808118017773;1.29384967384855;1.60189122967933;1.90993278551011;2.21797434134088;2.69347022501686;3.16896610869285;3.64446199236883;3.78711075747162;3.92975952257442;4.07240828767721;4.21505705278001;4.35770581788280;4.65108533519380;4.87896483020037;5.10684432520695;5.33472382021352;5.56260331522010;6.15457459995289;6.74654588468567;7.33851716941846;7.93048845415125;10.1335430840708;12.3365977139903;14.5396523439098;16.7427069738293;19.8254933156054;22.9082796573814;25.9910659991574;29.0738523409335;32.1566386827095;38.4715211711786;44.7864036596476;51.1012861481167;57.4161686365857;63.7310511250548;74.1456116146367;84.5601721042185;94.9747325938004;105.389293083382;115.803853572964;126.762887323831;137.721921074699;148.680954825566;159.639988576433;170.599022327301;182.209010404065;193.818998480830;205.428986557595;217.038974634359;228.648962711124;240.258950787888;256.886540672675;273.514130557462;290.141720442249;306.769310327036;323.396900211823;340.024490096610;370.451530231166;379.579642271533;388.707754311900;397.835866352267;406.963978392633;416.092090433000;425.220202473367;427.958636085477;430.697069697587;433.435503309697;436.173936921807;438.912370533917;441.650804146027;446.037216136053;450.423628126079;454.810040116105;459.196452106130;463.582864096156;472.459661698985;478.707169877136;484.954678055287;491.202186233438;497.449694411589;507.107884117086;516.766073822583;526.424263528080;536.082453233576;545.740642939073;562.034985681446;578.329328423820;594.623671166193;610.918013908566;627.212356650939;658.490965740054;689.769574829169;721.048183918284;752.326793007399;783.605402096514;814.884011185629;855.316820673077;895.749630160526;936.182439647974;976.615249135423;1017.04805862287;1093.13303615693;1169.21801369099;1245.30299122505;1321.38796875912;1495.13201180445;1668.87605484979;1842.62009789512;2016.36414094046;2316.29751930555;2616.23089767064;2916.16427603573;3216.09765440082;4394.79617540997;5573.49469641912;6752.19321742827;7930.89173843742;16266.2985002331;24601.7052620288;32937.1120238245;116291.179641782;199645.247259739;282999.314877696;1116539.99105727;1950080.66723684;2783621.34341641;11119028.1052121;19454434.8670078;27789841.6288035;111143909.246761;194497976.864718;277852044.482675;1111392720.66224;1944933396.84182;2778474073.02139;11113880834.8171;19449287596.6128;27784694358.4085;111138761976.366;194492829594.323;277846897212.280;277846897341.420;277846897470.560;277846897599.700;277846898891.102;277846900182.503;277846901473.905;277846914387.921;277846927301.937;277846940215.954;277847069356.117;277847198496.280;277847327636.443;277848619038.073;277849910439.703;277851201841.333;277864115857.633;277877029873.933;277889943890.233;278019084053.233;278148224216.233;278277364379.233;279568766009.233;280860167639.233;282151569269.233;295065585569.233;307979601869.233;320893618169.233;420893618169.233;520893618169.233;620893618169.233;720893618169.233;820893618169.233;920893618169.233;928013192534.002;935132766898.771;942252341263.540;1000000000000.00]./3600;
ppGpp_highEC30=[29.1434000000000;29.1434000000000;29.1433777802488;29.1433048573458;29.1431531573104;29.1413395466653;29.1368856958558;29.1288606333208;29.1165830194523;29.0739699503871;29.0081854786262;28.9201460405065;28.8121126136321;28.6865011948461;28.4634859081836;28.2117504886229;27.9381016356147;27.8527378740065;27.7662194782636;27.6788165190127;27.5908278084549;27.5025403638585;27.3211266694988;27.1805998447311;27.0406163720835;26.9012096270312;26.7624042284332;26.4048262027530;26.0516579730722;25.7029595427551;25.3587323309808;24.1164869472817;22.9343645530723;21.8101486526486;20.7412428909068;19.3336565815789;18.0225873848174;16.8014661666033;15.6641753652827;14.6048794147047;12.6569855750833;10.9732189484037;9.51763356947516;8.25937129692797;7.17179473415133;5.69280419628898;4.53033783451259;3.61595855755209;2.89687211914019;2.33177989252436;1.86779246405091;1.50819395654949;1.22962657980055;1.01403836240697;0.847438747802278;0.712210919179719;0.609752860990270;0.532545741722292;0.474793794542588;0.432015677029562;0.400790695283367;0.371132541301312;0.354611141138433;0.347780699213277;0.348463091683315;0.355489259208911;0.368635606722380;0.413000459592574;0.433629272522320;0.459964195583979;0.494207640154776;0.539307624487852;0.602938429793323;0.700119088465595;0.739044440214482;0.784029128316718;0.836392565362837;0.897546262530861;0.968682734066671;1.05106980072931;1.21079768011275;1.40886862669210;1.64714905302591;1.92515327130623;2.24236183579495;2.99059666111424;3.58857347398964;4.22216442939445;4.87103705146884;5.51740404266811;6.48291204500443;7.37670490309434;8.18381674493251;8.90250570948889;9.53675398942227;10.4365976724518;11.1541849464777;11.7259364753389;12.1830859510054;12.5508911736486;13.0782118776689;13.4473639554109;13.7178027631089;13.9252219728403;14.0886067156931;14.2273228390858;14.3718332077130;14.4907161621980;14.5928928230206;14.6818818725358;14.7576937864206;14.8749288764908;14.9655051725825;15.0362272494457;15.0914943720481;15.1806829643858;15.2292345538737;15.2567953077974;15.2728582887413;15.2865707526369;15.2899687534339;15.2926952701106;15.2941935880068;15.2963829636744;15.2950624663038;15.2947157946330;15.2949436544584;15.2950528469714;15.2950462446458;15.2950451506425;15.2950451408078;15.2950451487667;15.2950451488184;15.2950451488122;15.2950451488121;15.2950451488122;15.2950451488121;15.2950451488121;15.2950451488121;15.2950451488122;15.2950451488121;15.2950451488121;15.2950451488121;15.2950451488122;15.2950451488121;15.2950451488122;15.2950451488121;15.2950451488122;15.2950451488121;15.2950451488121;15.2950451488122;15.2950451488121;15.2950451488121;15.2950451488121;15.2950451488121;15.2950451488122;15.2950451488122;15.2950451488121;15.2950451488122;15.2950451488122;15.2950451488121;15.2950451488122;15.2950451488122;15.2950451488121;15.2950451488122;15.2950451488121;15.2950451488121;15.2950451488121;15.2950451488122;15.2950451488122;15.2950451488122;15.2950451488122;15.2950451488122;15.2950451488121;15.2950451488121;15.2950451488121;15.2950451488122;15.2950451488122;15.2950451488121;15.2950451488122;15.2950451488121;15.2950451488121;15.2950451488121;15.2950451488121;15.2950451488122;15.2950451488122;15.2950451488122;15.2950451488122];

AX_13=figure(); 
hold on
plot(t_high, ppGpp_high,'k:','linewidth',1.5); 
plot(t_highEC30, ppGpp_highEC30,'g:','linewidth',1.5); 
xlabel('{\it t_{sim}}, (h)','fontsize',16,'fontweight','bold');
ylabel('{\it ppGpp}, (�M)','fontsize',16,'fontweight','bold')
ylim([0 70]);
xlim([-0.5 0.5]);
box on
ax=gca;
ax.FontSize=16;
ax.FontWeight='bold';
hold off
legend('high','EC30','location','northwest')
hold on
plot([0;0],[0;700],'k:','linewidth',1); 
hold off
saveas(AX_13,'Figure_upshift_ppGppEC30','svg');
saveas(AX_13,'Figure_upshift_ppGppEC30','png');
saveas(AX_13,'Figure_upshift_ppGppEC30','fig');
