# Supplementary material for: Growth-rate dependency of ribosome abundance and translation elongation rate in Corynebacterium glutamicum differs from that in Escherichia coli
Source: Nat Commun. 2023 Sep 12;14:5611. doi: 10.1038/s41467-023-41176-y (PMC10497606; doi:10.1038/s41467-023-41176-y)
Supplement: Supplementary file 7 — Source Code [file 41467_2023_41176_MOESM7_ESM.zip › SupplementaryModelFile.m]

%% Supplementary model file implemented by Martin Cerff; taken from Bosdriez 2015 (doi:10.1111/febs.13258) 
%% This file initializes parameters, calls the ODE-model (SupplementaryModelFile_odes.m), calculates rates such as the instantanoues translation and ribosome production rates and provides relevant plots from experimental and simulated data
%% Version: V.2023-08-14

%% Additional literature, E. coli data references:
% Dai et al (2016): DOI: 10.1038/nmicrobiol.2016.231 | www.nature.com/naturemicrobiology 
% Scott et al (2010): DOI: 10.1126/science.1192588
% Pramanik et al (1997): DOI: 10.1002/(SICI)1097-0290(19971120)56:4<398::AID-BIT6>3.0.CO;2-J
% Bremer et al (2008): Modulation of Chemical Composition and Other Parameters of the Cell at Different Exponential Growth Rates. EcoSal Plus, 2008. 3(1).
% Rosset et al (1964 & 1966): https://doi.org/10.1016/0006-291X(64)90169-X & https://doi.org/10.1016/S0022-2836(66)80248-6
% Forchhammer et al (1971): https://doi.org/10.1016/0022-2836(71)90337-8
% Bakshi et al (2012): doi:10.1111/j.1365-2958.2012.08081.x.
% Farewell et al (1998): DOI: https://doi.org/10.1128/jb.180.17.4704-4710.1998

clear all 
close all
clc

tic

%% Parameter setting
%% In this work, all parameters were kept constant except for nutrient quality kn, max. translation rate kR_max (here: krib) and max. ribosome production rate vrrn,max (here: Vinitmax)
%% In general, all parameter values can be varied here, with some minor adjustment to the parameter inizialization section (start with: m2=1:length(krib OR set another parameter); set m2 below accordingly)

%% Cellular and general parameters
cellVolume      = [2.5*1e-15,  2.5*1e-15]; 	% [L] medium cell volume ~2.5µL
nAvogadro       = [6*1e23, 6*1e23]; 		% [1/mol]
proteinContent  = [15*1e8, 15*1e8];         % [aa_molec/cell] 
nAA             = [20, 20];			        % number of amino acid species, here: treated equally
nARib           = [12307.3, 12307.3]; 		% [aa/ext. ribosome] 7459*1.65
nAmet           = [300, 300]; 			    % [aa/protein]
gammamax        = [1, 1]; 			        % [max. fraction of Ribosomes dedicated to ribosome synthesis]
%% ppGpp metabolism
RelATot         = [1/15, 1/15];             % [µM]
kRelA           = [75, 75];                 % [1/s]
kDRelA          = [0.26, 0.26];             % [µM]
vSpoTSynt       = [0.001, 0.001];           % [µM/s] assumed
kSpoTdeg        = [log(2)/30, log(2)/30];	% [1/s]
%% ribosome synthesis
vInitmax        = [369.9,369.9,369.9];      % [1/s] SET to best fit of Coryne, try to set best fit for E. coli;
kIppGpp         = [1, 1];                   % [µM]
kMrrn           = [20, 20];                 % [µM]
rnapf           = [1, 1];                   % [µM]
nppGpp          = [1, 1];                   % Exponent
%% amino acid metabolism
e               = [0.05, 0.05];			    % 1/20, accounts for 1 of 20 aa 
kn              = [0.006:0.005:0.24];       % set either single values or vector, e.g. 0.006:0.002:0.24 ; unit: [1/s] SET for Coryne, try to set for E. coli
kIa             = [100, 100];               % [µM]
sTot            = [1, 1];                   % [µM]
ks              = [100, 100];               % [1/s]
kMaa            = [100, 100];               % [µM]
kMtf            = [1, 1];                   % [µM]
%% protein elongation
krib            = [9.3,9.3,9.3];            % kR_max [aa/rib/s] SET to best fit of Coryne, try to set best fit for E. coli
krta            = [1, 1];                   % [µM]
krt             = [500, 500];               % [µM]                                     
tau             = [0.5, 0.5];               % [-] to be multiplied by r to get ttot
%% calculated parameters
bm              = [proteinContent(1)/(cellVolume(1)*nAvogadro(1)/1e6), proteinContent(1)/(cellVolume(1)*nAvogadro(1)/1e6)]; %µM_aa/L_cell
rmax            = [bm(1)/nARib(1), bm(1)/nARib(1)];	% [µM_extRib]
f               = [1/nAA(1), 1/nAA(1)];		% [-]

%% Initial conditions, taken from Bosdriez Model Suppl.
aa1_0 = [kIa(1), kIa(1)];
aa2_0 = [kIa(1), kIa(1)];
aa3_0 = [kIa(1), kIa(1)];
aa4_0 = [kIa(1), kIa(1)];
aa5_0 = [kIa(1), kIa(1)];
aa6_0 = [kIa(1), kIa(1)]; 
aa7_0 = [kIa(1), kIa(1)];
aa8_0 = [kIa(1), kIa(1)];
aa9_0 = [kIa(1), kIa(1)];
aa10_0 = [kIa(1), kIa(1)];
aa11_0 = [kIa(1), kIa(1)];
aa12_0 = [kIa(1), kIa(1)];
aa13_0 = [kIa(1), kIa(1)];
aa14_0 = [kIa(1), kIa(1)];
aa15_0 = [kIa(1), kIa(1)];
aa16_0 = [kIa(1), kIa(1)];
aa17_0 = [kIa(1), kIa(1)];
aa18_0 = [kIa(1), kIa(1)];
aa19_0 = [kIa(1), kIa(1)];
aa20_0 = [kIa(1), kIa(1)];
taa1_0 = [0.1*tau(1)*rmax(1), 0.1*tau(1)*rmax(1)];
taa2_0 = [0.1*tau(1)*rmax(1), 0.1*tau(1)*rmax(1)];
taa3_0 = [0.1*tau(1)*rmax(1), 0.1*tau(1)*rmax(1)];
taa4_0 = [0.1*tau(1)*rmax(1), 0.1*tau(1)*rmax(1)];
taa5_0 = [0.1*tau(1)*rmax(1), 0.1*tau(1)*rmax(1)];
taa6_0 = [0.1*tau(1)*rmax(1), 0.1*tau(1)*rmax(1)];
taa7_0 = [0.1*tau(1)*rmax(1), 0.1*tau(1)*rmax(1)];
taa8_0 = [0.1*tau(1)*rmax(1), 0.1*tau(1)*rmax(1)];
taa9_0 = [0.1*tau(1)*rmax(1), 0.1*tau(1)*rmax(1)];
taa10_0 = [0.1*tau(1)*rmax(1), 0.1*tau(1)*rmax(1)];
taa11_0 = [0.1*tau(1)*rmax(1), 0.1*tau(1)*rmax(1)];
taa12_0 = [0.1*tau(1)*rmax(1), 0.1*tau(1)*rmax(1)];
taa13_0 = [0.1*tau(1)*rmax(1), 0.1*tau(1)*rmax(1)];
taa14_0 = [0.1*tau(1)*rmax(1), 0.1*tau(1)*rmax(1)];
taa15_0 = [0.1*tau(1)*rmax(1), 0.1*tau(1)*rmax(1)];
taa16_0 = [0.1*tau(1)*rmax(1), 0.1*tau(1)*rmax(1)];
taa17_0 = [0.1*tau(1)*rmax(1), 0.1*tau(1)*rmax(1)];
taa18_0 = [0.1*tau(1)*rmax(1), 0.1*tau(1)*rmax(1)];
taa19_0 = [0.1*tau(1)*rmax(1), 0.1*tau(1)*rmax(1)];
taa20_0 = [0.1*tau(1)*rmax(1), 0.1*tau(1)*rmax(1)];
r_0     = [0.2*rmax(1), 0.2*rmax(1)];
ppGpp_0 = [kIppGpp(1), kIppGpp(1)];

%% Initial conditions of the upshift experiment
%% initial cond. to simulate the glucose upshift for C. glutamicum from kn_CGXII+glutamate=0.006 1/s to kn_CGXII+glucose=0.051 1/s
% aa1_0 = 17.2677/20;
% aa2_0 = 17.2677/20;
% aa3_0 = 17.2677/20;
% aa4_0 = 17.2677/20;
% aa5_0 = 17.2677/20;
% aa6_0 = 17.2677/20; 
% aa7_0 = 17.2677/20;
% aa8_0 = 17.2677/20;
% aa9_0 = 17.2677/20;
% aa10_0 = 17.2677/20;
% aa11_0 = 17.2677/20;
% aa12_0 = 17.2677/20;
% aa13_0 = 17.2677/20;
% aa14_0 = 17.2677/20;
% aa15_0 = 17.2677/20;
% aa16_0 = 17.2677/20;
% aa17_0 = 17.2677/20;
% aa18_0 = 17.2677/20;
% aa19_0 = 17.2677/20;
% aa20_0 = 17.2677/20;
% taa1_0 = 3.9641/20;
% taa2_0 = 3.9641/20;
% taa3_0 = 3.9641/20;
% taa4_0 = 3.9641/20;
% taa5_0 = 3.9641/20;
% taa6_0 = 3.9641/20;
% taa7_0 = 3.9641/20;
% taa8_0 = 3.9641/20;
% taa9_0 = 3.9641/20;
% taa10_0 = 3.9641/20;
% taa11_0 = 3.9641/20;
% taa12_0 = 3.9641/20;
% taa13_0 = 3.9641/20;
% taa14_0 = 3.9641/20;
% taa15_0 = 3.9641/20;
% taa16_0 = 3.9641/20;
% taa17_0 = 3.9641/20;
% taa18_0 = 3.9641/20;
% taa19_0 = 3.9641/20;
% taa20_0 = 3.9641/20;
% r_0     = 11.2111;
% ppGpp_0 = 60.2788;
%% initial cond. to simulate the glucose upshift for C. glutamicum from kn_CGXII+EtOH=0.016 1/s to kn_CGXII+glucose=0.051 1/s
% aa1_0 = 47.3104/20;
% aa2_0 = 47.3104/20;
% aa3_0 = 47.3104/20;
% aa4_0 = 47.3104/20;
% aa5_0 = 47.3104/20;
% aa6_0 = 47.3104/20; 
% aa7_0 = 47.3104/20;
% aa8_0 = 47.3104/20;
% aa9_0 = 47.3104/20;
% aa10_0 = 47.3104/20;
% aa11_0 = 47.3104/20;
% aa12_0 = 47.3104/20;
% aa13_0 = 47.3104/20;
% aa14_0 = 47.3104/20;
% aa15_0 = 47.3104/20;
% aa16_0 = 47.3104/20;
% aa17_0 = 47.3104/20;
% aa18_0 = 47.3104/20;
% aa19_0 = 47.3104/20;
% aa20_0 = 47.3104/20;
% taa1_0 = 21.2710/20;
% taa2_0 = 21.2710/20;
% taa3_0 = 21.2710/20;
% taa4_0 = 21.2710/20;
% taa5_0 = 21.2710/20;
% taa6_0 = 21.2710/20;
% taa7_0 = 21.2710/20;
% taa8_0 = 21.2710/20;
% taa9_0 = 21.2710/20;
% taa10_0 = 21.2710/20;
% taa11_0 = 21.2710/20;
% taa12_0 = 21.2710/20;
% taa13_0 = 21.2710/20;
% taa14_0 = 21.2710/20;
% taa15_0 = 21.2710/20;
% taa16_0 = 21.2710/20;
% taa17_0 = 21.2710/20;
% taa18_0 = 21.2710/20;
% taa19_0 = 21.2710/20;
% taa20_0 = 21.2710/20;
% r_0     = 9.6178;
% ppGpp_0 = 25.5805;
%% initial cond. to simulate the glucose upshift for C. glutamicum from kn_CGXII+PYR=0.029 1/s to kn_CGXII+glucose=0.051 1/s
% aa1_0 = 84.35/20;
% aa2_0 = 84.35/20;
% aa3_0 = 84.35/20;
% aa4_0 = 84.35/20;
% aa5_0 = 84.35/20;
% aa6_0 = 84.35/20; 
% aa7_0 = 84.35/20;
% aa8_0 = 84.35/20;
% aa9_0 = 84.35/20;
% aa10_0 = 84.35/20;
% aa11_0 = 84.35/20;
% aa12_0 = 84.35/20;
% aa13_0 = 84.35/20;
% aa14_0 = 84.35/20;
% aa15_0 = 84.35/20;
% aa16_0 = 84.35/20;
% aa17_0 = 84.35/20;
% aa18_0 = 84.35/20;
% aa19_0 = 84.35/20;
% aa20_0 = 84.35/20;
% taa1_0 = 60.716/20;
% taa2_0 = 60.716/20;
% taa3_0 = 60.716/20;
% taa4_0 = 60.716/20;
% taa5_0 = 60.716/20;
% taa6_0 = 60.716/20;
% taa7_0 = 60.716/20;
% taa8_0 = 60.716/20;
% taa9_0 = 60.716/20;
% taa10_0 = 60.716/20;
% taa11_0 = 60.716/20;
% taa12_0 = 60.716/20;
% taa13_0 = 60.716/20;
% taa14_0 = 60.716/20;
% taa15_0 = 60.716/20;
% taa16_0 = 60.716/20;
% taa17_0 = 60.716/20;
% taa18_0 = 60.716/20;
% taa19_0 = 60.716/20;
% taa20_0 = 60.716/20;
% r_0     = 11.4118;
% ppGpp_0 = 11.9066;
%% initial cond. to simulate the glucose upshift for C. glutamicum from kn_CGXII+ACE=0.041 1/s to kn_CGXII+glucose=0.051 1/s, results not shown in manuscript
% aa1_0 = 116.772/20;
% aa2_0 = 116.772/20;
% aa3_0 = 116.772/20;
% aa4_0 = 116.772/20;
% aa5_0 = 116.772/20;
% aa6_0 = 116.772/20; 
% aa7_0 = 116.772/20;
% aa8_0 = 116.772/20;
% aa9_0 = 116.772/20;
% aa10_0 = 116.772/20;
% aa11_0 = 116.772/20;
% aa12_0 = 116.772/20;
% aa13_0 = 116.772/20;
% aa14_0 = 116.772/20;
% aa15_0 = 116.772/20;
% aa16_0 = 116.772/20;
% aa17_0 = 116.772/20;
% aa18_0 = 116.772/20;
% aa19_0 = 116.772/20;
% aa20_0 = 116.772/20;
% taa1_0 = 100.804/20;
% taa2_0 = 100.804/20;
% taa3_0 = 100.804/20;
% taa4_0 = 100.804/20;
% taa5_0 = 100.804/20;
% taa6_0 = 100.804/20;
% taa7_0 = 100.804/20;
% taa8_0 = 100.804/20;
% taa9_0 = 100.804/20;
% taa10_0 = 100.804/20;
% taa11_0 = 100.804/20;
% taa12_0 = 100.804/20;
% taa13_0 = 100.804/20;
% taa14_0 = 100.804/20;
% taa15_0 = 100.804/20;
% taa16_0 = 100.804/20;
% taa17_0 = 100.804/20;
% taa18_0 = 100.804/20;
% taa19_0 = 100.804/20;
% taa20_0 = 100.804/20;
% r_0     = 13.8182;
% ppGpp_0 = 6.9297;

%% initial cond. to simulate the glucose upshift for E. coli 30°C from kn_Gly=0.033 1/s to kn_glucose=0.053 1/s
% aa1_0 = 91.156/20;
% aa2_0 = 91.156/20;
% aa3_0 = 91.156/20;
% aa4_0 = 91.156/20;
% aa5_0 = 91.156/20;
% aa6_0 = 91.156/20; 
% aa7_0 = 91.156/20;
% aa8_0 = 91.156/20;
% aa9_0 = 91.156/20;
% aa10_0 = 91.156/20;
% aa11_0 = 91.156/20;
% aa12_0 = 91.156/20;
% aa13_0 = 91.156/20;
% aa14_0 = 91.156/20;
% aa15_0 = 91.156/20;
% aa16_0 = 91.156/20;
% aa17_0 = 91.156/20;
% aa18_0 = 91.156/20;
% aa19_0 = 91.156/20;
% aa20_0 = 91.156/20;
% taa1_0 =49.006/20;
% taa2_0 =49.006/20;
% taa3_0 =49.006/20;
% taa4_0 =49.006/20;
% taa5_0 =49.006/20;
% taa6_0 =49.006/20;
% taa7_0 =49.006/20;
% taa8_0 =49.006/20;
% taa9_0 =49.006/20;
% taa10_0 =49.006/20;
% taa11_0 =49.006/20;
% taa12_0 =49.006/20;
% taa13_0 =49.006/20;
% taa14_0 =49.006/20;
% taa15_0 =49.006/20;
% taa16_0 =49.006/20;
% taa17_0 =49.006/20;
% taa18_0 =49.006/20;
% taa19_0 =49.006/20;
% taa20_0 =49.006/20;
% r_0     = 14.5237;
% ppGpp_0 = 29.1434;

%% initialization of samples
m_samp=1; % number of samples

%% initializing the solver routine and plot all state variables and rates over time, here under potential variation of kR_max and kn

nCol = 58;
nPlo = 20;

for j = 1:ceil(nCol/nPlo)    
    AX_1=figure('units','normalized','outerposition',[0 0 1 1]);
for i=1:min(nCol-(j-1)*nPlo, nPlo)        
         subplot(5,4,i)    
for m2=1:length(krib)
for m1=1:length(kn)
for m=1:m_samp
    
%% Parameter-initialization
parameters= [cellVolume(m) nAvogadro(m) proteinContent(m) nAA(m) nARib(m) nAmet(m) gammamax(m) vSpoTSynt(m) RelATot(m) kRelA(m) kDRelA(m) kSpoTdeg(m) kIppGpp(m) vInitmax(m) rnapf(m) kMrrn(m) nppGpp(m) e(m) kn(m1) kIa(m) sTot(m) ks(m) kMaa(m) kMtf(m) krib(m2) krta(m) krt(m) tau(m) rmax(m)];
init= [aa1_0(m) aa2_0(m) aa3_0(m) aa4_0(m) aa5_0(m) aa6_0(m) aa7_0(m) aa8_0(m) aa9_0(m) aa10_0(m) aa11_0(m) aa12_0(m) aa13_0(m) aa14_0(m) aa15_0(m) aa16_0(m) aa17_0(m) aa18_0(m) aa19_0(m) aa20_0(m) taa1_0(m) taa2_0(m) taa3_0(m) taa4_0(m) taa5_0(m) taa6_0(m) taa7_0(m) taa8_0(m) taa9_0(m) taa10_0(m) taa11_0(m) taa12_0(m) taa13_0(m) taa14_0(m) taa15_0(m) taa16_0(m) taa17_0(m) taa18_0(m) taa19_0(m) taa20_0(m) r_0(m) ppGpp_0(m)];
%% call solver routine 
t0= 0;
tlim= 1e12; % [s], it needs to be checked manually whether steady state is reached 
[t,y]= ode15s(@(t,y) SupplementaryModelFile_odes(t, y, parameters), [t0 tlim], init); 
%% sorting state variables for plotting
ysort=y;
% amino acids
aa1{m2,m1}=ysort(:,1);
aa2{m2,m1}=ysort(:,2);
aa3{m2,m1}=ysort(:,3);
aa4{m2,m1}=ysort(:,4);
aa5{m2,m1}=ysort(:,5);
aa6{m2,m1}=ysort(:,6);
aa7{m2,m1}=ysort(:,7);
aa8{m2,m1}=ysort(:,8);
aa9{m2,m1}=ysort(:,9);
aa10{m2,m1}=ysort(:,10);
aa11{m2,m1}=ysort(:,11);
aa12{m2,m1}=ysort(:,12);
aa13{m2,m1}=ysort(:,13);
aa14{m2,m1}=ysort(:,14);
aa15{m2,m1}=ysort(:,15);
aa16{m2,m1}=ysort(:,16);
aa17{m2,m1}=ysort(:,17);
aa18{m2,m1}=ysort(:,18);
aa19{m2,m1}=ysort(:,19);
aa20{m2,m1}=ysort(:,20);
% tRNA
taa1{m2,m1}=ysort(:,21);
taa2{m2,m1}=ysort(:,22);
taa3{m2,m1}=ysort(:,23);
taa4{m2,m1}=ysort(:,24);
taa5{m2,m1}=ysort(:,25);
taa6{m2,m1}=ysort(:,26);
taa7{m2,m1}=ysort(:,27);
taa8{m2,m1}=ysort(:,28);
taa9{m2,m1}=ysort(:,29);
taa10{m2,m1}=ysort(:,30);
taa11{m2,m1}=ysort(:,31);
taa12{m2,m1}=ysort(:,32);
taa13{m2,m1}=ysort(:,33);
taa14{m2,m1}=ysort(:,34);
taa15{m2,m1}=ysort(:,35);
taa16{m2,m1}=ysort(:,36);
taa17{m2,m1}=ysort(:,37);
taa18{m2,m1}=ysort(:,38);
taa19{m2,m1}=ysort(:,39);
taa20{m2,m1}=ysort(:,40);
% ribosomes
r{m2,m1}=ysort(:,41);
% ppGgg
ppGpp{m2,m1}=ysort(:,42);

%% calculation of required variables (concentrations, rates) from state variables
% calculation of unloaded tRNA    
ysort(:,43)= (tau(m) .* ysort(:,41)) - ysort(:,21); 
tf{m2,m1}= ysort(:,43); % for one species tf
% calculation relevant for protein translation 
numeratorRibosome =1+ ((krta(m)./ysort(:,21)+ysort(:,43).*krta(m)./(ysort(:,21).*krt(m)))); % sum over all species
% calculation of complexes ribosome-unloaded tRNA
ysort(:,44)= ((ysort(:,41).*f(m)).*(ysort(:,43).*krta(m))./(ysort(:,21).*krt(m)))./numeratorRibosome;			% [µM_extRib_woChargedtRNA] 
rtf{m2,m1} = ysort(:,44); % for one species
% calculation of free ribosomes
ysort(:,45)= (f(m).*krta(m)./ysort(:,21))./numeratorRibosome;				
rf{m2,m1} = ysort(:,45); % for one species
% calculation of amino acid synthesis rate 
ysort(:,46)=kn(m1) .* e(m) .* bm(m)./nAmet(m).*(1-ysort(:,41)./rmax(m)) .* (1./(1+ysort(:,1)./kIa(m)));
vAAsynt{m2,m1} =   ysort(:,46);
% calculation of tRNA synthesis rate
ysort(:,47)= ks(m) .* sTot(m) .* (ysort(:,43).*ysort(:,1)./(kMtf(m).*kMaa(m)))./(ysort(:,1)./kMaa(m)+ysort(:,43)./kMtf(m)+ysort(:,1).*ysort(:,43)./(kMaa(m).*kMtf(m)));
vtRNAchar{m2,m1} = ysort(:,47);
% calculation of protein translation expressed in amino acids 
ysort(:,48)= krib(m2) .* ysort(:,41) ./ numeratorRibosome;		 	% [µM_aa/s] 
vribosome{m2,m1} = ysort(:,48);
% calculation of the specific growth rate
ysort(:,49)= ysort(:,48)./bm(m).*3600;						% [1/h] specific growth rate;
mu{m2,m1} =  ysort(:,49);
% calculation of the doubling rate per hour
ysort(:,50)= ysort(:,49)./log(2);					% [doubling/h];
drate{m2,m1} = ysort(:,50);
% calculation of rrn transcription initiation rate
ysort(:,51)= vInitmax(m) .* rnapf(m)./(kMrrn(m)+rnapf(m)) .* 1./(1+(ysort(:,42)./kIppGpp(m)).^nppGpp(m)) .* 1./(cellVolume(m).*nAvogadro(m)./1e6); 	% [initiations/s] --> µmol/(s*Lcell);
vrrnInit{m2,m1} = ysort(:,51);
% calculation of ribosomal protein translation rate 
ysort(:,52)= gammamax(m).*ysort(:,48)./nARib(m); 
vTrans{m2,m1} = ysort(:,52); 
% calculation of ribosome synthesis
ysort(:,53)= min(ysort(:,51), ysort(:,52));  %% min: in most cases it is vrrn_init < v_trans adn vrrn_init is relevant
vRsynt{m2,m1} = ysort(:,53);
% calculation of ribosomes dilution rate
ysort(:,54)= ysort(:,41) .* ysort(:,49)./3600;						% [µM_aa/s];
vRdilution{m2,m1} = ysort(:,54);
% calculation of complexes ribosomes - unloaded tRNA[µM]
rtfTot=20.*ysort(:,44);
% calculation of relA production rate
ysort(:,55)= kRelA(m) .* RelATot(m) ./(1+kDRelA(m)./rtfTot);			% [µM_RelA/s];
vRelA{m2,m1} = ysort(:,55);
% calculation of the SpoTdeg rate
ysort(:,56)= kSpoTdeg(m) .* ysort(:,42);					% [µM_SpoTdeg/s];
vSpoTdeg{m2,m1} = ysort(:,56);
% calculation of the ribosomal protein fraction phiR
ysort(:,57)= ysort(:,41)./rmax(1);
fr{m2,m1}= ysort(:,57);
% calculation of the specific ribosome translation rate kR
ysort(:,58)= ysort(:,48) ./ ysort(:,41);		 	% [aa/rib/s] 
vribosome_spec{m2,m1} = ysort(:,58);

names_sort_y={'aa1 [µM]';'aa2 [µM]';'aa3 [µM]';'aa4 [µM]';'aa5 [µM]';'aa6 [µM]';'aa7 [µM]';'aa8 [µM]';'aa9 [µM]';'aa10 [µM]';'aa11 [µM]';'aa12 [µM]';'aa13 [µM]';'aa14 [µM]';'aa15 [µM]';'aa16 [µM]';'aa17 [µM]';'aa18 [µM]';'aa19 [µM]';'aa20 [µM]';... 
             'taa1 [µM]';'taa2 [µM]';'taa3 [µM]';'taa4 [µM]';'taa5 [µM]';'taa6 [µM]';'taa7 [µM]';'taa8 [µM]';'taa9 [µM]';'taa10 [µM]';'taa11 [µM]';'taa12 [µM]';'taa13 [µM]';'taa14 [µM]';'taa15 [µM]';'taa16 [µM]';'taa17 [µM]';'taa18 [µM]';'taa19 [µM]';'taa20 [µM]';... 
             'r [µM]' ; 'ppGpp [µM]'; 'tf [µM]' ; 'rtf [µM]' ; 'rf [µM]' ;...
             'vAAsynt [1/s]' ; 'vtRNAchar [1/s]' ; 'vribosome [1/s]' ; 'mu [1/h]' ; 'drate [1/s]' ; 'vrrnInit [µM/(s*Lcell)]' ; 'vTrans [1/s]' ; 'vRsynt [1/s]' ; 'vRdilution [1/s]' ; 'vRelA [1/s]' ; 'vSpoTdeg [1/s]';...
             '\phi_{R} [-]'; 'vribosome_{spec} [1/s]' ;...
             };

%% Plot of all state variables and derived rates (dynamic plot)

for n=1:nCol
names_sort_x(n)={'simulation time [s]'};
end
names_sort_x=names_sort_x';
        hold on 
        plot(t, ysort(:,i+(j-1)*nPlo),'Linewidth',2.0,'DisplayName',sprintf('krib: %g, kn: %g ',krib(m2),kn(m1)));     
        axis([0 1e6 0 inf]);
          if j==3 && i==18
        legend('-DynamicLegend','location','northeastoutside');        
          end
                        
        ylabel(names_sort_y{i+(j-1)*nPlo});
        xlabel(names_sort_x{i+(j-1)*nPlo});

end
end
end
end
end

%% Extraction of of steady states 
drate_plot= cellfun(@(v) v(end), drate); % doubling drate [1/h]
mu_plot= cellfun(@(v) v(end), mu); % specific growth rate: doubling rate (=drate)*ln(2) [1/h]
fr_plot= cellfun(@(v) v(end), fr); % extended ribosomal fration [-]
vrr_plot= cellfun(@(v) v(end), vrrnInit).*1000; % ribosome production rate [nmol/Lcell/s]
vrrN_plot=vrr_plot.*cellVolume(m).*(nAvogadro(m)./1e9); % [1/s]
r_spez= cellfun(@(v) v(end), r)/1e15/1e6*nAvogadro(1); % #Ribosome density [#Rib/µm³] 
ppGpp_plot= cellfun(@(v) v(end), ppGpp); % [µM]
vribosome_spec_plot= cellfun(@(v) v(end), vribosome_spec); % specific translation rate [aa/s/Rib.]
aa_plot= cellfun(@(v) v(end), aa1).*20; % [µM amino acids]
taa_plot= cellfun(@(v) v(end), taa1).*20; % [µM loaded tRNA]
tf_plot= cellfun(@(v) v(end), tf).*20; % [µM unloaded tRNA]
rtf_plot= cellfun(@(v) v(end), rtf).*20; % [µM complex unloaded tRNA-ribosome]
rf_plot= cellfun(@(v) v(end), rf).*20; % [µM free ribosome]
r_plot= cellfun(@(v) v(end), r); % [µM all ribosomes]
rtaa_plot=r_plot-rtf_plot-rf_plot; % [µm translating ribosomes] 
fr_active_plot = rtaa_plot(1,:)./(rtaa_plot(1,:) + rtf_plot(1,:) + rf_plot(1,:)); 


%% Plot section

%% For experimental data sets please check out the individual plot sections below
%% Relevant literature for E. coli 37°C: Scott 2010, Forchhammer 1971, Bremer 1996/2008, Dai 2016 (for full citations see main text and SI)
%% Relevant literature for E. coli 30°C: Rosset 1964, 1966, Bakshi 2012, Farewell 1998 (for full citations see main text and SI)

%% Simulated data (forward simulations) as shown in the manuscript and SI were received from the following parameter settings:
%% C. glutamicum kn=[0.006:0.005:0.24;30],   krib (kR,max) =9.3,  vrinitmax (vrr,max) =369.9
%% E. coli 37°C  kn=[0.05:0.005:0.335;33.5], krib=17.7, Vinitmax=1384.2
%% E. coli 30°C  kn=[0.033:0.005:0.24;33.5], krib=8.4,  Vinitmax=1191.5 

%% Plot SI Fig. 6 / model calibration
%% Experimental data µ-phiR
%% C. glutamicum
kn_Coryne =           [0.006; 0.012; 0.023; 0.027; 0.029; 0.041; 0.049; 0.075; 0.160; 0.240]; % 1/s
mu_meas_Coryne =      [0.07;  0.12;  0.24;  0.27;  0.29;  0.40;  0.47;  0.61;  0.77;  0.94]; % 1/h
mu_meas_Coryne_std =  [0.02;  0.01;  0.05;  0.07;  0.01;  0.01;  0.03;  0.02;  0.07;  0.08]; % 1/h
fr_meas_Coryne  =     [0.11;  0.11;  0.14;  0.12;  0.14;  0.15;  0.18;  0.24;  0.43;  0.53]; % phiR g/g
fr_meas_Coryne_std  = [0.02;  0.02;  0.04;  0.02;  0.02;  0.02;  0.05;  0.03;  0.05;  0.06]; % phiR g/g
%% E. coli Scott 2010; kn from Fig. S1 Bosdriez Appendix, no chloramphenicol (CMP)
kn_Scott=  [0.05;    0.07;   0.10;	  0.14;	   0.20;	0.28]; % 1/s
mu_Scott=  [0.40;    0.57;   0.71;    1.00;    1.31;    1.58]; % 1/h
fr_Scott=  [0.13;    0.17;   0.17;    0.22;    0.31;    0.35]; % phiR g/g
%% E. coli Forchhammer
kn_Forch= [0.065;   0.13;   0.22;    0.305]; % 1/s 
mu_Forch= [0.60;    1.04;   1.46;    1.73];  % 1/h
fr_Forch= [0.17;    0.22;   0.32;    0.37];  % phiR, g/g
%% E. coli Bremer 2008
kn_Brem  = [0.051; 0.075;  0.130;  0.200;   0.305]; % see above
mu_Brem =  [0.42;  0.69;   1.04;   1.39;    1.73];  % see above
fr_Brem=   [0.15;  0.19;   0.25;   0.30;	0.36];  % see above
%% E. coli Dai 2016
kn_Dai= [0.335; 0.250; 0.175; 0.155;  0.142; 0.120; 0.120; 0.120;  0.110; 0.085; 0.081; 0.080;  0.075;  0.075;  0.060;  0.054;  0.051;  0.050];
mu_Dai= [1.80;  1.57;  1.28;  1.17;	  1.12;	 0.98;  0.99;  0.95;   0.92;  0.75;	 0.72;	0.70;   0.69;	0.69;   0.55;	0.50;   0.46;	0.41];
fr_Dai= [0.36;	0.33;  0.28;  0.25;   0.23;	 0.22;  0.20;  0.21;   0.19;  0.18;  0.16;  0.17;   0.17;   0.16;   0.15;   0.14;	0.13;   0.13];
%% E. coli -SUMMARY- 37°C
kn_Coli          = [kn_Scott;kn_Forch;kn_Brem;kn_Dai];
% Result: kn_Coli = [0.0500000000000000;0.0700000000000000;0.100000000000000;0.140000000000000;0.200000000000000;0.280000000000000;0.0650000000000000;0.130000000000000;0.220000000000000;0.305000000000000;0.0510000000000000;0.0750000000000000;0.130000000000000;0.200000000000000;0.305000000000000;0.335000000000000;0.250000000000000;0.175000000000000;0.155000000000000;0.142000000000000;0.120000000000000;0.120000000000000;0.120000000000000;0.110000000000000;0.0850000000000000;0.0810000000000000;0.0800000000000000;0.0750000000000000;0.0750000000000000;0.0600000000000000;0.0540000000000000;0.0510000000000000;0.0500000000000000];
mu_meas_Coli     = [mu_Scott;mu_Forch;mu_Brem;mu_Dai];
% Result: mu_meas_Coli = [0.400000000000000;0.570000000000000;0.710000000000000;1;1.31000000000000;1.58000000000000;0.600000000000000;1.04000000000000;1.46000000000000;1.73000000000000;0.420000000000000;0.690000000000000;1.04000000000000;1.39000000000000;1.73000000000000;1.80000000000000;1.57000000000000;1.28000000000000;1.17000000000000;1.12000000000000;0.980000000000000;0.990000000000000;0.950000000000000;0.920000000000000;0.750000000000000;0.720000000000000;0.700000000000000;0.690000000000000;0.690000000000000;0.550000000000000;0.500000000000000;0.460000000000000;0.410000000000000]; 
mu_meas_Coli_std =  mu_meas_Coli.*0.10;
% Result: mu_meas_Coli_std = [0.0400000000000000;0.0570000000000000;0.0710000000000000;0.100000000000000;0.131000000000000;0.158000000000000;0.0600000000000000;0.104000000000000;0.146000000000000;0.173000000000000;0.0420000000000000;0.0690000000000000;0.104000000000000;0.139000000000000;0.173000000000000;0.180000000000000;0.157000000000000;0.128000000000000;0.117000000000000;0.112000000000000;0.0980000000000000;0.0990000000000000;0.0950000000000000;0.0920000000000000;0.0750000000000000;0.0720000000000000;0.0700000000000000;0.0690000000000000;0.0690000000000000;0.0550000000000000;0.0500000000000000;0.0460000000000000;0.0410000000000000]; 
fr_meas_Coli     = [fr_Scott;fr_Forch;fr_Brem;fr_Dai];
% Result: fr_meas_Coli = [0.130000000000000;0.170000000000000;0.170000000000000;0.220000000000000;0.310000000000000;0.350000000000000;0.170000000000000;0.220000000000000;0.320000000000000;0.370000000000000;0.150000000000000;0.190000000000000;0.250000000000000;0.300000000000000;0.360000000000000;0.360000000000000;0.330000000000000;0.280000000000000;0.250000000000000;0.230000000000000;0.220000000000000;0.200000000000000;0.210000000000000;0.190000000000000;0.180000000000000;0.160000000000000;0.170000000000000;0.170000000000000;0.160000000000000;0.150000000000000;0.140000000000000;0.130000000000000;0.130000000000000];
fr_meas_Coli_std =  fr_meas_Coli.*0.10;
% Result: fr_meas_Coli_std = [0.0130000000000000;0.0170000000000000;0.0170000000000000;0.0220000000000000;0.0310000000000000;0.0350000000000000;0.0170000000000000;0.0220000000000000;0.0320000000000000;0.0370000000000000;0.0150000000000000;0.0190000000000000;0.0250000000000000;0.0300000000000000;0.0360000000000000;0.0360000000000000;0.0330000000000000;0.0280000000000000;0.0250000000000000;0.0230000000000000;0.0220000000000000;0.0200000000000000;0.0210000000000000;0.0190000000000000;0.0180000000000000;0.0160000000000000;0.0170000000000000;0.0170000000000000;0.0160000000000000;0.0150000000000000;0.0140000000000000;0.0130000000000000;0.0130000000000000];
%% E. coli 30°C Matamouros
kn_EC30_Mata=     [0.040; 0.058; 0.087];
mu_EC30_Mata=     [0.40;  0.58;  0.87]; % 1/h
mu_EC30_Mata_std= [0.01;  0.02;  0.03]; % 1/h
fr_EC30_Mata=     [0.17;  0.23;  0.38]; %phiR, g/g, from R/P*0.76
fr_EC30_Mata_std= [0.01;  0.01;  0.02]; %phiR, g/g
%% E. coli 30°C Rosset 1964
kn_1964 =      [0.100; 0.080; 0.045; 0.037];
drate_30_1964= [1.09;  0.95;  0.60;  0.51];  %growth rate doublings/h
fr_30_1964=    [0.36;  0.33;  0.24;  0.21];  %tot.RNA/Prot
%% E. coli 30°C Rosset 1966_B Tab. 5
kn_1966_B=       [0.240; 0.090];
drate_30_1966_B= [1.82;  0.92];  %growth rate doublings/h
fr_30_1966_B=    [0.61;  0.45];  %tot.RNA/Prot
%% E. coli 30°C Rosset 1966_ML30 Tab. 5
kn_1966_ML30=       [0.230; 0.090; 0.035];
drate_30_1966_ML30= [1.77;  0.85;  0.49];  %growth rate doublings/h
fr_30_1966_ML30=    [0.60;  0.43;  0.26];  %tot.RNA/Prot
%% E. coli 30°C Rosset 1966_ML308 Tab. 5
kn_1966_ML308=       [0.220; 0.110; 0.090; 0.033];
drate_30_1966_ML308= [1.67;  1.07;  0.94;  0.47];  %growth rate doublings/h
fr_30_1966_ML308=    [0.57;  0.49;  0.43;  0.30];  %tot.RNA/Prot
%% E. coli 30°C Rosset 1966_C600 Tab. 5
kn_1966_C600=       [0.220; 0.130; 0.080; 0.047];
drate_30_1966_C600= [1.58;  1.18;  0.85;  0.56];  %growth rate doublings/h
fr_30_1966_C600=    [0.64;  0.53;  0.42;  0.36];  %tot.RNA/Prot
%% E. coli 30°C Rosset combined 1966
kn_1966= [kn_1966_C600;kn_1966_ML308;kn_1966_ML30;kn_1966_B]; 
mu_1966= [drate_30_1966_C600;drate_30_1966_ML308;drate_30_1966_ML30;drate_30_1966_B].*log(2); % specific growth rate 1/h  
fr_1966= [fr_30_1966_C600;fr_30_1966_ML308;fr_30_1966_ML30;fr_30_1966_B].*0.76; % phiR g/g
%% E. coli 30°C Rosset combined 1964, 1966 & Matamouros
kn_30     = [kn_1964;kn_1966_C600;kn_1966_ML308;kn_1966_ML30;kn_1966_B;kn_EC30_Mata]; 
% Result: kn_30 = [0.100000000000000;0.0800000000000000;0.0450000000000000;0.0370000000000000;0.220000000000000;0.130000000000000;0.0800000000000000;0.0470000000000000;0.220000000000000;0.110000000000000;0.0900000000000000;0.0330000000000000;0.230000000000000;0.0900000000000000;0.0350000000000000;0.240000000000000;0.0900000000000000;0.0400000000000000;0.0580000000000000;0.0870000000000000];
mu_30     = [drate_30_1964;drate_30_1966_C600;drate_30_1966_ML308;drate_30_1966_ML30;drate_30_1966_B;mu_EC30_Mata./log(2)].*log(2); % specific growth rate 1/h  
% Result: mu_30 = [0.755530426810340;0.658489821531948;0.415888308335967;0.353505062085572;1.09517254528471;0.817913673060735;0.589175103475954;0.388162421113569;1.15755579153511;0.741667483199142;0.651558349726349;0.325779174863174;1.22687050959110;0.589175103475954;0.339642118474373;1.26152786861910;0.637695406115150;0.400000000000000;0.580000000000000;0.870000000000000]; 
mu_30_std = mu_30.*0.10;
% Result: mu_30_std = [0.0755530426810341;0.0658489821531948;0.0415888308335967;0.0353505062085572;0.109517254528471;0.0817913673060736;0.0589175103475954;0.0388162421113569;0.115755579153511;0.0741667483199142;0.0651558349726349;0.0325779174863174;0.122687050959110;0.0589175103475954;0.0339642118474373;0.126152786861910;0.0637695406115150;0.0400000000000000;0.0580000000000000;0.0870000000000000];
fr_30     = [fr_30_1964;fr_30_1966_C600;fr_30_1966_ML308;fr_30_1966_ML30;fr_30_1966_B;fr_EC30_Mata./0.76].*0.76; % phiR g/g 
% Result: fr_30 = [0.273600000000000;0.250800000000000;0.182400000000000;0.159600000000000;0.486400000000000;0.402800000000000;0.319200000000000;0.273600000000000;0.433200000000000;0.372400000000000;0.326800000000000;0.228000000000000;0.456000000000000;0.326800000000000;0.197600000000000;0.463600000000000;0.342000000000000;0.170000000000000;0.230000000000000;0.380000000000000]; 
fr_30_std = fr_30.*0.10;
% Result: fr_30_std = [0.0273600000000000;0.0250800000000000;0.0182400000000000;0.0159600000000000;0.0486400000000000;0.0402800000000000;0.0319200000000000;0.0273600000000000;0.0433200000000000;0.0372400000000000;0.0326800000000000;0.0228000000000000;0.0456000000000000;0.0326800000000000;0.0197600000000000;0.0463600000000000;0.0342000000000000;0.0170000000000000;0.0230000000000000;0.0380000000000000];
%% Simulated data, forward simulation
%% C. glutamicum
kn_sim_Coryne = [0.00600000000000000 0.0110000000000000 0.0160000000000000 0.0210000000000000 0.0260000000000000 0.0310000000000000 0.0360000000000000 0.0410000000000000 0.0460000000000000 0.0510000000000000 0.0560000000000000 0.0610000000000000 0.0660000000000000 0.0710000000000000 0.0760000000000000 0.0810000000000000 0.0860000000000000 0.0910000000000000 0.0960000000000000 0.101000000000000 0.106000000000000 0.111000000000000 0.116000000000000 0.121000000000000 0.126000000000000 0.131000000000000 0.136000000000000 0.141000000000000 0.146000000000000 0.151000000000000 0.156000000000000 0.161000000000000 0.166000000000000 0.171000000000000 0.176000000000000 0.181000000000000 0.186000000000000 0.191000000000000 0.196000000000000 0.201000000000000 0.206000000000000 0.211000000000000 0.216000000000000 0.221000000000000 0.226000000000000 0.231000000000000 0.236000000000000]; % 0.006:0.005:0.24;
mu_sim_Coryne = [0.0615342454780728 0.114379297361594 0.165361318549102 0.214069353164762 0.260372329987158 0.304327981808680 0.346083026931659 0.385802526953893 0.423638213723798 0.459719568124738 0.494153688370690 0.527027435206885 0.558409590859786 0.588352441866815 0.616892780936130 0.644052363998056 0.669838224446349 0.694242889537899 0.717245076129923 0.738811325394681 0.758899263414959 0.777463143980461 0.794461994698225 0.809869872110533 0.823686521419340 0.835945676781486 0.846718188955756 0.856108607715051 0.864246189962935 0.871273110583881 0.877333151330248 0.882562588136482 0.887086246095783 0.891011651431280 0.894432670070456 0.897427907268986 0.900063205160971 0.902393339151388 0.904463779588813 0.906312276169800 0.907969824345050 0.909463797973844 0.910814912422849 0.912041978297548 0.913160530906454 0.914183740231529 0.915122745562014];
fr_sim_Coryne = [0.137978789755637 0.119449930210854 0.118370052435159 0.124244504428161 0.133752190342633 0.145165848471116 0.157467722704087 0.170064869537704 0.182621019010676 0.194948487368308 0.206943326551645 0.218548190496800 0.229731336961072 0.240474646948207 0.250766523828740 0.260597839308165 0.269959098525139 0.278838967588282 0.287223384559583 0.295095447232606 0.302436130875735 0.309225997823979 0.315447965311101 0.321090917214763 0.326153512221639 0.330647158204667 0.334597108334155 0.338041166338007 0.341026351789673 0.343604542287688 0.345828294664466 0.347747476731669 0.349407802459538 0.350848667179117 0.352104477764635 0.353204054332162 0.354171543144019 0.355027035587698 0.355787212442453 0.356465923850791 0.357074542517770 0.357623115120176 0.358119242562725 0.358569829083525 0.358980576687394 0.359356319464828 0.359701146229878];
%% E. coli 37°C
kn_Coli_sim   = [0.0500000000000000 0.0550000000000000 0.0600000000000000 0.0650000000000000 0.0700000000000000 0.0750000000000000 0.0800000000000000 0.0850000000000000 0.0900000000000000 0.0950000000000000 0.100000000000000 0.105000000000000 0.110000000000000 0.115000000000000 0.120000000000000 0.125000000000000 0.130000000000000 0.135000000000000 0.140000000000000 0.145000000000000 0.150000000000000 0.155000000000000 0.160000000000000 0.165000000000000 0.170000000000000 0.175000000000000 0.180000000000000 0.185000000000000 0.190000000000000 0.195000000000000 0.200000000000000 0.205000000000000 0.210000000000000 0.215000000000000 0.220000000000000 0.225000000000000 0.230000000000000 0.235000000000000 0.240000000000000 0.245000000000000 0.250000000000000 0.255000000000000 0.260000000000000 0.265000000000000 0.270000000000000 0.275000000000000 0.280000000000000 0.285000000000000 0.290000000000000 0.295000000000000 0.300000000000000 0.305000000000000 0.310000000000000 0.315000000000000 0.320000000000000 0.325000000000000 0.330000000000000 0.335000000000000];
mu_sim_Coli   = [0.477689233388497 0.519799181659518 0.560644749954298 0.600264667328722 0.638706265176039 0.676013465989611 0.712234127695712 0.747413661680752 0.781595865944563 0.814821719290507 0.847129599021079 0.878555169216949 0.909131489838934 0.938889165533996 0.967856523838656 0.996059801209091 1.02352332594302 1.05026969206801 1.07631992139081 1.10169361276169 1.12640907872087 1.15048347018096 1.17393289016868 1.19677249764830 1.21901660247057 1.24067875240273 1.26177181309376 1.28230804171689 1.30229915492041 1.32175639161256 1.34069057100657 1.35911214628128 1.37703125410714 1.39445776026669 1.41140130150569 1.42787132373165 1.44387711792425 1.45942784498106 1.47453257587294 1.48920030342362 1.50343996939374 1.51726048078001 1.53067072410536 1.54367957654728 1.55629591401585 1.56852861632498 1.58038656960688 1.59187866617194 1.60301380201383 1.61380087219262 1.62424876434949 1.63436635058732 1.64416247802168 1.65364595822192 1.66282555586462 1.67170997661985 1.68030785623951 1.6886277438529];
fr_sim_Coli   = [0.146308311111679 0.149941955602233 0.154110445281416 0.158675877975173 0.163531576024439 0.168589670747854 0.173782808793886 0.179057189508073 0.184370936987835 0.189691097689079 0.194992085282541 0.200254042347098 0.205461634024986 0.210603073768769 0.215669359117371 0.220653671955036 0.225550908778516 0.230357313074877 0.235070187588395 0.239687668959294 0.244208551066314 0.248632146366621 0.252958176992346 0.257186689145356 0.261317985800843 0.265352573827817 0.269291122490023 0.273134430949530 0.276883402903747 0.280539026880081 0.284102361015818 0.287574521392772 0.290956673170887 0.294250023924022 0.297455818681968 0.300575336280994 0.303609887371060 0.306560809139556 0.309429470488751 0.312217264277553 0.314925609659845 0.317555950507280 0.320109754452128 0.322588511818156 0.324993734386053 0.327326953962390 0.329589720722579 0.331783601330411 0.333910176829166 0.335971040322298 0.337967794462374 0.339902048774233 0.341775416847461 0.343589513428969 0.345345951456120 0.347046339039149 0.348692276714273 0.350285353715873];
Coli_all      = [kn_Coli_sim; mu_sim_Coli; fr_sim_Coli]; 
Coli_sort     = sort(Coli_all);
%% E. coli 30°C
kn_Coli30     = [0.0330000000000000 0.0380000000000000 0.0430000000000000 0.0480000000000000 0.0530000000000000 0.0580000000000000 0.0630000000000000 0.0680000000000000 0.0730000000000000 0.0780000000000000 0.0830000000000000 0.0880000000000000 0.0930000000000000 0.0980000000000000 0.103000000000000 0.108000000000000 0.113000000000000 0.118000000000000 0.123000000000000 0.128000000000000 0.133000000000000 0.138000000000000 0.143000000000000 0.148000000000000 0.153000000000000 0.158000000000000 0.163000000000000 0.168000000000000 0.173000000000000 0.178000000000000 0.183000000000000 0.188000000000000 0.193000000000000 0.198000000000000 0.203000000000000 0.208000000000000 0.213000000000000 0.218000000000000 0.223000000000000 0.228000000000000 0.233000000000000 0.238000000000000]; %0.033:0.005:0.24;
mu_sim_Coli30 = [0.311039199306450 0.351737753270119 0.390384976558092 0.427134076639675 0.462137497605070 0.495534948404503 0.527451285345391 0.557996741103294 0.587268520791833 0.615352625352088 0.642325532976117 0.668255634521065 0.693204422299682 0.717227465101829 0.740375208121467 0.762693632680699 0.784224804453096 0.805007332904049 0.825076759655168 0.844465880516021 0.863205047128339 0.881322461366990 0.898844205587631 0.915794656462569 0.932196531475066 0.948071044928524 0.963438070976453 0.978316230515570 0.992723012671917 1.00667486760392 1.02018729356233 1.03327491622770 1.04595156125872 1.05823032083818 1.07012361499729 1.08164324745648 1.09280045891449 1.10360597407682 1.11407004685474 1.12420250154629 1.13401277104512 1.14350993214545];
fr_sim_Coli30 = [0.178748060847580 0.188567833537902 0.199461058153675 0.210900902427044 0.222547133192824 0.234184449361929 0.245678705335787 0.256948100399461 0.267944379396873 0.278640773439483 0.289024289274242 0.299090763349866 0.308841668280812 0.318282034543520 0.327419087567912 0.336261348283352 0.344818037072771 0.353098678418224 0.361112839574733 0.368869949056984 0.376379214219558 0.383649573018990 0.390689510260737 0.397507234189245 0.404110557966546 0.410506916967307 0.416703397507412 0.422706729263384 0.428523310460548 0.434159222483450 0.439620247300168 0.444911885185443 0.450039372395635 0.455007698556065 0.459821623581929 0.464485694127261 0.469004259170525 0.473381485215535 0.477621370546139 0.481727758829666 0.485704351948185 0.489554722061806];

AX_6=figure(); 
hold on
plot(kn,mu_plot(1,:),'k-','linewidth',4);
plot(kn,fr_plot(1,:),'k:','linewidth',4); 
errorbar(kn_Coli,mu_meas_Coli,mu_meas_Coli_std,'b^','linewidth',2); 
errorbar(kn_30,mu_30, mu_30_std,'g^','linewidth',2); 
errorbar(kn_Coli,fr_meas_Coli,fr_meas_Coli_std,'bd','linewidth',2); 
errorbar(kn_30,fr_30,fr_30_std,'gd','linewidth',2);
plot(Coli_sort(1,:),Coli_sort(2,:),'b:','linewidth',2); 
plot(kn_Coli30,mu_sim_Coli30,'g-','linewidth',2); 
plot(Coli_sort(1,:),Coli_sort(3,:),'b-','linewidth',2); 
plot(kn_Coli30,fr_sim_Coli30,'g:','linewidth',2); 
errorbar(kn_Coryne,mu_meas_Coryne,mu_meas_Coryne_std,'r^','linewidth',2);
errorbar(kn_Coryne,fr_meas_Coryne, fr_meas_Coryne_std,'rd','linewidth',2); 
plot(kn_sim_Coryne,mu_sim_Coryne,'r-','linewidth',2);
plot(kn_sim_Coryne,fr_sim_Coryne,'r:','linewidth',2); 
text(0.02,1.65,'{\it\bf\color{black} just simulated\newline\it\bf\color{red} C. glutamicum\newline\it\bf\color{green} E. coli 30°C\newline\it\bf\color{blue} E. coli 37°C}','FontSize',12);
xlabel('Nutrient quality {\itk_{n}}, (s^{-1})','fontsize',16,'fontweight','bold');
ylabel('{\it\phi_{R}} (\diamondsuit), (-), {\it\mu} (\Delta), (h^{-1})','fontsize',16,'fontweight','bold')
ylim([0 2]);
xlim([0 0.4]);
box on
ax=gca;
ax.FontSize=16;
ax.FontWeight='bold';
hold off
saveas(AX_6,'Figure_calibration','svg');
saveas(AX_6,'Figure_calibration','png');
saveas(AX_6,'Figure_calibration','fig');

%% Plot SI Fig.7a (see also main text Fig.4a): ribosomal growth laws (calibrated model) steady state data µ-phiR
%% Additional experimental data that was not included for model calibration is provided here also for completeness (Coryne: µ=0, E. coli (37°C µ<0.4))
%% C. glutamicum 
mu_meas_Coryne_2 =     [0.00;      mu_meas_Coryne];     % 1/h
% Result: mu_meas_Coryne_2 = [0;0.0700000000000000;0.120000000000000;0.240000000000000;0.270000000000000;0.290000000000000;0.400000000000000;0.470000000000000;0.610000000000000;0.770000000000000;0.940000000000000];
mu_meas_Coryne_2_std = [0.00;      mu_meas_Coryne_std]; % 1/h, "0.00" means n.d. 
% Result: mu_meas_Coryne_2_std = [0;0.0200000000000000;0.0100000000000000;0.0500000000000000;0.0700000000000000;0.0100000000000000;0.0100000000000000;0.0300000000000000;0.0200000000000000;0.0700000000000000;0.0800000000000000]; 
fr_meas_Coryne_2 =     [0.16*0.76; fr_meas_Coryne];     % phiR g/g
% Result: fr_meas_Coryne_2 = [0.121600000000000;0.110000000000000;0.110000000000000;0.140000000000000;0.120000000000000;0.140000000000000;0.150000000000000;0.180000000000000;0.240000000000000;0.430000000000000;0.530000000000000];    
fr_meas_Coryne_2_std = [0.04*0.76; fr_meas_Coryne_std]; % phiR g/g
% Result: fr_meas_Coryne_2_std = [0.0304000000000000;0.0200000000000000;0.0200000000000000;0.0400000000000000;0.0200000000000000;0.0200000000000000;0.0200000000000000;0.0500000000000000;0.0300000000000000;0.0500000000000000;0.0600000000000000];
%% E. coli 30°C 
%% Matamouros, std calculated from avg of biological replicates 
mu_EC30_Mata_2=[0.03;0.14;0.27; mu_EC30_Mata]; % 1/h
% Result: mu_EC30_Mata_2 = [0.030000000000000;0.140000000000000;0.270000000000000;0.400000000000000;0.580000000000000;0.870000000000000];
mu_EC30_Mata_2_std=[0.01;0.01;0.06; mu_EC30_Mata_std]; % 1/h
% Result: mu_EC30_Mata_2_std = [0.010000000000000;0.010000000000000;0.060000000000000;0.010000000000000;0.020000000000000;0.030000000000000];
fr_EC30_Mata_2=[0.07*0.76;0.13*0.76;0.17*0.76;fr_EC30_Mata]; %phiR, g/g
% Result: fr_EC30_Mata_2 = [0.053200000000000;0.098800000000000;0.129200000000000;0.170000000000000;0.230000000000000;0.380000000000000];
fr_EC30_Mata_2_std=[0.01*0.76;0.01*0.76;0.01*0.76;fr_EC30_Mata_std]; %phiR, g/g
% Result: fr_EC30_Mata_2_std = [0.007600000000000;0.007600000000000;0.007600000000000;0.010000000000000;0.010000000000000;0.020000000000000];
%% Rosset 1964
mu_1964= [drate_30_1964;0.31].*log(2); % 1/h
% Result: mu_1964 = [0.755530426810340;0.658489821531948;0.415888308335967;0.353505062085572;0.214875625973583];
fr_1964_phiR=    [fr_30_1964;0.16].*0.76; %phiR, g/g
% Result: fr_1964_phiR = [0.273600000000000;0.250800000000000;0.182400000000000;0.159600000000000;0.121600000000000];    
%% E. coli 30°C Rosset 1966_B Tab. 5
drate_30_1966_B= [drate_30_1966_B;0.4]; %growth rate doublings/h
fr_30_1966_B=    [fr_30_1966_B;0.3509];  %tot.RNA/Prot
mu_1966= [drate_30_1966_C600;drate_30_1966_ML308;drate_30_1966_ML30;drate_30_1966_B].*log(2); % specific growth rate 1/h  
% Result: mu_1966 = [1.09517254528471;0.817913673060735;0.589175103475954;0.388162421113569;1.15755579153511;0.741667483199142;0.651558349726349;0.325779174863174;1.22687050959110;0.589175103475954;0.339642118474373;1.26152786861910;0.637695406115150;0.277258872223978];  
fr_1966= [fr_30_1966_C600;fr_30_1966_ML308;fr_30_1966_ML30;fr_30_1966_B].*0.76; % phiR g/g
% Result: fr_1966 = [0.486400000000000;0.402800000000000;0.319200000000000;0.273600000000000;0.433200000000000;0.372400000000000;0.326800000000000;0.228000000000000;0.456000000000000;0.326800000000000;0.197600000000000;0.463600000000000;0.342000000000000;0.266684000000000];
%% E. coli 37°C 
%% Forchhammer
mu_Forch=[0.38;	mu_Forch];
% Result: mu_Forch = [0.380000000000000;0.600000000000000;1.040000000000000;1.460000000000000;1.730000000000000];
fr_Forch=[0.14364; fr_Forch];
% Result: fr_Forch = [0.143640000000000;0.170000000000000;0.220000000000000;0.320000000000000;0.370000000000000]; 
%% Dai E. coli
mu_Dai=[mu_Dai; 0.34;	0.38;	0.33;	0.29;	0.2; 0.23;	0.13;	0.035;	0];
% Result: mu_Dai = [1.80000000000000;1.57000000000000;1.28000000000000;1.17000000000000;1.12000000000000;0.980000000000000;0.990000000000000;0.950000000000000;0.920000000000000;0.750000000000000;0.720000000000000;0.700000000000000;0.690000000000000;0.690000000000000;0.550000000000000;0.500000000000000;0.460000000000000;0.410000000000000;0.340000000000000;0.380000000000000;0.330000000000000;0.290000000000000;0.200000000000000;0.230000000000000;0.130000000000000;0.0350000000000000;0]; 
fr_Dai=[fr_Dai; 0.11552;	0.1216;	0.11552;	0.11172;	0.0988;	0.10184;	0.08968;	0.07372;	0.06536];
% Result: fr_Dai = [0.360000000000000;0.330000000000000;0.280000000000000;0.250000000000000;0.230000000000000;0.220000000000000;0.200000000000000;0.210000000000000;0.190000000000000;0.180000000000000;0.160000000000000;0.170000000000000;0.170000000000000;0.160000000000000;0.150000000000000;0.140000000000000;0.130000000000000;0.130000000000000;0.115520000000000;0.121600000000000;0.115520000000000;0.111720000000000;0.0988000000000000;0.101840000000000;0.0896800000000000;0.0737200000000000;0.0653600000000000];
%% Simulated data
%% C. glutamicum 
mu_Coryne_plot = [0.0615342454780728 0.114379297361594 0.165361318549102 0.214069353164762 0.260372329987158 0.304327981808680 0.346083026931659 0.385802526953893 0.423638213723798 0.459719568124738 0.494153688370690 0.527027435206885 0.558409590859786 0.588352441866815 0.616892780936130 0.644052363998056 0.669838224446349 0.694242889537899 0.717245076129923 0.738811325394681 0.758899263414959 0.777463143980461 0.794461994698225 0.809869872110533 0.823686521419340 0.835945676781486 0.846718188955756 0.856108607715051 0.864246189962935 0.871273110583881 0.877333151330248 0.882562588136482 0.887086246095783 0.891011651431280 0.894432670070456 0.897427907268986 0.900063205160971 0.902393339151388 0.904463779588813 0.906312276169800 0.907969824345050 0.909463797973844 0.910814912422849 0.912041978297548 0.913160530906454 0.914183740231529 0.915122745562014];
fr_Coryne_plot = [0.137978789755637 0.119449930210854 0.118370052435159 0.124244504428161 0.133752190342633 0.145165848471116 0.157467722704087 0.170064869537704 0.182621019010676 0.194948487368308 0.206943326551645 0.218548190496800 0.229731336961072 0.240474646948207 0.250766523828740 0.260597839308165 0.269959098525139 0.278838967588282 0.287223384559583 0.295095447232606 0.302436130875735 0.309225997823979 0.315447965311101 0.321090917214763 0.326153512221639 0.330647158204667 0.334597108334155 0.338041166338007 0.341026351789673 0.343604542287688 0.345828294664466 0.347747476731669 0.349407802459538 0.350848667179117 0.352104477764635 0.353204054332162 0.354171543144019 0.355027035587698 0.355787212442453 0.356465923850791 0.357074542517770 0.357623115120176 0.358119242562725 0.358569829083525 0.358980576687394 0.359356319464828 0.359701146229878];
mu_Coryne_plot_extr = [0.915122745562014 0.935966548656970];
fr_Coryne_plot_extr = [0.359701146229878 0.367356800778865];
%% E. coli 37°C
mu_Coli_plot = [0.477689233388497 0.519799181659518 0.560644749954298 0.600264667328722 0.638706265176039 0.676013465989611 0.712234127695712 0.747413661680752 0.781595865944563 0.814821719290507 0.847129599021079 0.878555169216949 0.909131489838934 0.938889165533996 0.967856523838656 0.996059801209091 1.02352332594302 1.05026969206801 1.07631992139081 1.10169361276169 1.12640907872087 1.15048347018096 1.17393289016868 1.19677249764830 1.21901660247057 1.24067875240273 1.26177181309376 1.28230804171689 1.30229915492041 1.32175639161256 1.34069057100657 1.35911214628128 1.37703125410714 1.39445776026669 1.41140130150569 1.42787132373165 1.44387711792425 1.45942784498106 1.47453257587294 1.48920030342362 1.50343996939374 1.51726048078001 1.53067072410536 1.54367957654728 1.55629591401585 1.56852861632498 1.58038656960688 1.59187866617194 1.60301380201383 1.61380087219262 1.62424876434949 1.63436635058732 1.64416247802168 1.65364595822192 1.66282555586462 1.67170997661985 1.68030785623951 1.68862774385295];
fr_Coli_plot = [0.146308311111679 0.149941955602233 0.154110445281416 0.158675877975173 0.163531576024439 0.168589670747854 0.173782808793886 0.179057189508073 0.184370936987835 0.189691097689079 0.194992085282541 0.200254042347098 0.205461634024986 0.210603073768769 0.215669359117371 0.220653671955036 0.225550908778516 0.230357313074877 0.235070187588395 0.239687668959294 0.244208551066314 0.248632146366621 0.252958176992346 0.257186689145356 0.261317985800843 0.265352573827817 0.269291122490023 0.273134430949530 0.276883402903747 0.280539026880081 0.284102361015818 0.287574521392772 0.290956673170887 0.294250023924022 0.297455818681968 0.300575336280994 0.303609887371060 0.306560809139556 0.309429470488751 0.312217264277553 0.314925609659845 0.317555950507280 0.320109754452128 0.322588511818156 0.324993734386053 0.327326953962390 0.329589720722579 0.331783601330411 0.333910176829166 0.335971040322298 0.337967794462374 0.339902048774233 0.341775416847461 0.343589513428969 0.345345951456120 0.347046339039149 0.348692276714273 0.350285353715873];
mu_Coli_plot_extr = [1.68862774385295 2.03130156293006]; 
fr_Coli_plot_extr = [0.350285353715873 0.416119885166783];
%% E. coli 30°C 
mu_Coli30_plot  = [0.311039199306450 0.351737753270119 0.390384976558092 0.427134076639675 0.462137497605070 0.495534948404503 0.527451285345391 0.557996741103294 0.587268520791833 0.615352625352088 0.642325532976117 0.668255634521065 0.693204422299682 0.717227465101829 0.740375208121467 0.762693632680699 0.784224804453096 0.805007332904049 0.825076759655168 0.844465880516021 0.863205047128339 0.881322461366990 0.898844205587631 0.915794656462569 0.932196531475066 0.948071044928524 0.963438070976453 0.978316230515570 0.992723012671917 1.00667486760392 1.02018729356233 1.03327491622770 1.04595156125872 1.05823032083818 1.07012361499729 1.08164324745648 1.09280045891449 1.10360597407682 1.11407004685474 1.12420250154629 1.13401277104512 1.14350993214545];
fr_Coli30_plot  = [0.178748060847580 0.188567833537902 0.199461058153675 0.210900902427044 0.222547133192824 0.234184449361929 0.245678705335787 0.256948100399461 0.267944379396873 0.278640773439483 0.289024289274242 0.299090763349866 0.308841668280812 0.318282034543520 0.327419087567912 0.336261348283352 0.344818037072771 0.353098678418224 0.361112839574733 0.368869949056984 0.376379214219558 0.383649573018990 0.390689510260737 0.397507234189245 0.404110557966546 0.410506916967307 0.416703397507412 0.422706729263384 0.428523310460548 0.434159222483450 0.439620247300168 0.444911885185443 0.450039372395635 0.455007698556065 0.459821623581929 0.464485694127261 0.469004259170525 0.473381485215535 0.477621370546139 0.481727758829666 0.485704351948185 0.489554722061806];
mu_Coli30_plot_extr  = [1.14350993214545 1.45767330043905];
fr_Coli30_plot_extr  = [0.489554722061806 0.617170248917303];

AX_7a=figure();
hold on
plot(mu_plot(1,:),fr_plot(1,:),'k-','linewidth',4); 
plot(mu_1964,fr_1964_phiR,'go','linewidth',2); 
plot(mu_1966,fr_1966,'gx','linewidth',2); 
plot(mu_Scott,fr_Scott,'bo','linewidth',2); 
plot(mu_Forch, fr_Forch,'b+'); 
plot(mu_Brem, fr_Brem,'bd'); 
plot(mu_Dai, fr_Dai,'bx'); 
plot(mu_Coli30_plot, fr_Coli30_plot,'g-','linewidth',2); 
plot(mu_Coli_plot,fr_Coli_plot,'b-','linewidth',2); 
plot(mu_Coli30_plot_extr, fr_Coli30_plot_extr,'g:','linewidth',2); 
plot(mu_Coli_plot_extr,fr_Coli_plot_extr,'b:','linewidth',2); 
plot(mu_Coryne_plot,fr_Coryne_plot,'r-','linewidth',2); 
plot(mu_Coryne_plot_extr,fr_Coryne_plot_extr,':r','linewidth',2); 
errorbar(mu_meas_Coryne_2,fr_meas_Coryne_2,fr_meas_Coryne_2_std,fr_meas_Coryne_2_std,mu_meas_Coryne_2_std,mu_meas_Coryne_2_std,'ro','linewidth',2);
errorbar(mu_EC30_Mata_2,fr_EC30_Mata_2,fr_EC30_Mata_2_std,fr_EC30_Mata_2_std,mu_EC30_Mata_2_std,mu_EC30_Mata_2_std,'gs','linewidth',2);  
text(1.7,0.6,'{\it\bf\color{black} just simulated\newline\it\bf\color{red} C. glutamicum\newline\it\bf\color{green} E. coli 30°C\newline\it\bf\color{blue} E. coli 37°C}','FontSize',12);
xlabel('Growth rate {\it\mu}, (h^{-1})','fontsize',16,'fontweight','bold');
ylabel('Ribosomal fraction {\it\phi_{R}}, (-)','fontsize',16,'fontweight','bold')
ylim([0 0.70]);
xlim([0 2.5]);
box on
ax=gca;
ax.FontSize=16;
ax.FontWeight='bold';
hold off
saveas(AX_7a,'Figure_phiR','svg');
saveas(AX_7a,'Figure_phiR','png');
saveas(AX_7a,'Figure_phiR','fig');

%% Plot SI Fig.7c / ribosome production rate vrr above growth rate
%% Experimental data
%% C. glutamicum from ribosome numbers and growth rates
mu_vrr_Coryne =            [0.31 0.4 0.43 0.46 0.47 0.48 0 0 0 0 0 0 0.2 0.3 0.43 0.24 0.41 0.49];
mu_vrr_Coryne_std =        [0.02 0.02 0.01 0.03 0.03 0.03 0 0 0 0 0 0 0 0 0 0.00 0.02 0.00]; % "0" not determined
nRib_Coryne   =            [14474 22020 25770 34514 45207 60680 13351 15361 19629 30690 16762 20985 11942 17293 33859 13790 27273 84020]; % based on SRM
nRib_std_Coryne =          [5097 8221 9508 11111 25667 19698 4750 5977    11376 10086 5212  8732  3084  7545  15211 7171  12820 33842];
vrr_Coryne = nRib_Coryne.*mu_vrr_Coryne./3600; % rrn initiations per second
% Result: vrr_Coryne =     [1.24637222222222 2.44666666666667 3.07808333333333 4.41012222222222 5.90202500000000 8.09066666666667 0 0 0 0 0 0 0.663444444444445 1.44108333333333 4.04426944444444 0.919333333333333 3.10609166666667 11.4360555555556];
vrr_Coryne_std = sqrt((nRib_Coryne.^2).*((mu_vrr_Coryne_std./3600).^2)+((mu_vrr_Coryne./3600).^2).*(nRib_std_Coryne.^2)); % rrn initiations per second
% Result: vrr_Coryne_std = [0.446213482382108 0.921599803347887 1.13793153948266 1.44857925553554 3.37207917214666 2.67463562710471 0 0 0 0 0 0 0.171333333333333 0.628750000000000 1.81686944444444 0.478066666666667 1.46789629251743 4.60627222222222];
mu_vrr_Coryne_2 = [0.47 0.61];
vrr_Coryne_2 = [22646 43821].*mu_vrr_Coryne_2./3600;
% Result: mu_vrr_Coryne_2 = [2.9566 7.4252];
%% E. coli 30°C Bakshi 2012 SRM
mu_vrr_30 = log(2)/(54/60); % 1/h
% Result: mu_vrr_30 =  0.7702;
nRib_30=55000;
vrr_30 = nRib_30.*mu_vrr_30./3600; % 1/s
% Result: vrr_30 = 11.7664;
%% E. coli 37°C Bremer 1996/2008
mu_vrr_Coli=[0.6 1.0 1.5 2.0 2.5].*log(2); %1/h
% Result: mu_vrr_Coli = [0.415888308335967 0.693147180559945 1.039720770839918 1.386294361119891 1.732867951399863];
nRib_Coli = [6.8 13.5 26.3 45.1 72].*1000;
% Result: nRib_Coli = [6800 13500 26300 45100 72000];
vrr_Coli=nRib_Coli.*mu_vrr_Coli./3600;
% Result: vrr_Coli = [0.785566804634605 2.59930192709980 7.59573785363607 17.3671876906964 34.6573590279973];
%% Simulated data
%% C. glutamicum 
mu_Coryne_plot_vrr= [0.0615342454780728 0.114379297361594 0.165361318549102 0.214069353164762 0.260372329987158 0.304327981808680 0.346083026931660 0.385802526953893 0.423638213723798 0.459719568124738 0.494153688370690 0.527027435206885 0.558409590859786 0.588352441866815 0.616892780936130 0.644052363998055 0.669838224446349 0.694242889537898 0.717245076129925 0.738811325394682 0.758899263414960 0.777463143980459 0.794461994698223 0.809869872110529 0.823686521419338 0.835945676781487 0.846718188955754 0.856108607715052 0.864246189962937 0.871273110583883 0.877333151330244 0.882562588136481 0.887086246095781 0.891011651431278 0.894432670070455 0.897427907268988 0.900063205160972 0.902393339151388 0.904463779588814 0.906312276169801 0.907969824345052 0.909463797973846 0.910814912422849 0.912041978297547 0.913160530906451 0.914183740231528 0.915122745562014];
mu_Coryne_plot_vrr_extr = [0.915122745562014 0.935966548656971];
vrr_Coryne_plot = [0.191630159825037 0.308367099034593 0.441783888024178 0.600297309934775 0.786014293775792 0.997105369549382 1.23000410139297 1.48086132290344 1.74614619602690 2.02277497500421 2.30806576627954 2.59965161387131 2.89539500675985 3.19329286695079 3.49152689196137 3.78814661828876 4.08133842943294 4.36917679783213 4.64966948984957 4.92074393264019 5.18027144124185 5.42613409360332 5.65634081093294 5.86918739421531 6.06343506903648 6.23846241303208 6.39434088347135 6.53180434545895 6.65212069913221 6.75690665272467 6.84793730318010 6.92698707926437 6.99573025718805 7.05566457725022 7.10810630421566 7.15418164915295 7.19484403337346 7.23089440442776 7.26300305268768 7.29173026537551 7.31754230378845 7.34083918309708 7.36194387507347 7.38113730774054 7.39865531461840 7.41469841756501 7.42943736754239]./1e9.*nAvogadro(1).*cellVolume(1);
% Result: vrr_Coryne_plot = [0.287445239737556 0.462550648551889 0.662675832036267 0.900445964902163 1.17902144066369 1.49565805432407 1.84500615208946 2.22129198435516 2.61921929404035 3.03416246250632 3.46209864941931 3.89947742080697 4.34309251013978 4.78993930042619 5.23729033794206 5.68221992743314 6.12200764414941 6.55376519674820 6.97450423477436 7.38111589896029 7.77040716186278 8.13920114040498 8.48451121639941 8.80378109132297 9.09515260355472 9.35769361954812 9.59151132520703 9.79770651818843 9.97818104869832 10.1353599790870 10.2719059547702 10.3904806188966 10.4935953857821 10.5834968658753 10.6621594563235 10.7312724737294 10.7922660500602 10.8463416066416 10.8945045790315 10.9375953980633 10.9763134556827 11.0112587746456 11.0429158126102 11.0717059616108 11.0979829719276 11.1220476263475 11.1441560513136];
vrr_Coryne_plot_extr = [7.42943736754239 7.76038287058024]./1e9.*nAvogadro(1).*cellVolume(1);
% Result: vrr_Coryne_plot_extr = [11.1441560513136 11.6405743058704];
%% E. coli 30°C 
vrr_Coli_30 = [1.88227227861757 2.24549745908383 2.63620925388254 3.04978082860880 3.48192316866525 3.92878545767216 4.38708290037053 4.85403658315191 5.32730233759935 5.80489937767701 6.28514786113123 6.76661709722935 7.24808346275077 7.72849639452133 8.20695085779152 8.68266493775846 9.15496147595649 9.62325291241104 10.0870286857596 10.5458719662208 10.9993747404924 11.4471013909945 11.8889128972822 12.3244944387926 12.7536202634358 13.1761136926723 13.5917950276082 14.0005272611418 14.4021892075076 14.7966781846461 15.1839081374591 15.5638080276779 15.9363204556478 16.3014004841576 16.6590154238200 17.0091400562027 17.3517637788954 17.6868821451910 18.0145002919393 18.3346317341673 18.6472980149124 18.9525284115384];
mu_Coli30_plot_extr_ = [1.14350993214545 1.45767330043905];
vrr_Coli_30_extr= [18.9525284115384 30.4572825908226];
%% E. coli 37°C
vrr_Coli_plot = [2.36613991199326 2.63866789826866 2.92513427194109 3.22474458010024 3.53613445410859 3.85844470548140 4.19038004383906 4.53084042466981 4.87865972787612 5.23281664652683 5.59233026393831 5.95629640066712 6.32387693502627 6.69429742881780 7.06684231492181 7.44084989611818 7.81570749075947 8.19084690484392 8.56574031218112 8.93989657730890 9.31285798612627 9.68419740555098 10.0535157930803 10.4204400481281 10.7846211603207 11.1457326222226 11.5034690750709 11.8575451587117 12.2076945394548 12.5536690916696 12.8952382127752 13.2321882467551 13.5643220062939 13.8914583661467 14.2134319207628 14.5300926910035 14.8413033365537 15.1469514379811 15.4469242567006 15.7411334700975 16.0295024412443 16.3119684435670 16.5884823653042 16.8590083824086 17.1235236033954 17.3820176565971 17.6344922702537 17.8809607829249 18.1214476399478 18.3559878376191 18.5846263513468 18.8074175154954 19.0244244049945 19.2357181675950 19.4413773985588 19.6414873620517 19.8361396441261 20.0254309281879];
mu_Coli_plot_extr_= [1.68862774385295 2.03130156293006]; 
vrr_Coli_plot_extr = [20.0254309281879 28.6166534328394];


AX_7c=figure();
hold on
plot(mu_plot(1,:),vrrN_plot(1,:),'k-','linewidth',4); 
plot(mu_vrr_30,vrr_30,'gd','linewidth',2); 
plot(mu_vrr_Coli,vrr_Coli,'bs','linewidth',2); 
plot(mu_Coli30_plot, vrr_Coli_30,'g-','linewidth',2); 
plot(mu_Coli_plot,vrr_Coli_plot,'b-','linewidth',2); 
plot(mu_Coryne_plot_vrr_extr,vrr_Coryne_plot_extr,':r','linewidth',2); 
plot(mu_Coli30_plot_extr_, vrr_Coli_30_extr,'g:','linewidth',2); 
plot(mu_Coli_plot_extr_,vrr_Coli_plot_extr,'b:','linewidth',2); 
plot(mu_Coryne_plot_vrr,vrr_Coryne_plot,'-r','linewidth',2); 
errorbar(mu_vrr_Coryne, vrr_Coryne,    vrr_Coryne_std,    vrr_Coryne_std,    mu_vrr_Coryne_std, mu_vrr_Coryne_std,'ro','linewidth',2);
plot(mu_vrr_Coryne_2, vrr_Coryne_2,'rs','linewidth',2); 
xlabel('Growth rate {\it\mu}, (h^{-1})','fontsize',16,'fontweight','bold');
ylabel('{\itrrn} initiation rate {\itv_{rrn}}, (s^{-1})','fontsize',16,'fontweight','bold')
xlim([0 2.5]);
box on
ax=gca;
ax.FontSize=16;
ax.FontWeight='bold';
hold off
saveas(AX_7c,'Figure_vrrn','svg');
saveas(AX_7c,'Figure_vrrn','png');
saveas(AX_7c,'Figure_vrrn','fig');

%% Plot SI Fig.8e / ppGpp-µ
%% Experimental data
%% Forchhammer E. coli
mu_Forch=[0.6;1;1.5;2;2.5].*log(2);
% Result: mu_Forch =  
ppGpp_Bremer=[51;40;26;18;13];
%% Simulated data
%% C. glutamicum
mu_Coryne_sim2=[0.0615342454780728 0.114379297361594 0.165361318549102 0.214069353164762 0.260372329987158 0.304327981808680 0.346083026931659 0.385802526953893 0.423638213723798 0.459719568124738 0.494153688370690 0.527027435206885 0.558409590859786 0.588352441866815 0.616892780936130 0.644052363998056 0.669838224446349 0.694242889537899 0.717245076129923 0.738811325394681 0.758899263414959 0.777463143980461 0.794461994698225 0.809869872110533 0.823686521419340 0.835945676781486 0.846718188955756 0.856108607715051 0.864246189962935 0.871273110583881 0.877333151330248 0.882562588136482 0.887086246095783 0.891011651431280 0.894432670070456 0.897427907268986 0.900063205160971 0.902393339151388 0.904463779588813 0.906312276169800 0.907969824345050 0.909463797973844 0.910814912422849 0.912041978297548 0.913160530906454 0.914183740231529 0.915122745562014];
ppGpp_Coryne_sim2=[60.2787525386330 37.0807718450528 25.5805464191453 18.5617354076317 13.9397501239421 10.7769470524104 8.54700649335917 6.92974801977646 5.72501372999369 4.80532055614971 4.08774806784900 3.51708878228113 3.05570124816863 2.67735050686727 2.36324407808315 2.09989510072390 1.87720740288834 1.68765895412693 1.52552513001028 1.38639874449971 1.26684205182153 1.16412955159003 1.07605190977174 1.00076370954366 0.936667418576508 0.882331953836324 0.836445281359820 0.797796829450506 0.765280227760904 0.737904302425420 0.714802081701873 0.695233008014244 0.678574889417936 0.664316240417659 0.652037355700874 0.641397677433517 0.632121153479856 0.623984044859862 0.616804654723598 0.610434933203391 0.604754254277098 0.599661407907709 0.595075613468998 0.590927881878379 0.587160996628048 0.583726873508297 0.580584984020345];
mu_Coryne_sim2_extr=[0.915122745562014 0.935966548656970];
ppGpp_Coryne_sim2_extr=[0.580584984020345 0.513180127667997];
%% E. coli 30°C 
ppGpp_Coli30_sim =[29.1434047999508 24.2674947408957 20.5226068092026 17.6039910494084 15.2950451488121 13.4416374600697 11.9329890787574 10.6888478828178 9.65043649534320 8.77417377057112 8.02732863119679 7.38500160757243 6.82801350587128 6.34141446689636 5.91341963918661 5.53464064832875 5.19752419353216 4.89593724227289 4.62485713143610 4.38012365595103 4.15830186503451 3.95654692835441 3.77235351358873 3.60368541037320 3.44878348783534 3.30613279161741 3.17443723384930 3.05256846258718 2.93954658007957 2.83451572914319 2.73672540194845 2.64551497533220 2.56030084836725 2.48056569085803 2.40584925306978 2.33574155134343 2.26987480702709 2.20791956277734 2.14957919001966 2.09458603045524 2.04269793901086 1.99369530049367];
ppGpp_Coli30_sim_extr = [1.99369530049367 0.862874505265013];
%% E. coli 37°C
ppGpp_Coli_sim=[26.8573069074174 23.9801370447318 21.5337641237732 19.4401570657843 17.6402091237512 16.0831230574968 14.7299063628362 13.5479159573556 12.5107364298557 11.5963300774230 10.7865509730941 10.0663206261702 9.42308166201086 8.84633360187077 8.32726142411669 7.85843507590075 7.43356609650711 7.04731018416486 6.69510670555243 6.37304790321493 6.07777202363451 5.80637568132426 5.55634178837753 5.32548005744984 5.11187771312736 4.91385850965639 4.72994852979854 4.55884753817352 4.39940490002048 4.25059926567805 4.11152137143036 3.98135943089004 3.85938668248226 3.74495074433063 3.63746448301477 3.53639815767297 3.44127339894340 3.35165359737044 3.26714630167837 3.18739132347103 3.11206061796943 3.04085417050206 2.97349704829837 2.90973681364696 2.84934124780343 2.79209635017652 2.73780456528775 2.68628322127016 2.63736314139612 2.59088741490664 2.54671030066251 2.50469625401675 2.46471905331239 2.42666102403842 2.39041233360204 2.35587038289347 2.32293918558919 2.29152895389155];
ppGpp_Coli_sim_extr= [2.29152895389155 1.30335408956818];

AX_8e=figure();
hold on
plot(mu_Forch, ppGpp_Bremer,'bd'); % E. coli Bremer Daten
plot(mu_Coryne_sim2,ppGpp_Coryne_sim2,'r-','linewidth',2); % with kn from Bosdriez Appendix fig. S1
plot(mu_Coli30_plot,ppGpp_Coli30_sim,'g-','linewidth',2); % with kn from Bosdriez Appendix fig. S1
plot(mu_Coli_plot,ppGpp_Coli_sim,'b-','linewidth',2); % with kn from Bosdriez Appendix fig. S1
plot(mu_plot(1,:),ppGpp_plot(1,:),'k-','linewidth',4);
plot(mu_Coryne_sim2_extr,ppGpp_Coryne_sim2_extr,'r:','linewidth',2); % with kn from Bosdriez Appendix fig. S1
plot(mu_Coli30_plot_extr_,ppGpp_Coli30_sim_extr,'g:','linewidth',2); % with kn from Bosdriez Appendix fig. S1
plot(mu_Coli_plot_extr,ppGpp_Coli_sim_extr,'b:','linewidth',2); % with kn from Bosdriez Appendix fig. S1
xlabel('Growth rate {\it\mu}, (h^{-1})','fontsize',16,'fontweight','bold');
ylabel('{\itppGpp}, (µM)','fontsize',16,'fontweight','bold')
xlim([0 2.5]);
box on
ax=gca;
ax.FontSize=16;
ax.FontWeight='bold';
hold off
saveas(AX_8e,'Figure_ppGpp','svg');
saveas(AX_8e,'Figure_ppGpp','png');
saveas(AX_8e,'Figure_ppGpp','fig');

%% Plot SI Fig.8a / charged tRNA, taa-µ
%% Simulated data
%% C. glutamicum 
taa_Coryne_sim2=[3.96410726945694 10.9575886913411 21.2710162182813 34.7789223260662 50.6160536867913 67.5401029373368 84.4865851483741 100.804017055014 116.196199590185 130.583421200689 143.992453036922 156.491939833498 168.159914947425 179.069175915381 189.282390784363 198.849151785477 207.808024565399 216.186348900388 224.001860605813 231.264139856826 237.976485415747 244.138369129329 249.748573545448 254.808866194605 259.327683688805 263.322968942060 266.823297973228 269.866895232202 272.498875854239 274.767613476203 276.721272808543 278.405048570750 279.860020330752 281.121436577728 282.219914492932 283.181031437437 284.026158960524 284.773042511688 285.436389781912 286.028395041862 286.559065344450 287.037207732392 287.469511191204 287.862024430086 288.219744329734 288.546904526674 288.847085041407];
taa_Coryne_sim2_extr=[288.847085041407 295.496688164495];
%% E. coli 30°C 
taa_Coli30_sim = [49.0067612204777 63.6070308903444 78.9576586005676 94.5283900245767 109.925303485104 124.889617240488 139.273118051149 153.005602134125 166.067364859375 178.469046128942 190.238090353116 201.410158871194 212.023927252434 222.118075104088 231.729645614458 240.893236621787 249.640682482512 258.001015823987 266.000580952752 273.663291110555 281.010641907569 288.061926274480 294.835165293210 301.346229442153 307.609671459141 313.638772360594 319.445607833628 325.041256796729 330.435873167775 335.638793033082 340.658621973843 345.503312135591 350.180230353519 354.696218490990 359.057647933210 363.270462575151 367.340230657603 371.272173420826 375.071203799768 378.741956023605 382.288813052966 385.715931259742];
taa_Coli30_sim_extr = [385.715931259742 496.377514837236];
%% Data E. coli 
taa_Coli_plot= [34.4322105254399 40.8563455592563 47.6288473159238 54.6601961230000 61.8607189951873 69.1506781119558 76.4587833226097 83.7264541003715 90.9064020206225 97.9626922744578 104.868781312338 111.606124772127 118.162602812091 124.531148023685 130.708563637610 136.694548163016 142.490912102398 148.100962323678 153.529026798851 158.780093531092 163.859540287720 168.772935617999 173.525894830557 178.123978092656 182.572620406765 186.877085515171 191.042437592905 195.073526024893 198.974979684980 202.751208002225 206.406406771086 209.944567157991 213.369486774073 216.684781937866 219.893900513289 223.000134855104 226.006630918926 228.916418362647 231.732386464575 234.457330580457 237.093944333132 239.644832292098 242.112518204333 244.499452337957 246.808017965809 249.040536988574 251.199274796815 253.286444348556 255.304209577174 257.254688142502 259.139953622010 260.962037164726 262.722928720047 264.424577844102 266.068894232171 267.657747815714 269.192969273333 270.676348684347];
taa_Coli_plot_extr= [270.676348684347 330.221113196715];

AX_8a=figure();
hold on
plot(mu_Coryne_sim2,taa_Coryne_sim2,'r-','linewidth',2); % with kn from Bosdriez Appendix fig. S1
plot(mu_Coli30_plot,taa_Coli30_sim,'g-','linewidth',2); % with kn from Bosdriez Appendix fig. S1
plot(mu_Coli_plot,taa_Coli_plot,'b-','linewidth',2); 
plot(mu_plot(1,:),taa_plot(1,:),'k-','linewidth',4);
plot(mu_Coryne_sim2_extr,taa_Coryne_sim2_extr,'r:','linewidth',2); 
plot(mu_Coli30_plot_extr_,taa_Coli30_sim_extr,'g:','linewidth',2); % with kn from Bosdriez Appendix fig. S1
plot(mu_Coli_plot_extr_,taa_Coli_plot_extr,'b:','linewidth',2); 
xlabel('Growth rate {\it\mu}, (h^{-1})','fontsize',16,'fontweight','bold');
ylabel('Loaded tRNA {\itt_{aa}}, (µM)','fontsize',16,'fontweight','bold');
xlim([0 2.5]);
box on
ax=gca;
ax.FontSize=16;
ax.FontWeight='bold';
hold off
saveas(AX_8a,'Figure_taa','svg');
saveas(AX_8a,'Figure_taa','png');
saveas(AX_8a,'Figure_taa','fig');

%% Plot SI Fig.8b / uncharged tRNA, tf-µ
%% Simulated data
%% C. glutamicum
tf_Coryne_sim2=[108.147232955968 86.0985732701404 74.9077170824092 66.1729553629161 58.0610650497579 50.4109086339391 43.4600178466673 37.3780939991611 32.1881081057974 27.8172738082148 24.1543594659381 21.0841251822244 18.5027462057704 16.3227028461724 14.4719044946494 12.8933419443943 11.5407347279793 10.3775339888589 9.37457822283530 8.50855377427589 7.76070379369344 7.11576282810984 6.56106813965032 6.08582006051453 5.68049212688056 5.33641061695505 5.04551836679447 4.80030743451394 4.59386730605825 4.41997623696587 4.27317330430590 4.14878267710161 4.04286857220640 3.95219222722300 3.87409293732052 3.80641043215441 3.74739262594829 3.69561884189690 3.64993495418211 3.60940029163199 3.57324841873925 3.54083547787816 3.51164841547270 3.48524839460001 3.46127156115543 3.43941210234124 3.41941226497120];
tf_Coryne_sim2_extr=[3.41941226497120 2.99022673874568];
%% E. coli 30°C 
tf_Coli30_sim = [96.2306676612263 89.6092176271226 83.1096170437045 76.8340553753437 70.9000060408068 65.3913130707333 60.3471929315905 55.7713842068769 51.6443829625466 47.9337988813231 44.6016301982984 41.6088325809248 38.9179269973295 36.4943212326554 34.3068429475437 32.3278177795458 30.5329031721572 28.9008053863714 27.4129537581372 26.0530959580823 24.8072175900939 23.6632880446559 22.6101803640316 21.6386934810273 20.7406230543157 19.9087295019644 19.1366949520452 18.4189085225405 17.7504150193560 17.1268196386247 16.5442147979650 15.9991174675255 15.4884154060179 15.0093209498824 14.5593302682879 14.1361937404182 13.7378767831230 13.3625435483998 13.0085298104787 12.6743244194381 12.3585522897046 12.0599595219944];
tf_Coli30_sim_extr = [12.0599595219944 5.08929666268934];
%% Data E. coli 
tf_Coli_plot= [84.4470815302337 80.9753767537064 77.5898808221860 74.2680643201298 71.0129218719719 67.8327957189037 64.7442496690991 61.7621498241878 58.8997593533871 56.1662374575543 53.5673381310341 51.1054710670077 48.7802961381137 46.5893038778441 44.5283763227154 42.5922750679407 40.7750428824612 39.0703206343041 37.4715887613408 35.9723452323199 34.5662322751609 33.2471226942399 32.0091754060879 30.8468677836578 29.7550109996707 28.7287531560374 27.7635738718549 26.8552731020725 25.9999562503967 25.1940170918914 24.4341195960441 23.7171794418092 23.0403457406846 22.4009833591709 21.7966560523006 21.2251105529013 20.6842658423952 20.1721787622757 19.6870723027833 19.2272828421074 18.7912698566948 18.3776019601582 17.9849478947537 17.6120683190152 17.2578083210713 16.9210906327476 16.6009094211523 16.2963246831651 16.0064571240243 15.7304835217121 15.4676324954770 15.2171806769076 14.9784491999355 14.7508005321210 14.5336355315631 14.3263908980155 14.1285364300077 13.9395733423144];
tf_Coli_plot_extr= [13.9395733423144 7.88707069965717];

AX_8b=figure();
hold on
plot(mu_Coryne_sim2,tf_Coryne_sim2,'r-','linewidth',2); % with kn from Bosdriez Appendix fig. S1
plot(mu_Coli30_plot,tf_Coli30_sim,'g-','linewidth',2); % with kn from Bosdriez Appendix fig. S1
plot(mu_Coli_plot,tf_Coli_plot,'b-','linewidth',2); 
plot(mu_plot(1,:),tf_plot(1,:),'k-','linewidth',4);
plot(mu_Coryne_sim2_extr,tf_Coryne_sim2_extr,'r:','linewidth',2); 
plot(mu_Coli30_plot_extr_,tf_Coli30_sim_extr,'g:','linewidth',2); % with kn from Bosdriez Appendix fig. S1
plot(mu_Coli_plot_extr_,tf_Coli_plot_extr,'b:','linewidth',2); 
xlabel('Growth rate {\it\mu}, (h^{-1})','fontsize',16,'fontweight','bold');
ylabel('Unloaded {\ittRNA t_f}, (µM)','fontsize',16,'fontweight','bold')
xlim([0 2.5]);
box on
ax=gca;
ax.FontSize=16;
ax.FontWeight='bold';
hold off;
saveas(AX_8b,'Figure_tf','svg');
saveas(AX_8b,'Figure_tf','png');
saveas(AX_8b,'Figure_tf','fig');

%% Plot SI Fig.8c / active ribosomes (ribosomes with chared tRNA), rtaa_mu
%% Simulated data
%% C. glutamicum 
rtaa_Coryne_sim2=[10.2837339532181 9.00945723356318 9.10023751704161 9.70663260518910 10.5671134316231 11.5533282229322 12.5927725240800 13.6442103588603 14.6846427652290 15.7014516969141 16.6878085420172 17.6400722334241 18.5563240699304 19.4355330498048 20.2770605476436 21.0803783532220 21.8448693910487 22.5697260567768 23.2538904607415 23.8960534692564 24.4947187264874 25.0483457244714 25.5555778800548 26.0155385079957 26.4281421867092 26.7943377914211 27.1161982875089 27.3968156773265 27.6400297789384 27.8500737006077 28.0312339149322 28.1875763354774 28.3228273763700 28.4401979436897 28.5424920068246 28.6320580534861 28.7108635717852 28.7805455589509 28.8424630618945 28.8977444614999 28.9473162748311 28.9919969489109 29.0324056952022 29.0691049435650 29.1025591827618 29.1331621942247 29.1612470455229];
rtaa_Coryne_sim2_extr=[29.1612470455229 29.7847347929078];
%% E. coli 30°C 
rtaa_Coli30_sim = [14.1943279307732 15.0501493075546 15.9777830322058 16.9388876500667 17.9090504759690 18.8730214412095 19.8214402889987 20.7487180162860 21.6516676668507 22.5286309904859 23.3789222230688 24.2024724822107 24.9996009329887 25.7708664529519 26.5169708367932 27.2386953240269 27.9368588922902 28.6122909074438 29.2658133281181 29.8982285003968 30.5103142175022 31.1028211924408 31.6764595115740 32.2319132849312 32.7698319455189 33.2908320864771 33.7955001448946 34.2843921268860 34.7580358807461 35.2169324850546 35.6615578249346 36.0923641634705 36.5097816860595 36.9142200028581 37.3060695987128 37.6857032306908 38.0534772504215 38.4097328806077 38.7547974128087 39.0889853448194 39.4125994510029 39.7259317863499];
rtaa_Coli30_sim_extr = [39.7259317863499 50.1069621114969];
%% Data E. coli 
rtaa_Coli_plot= [11.4848640665148 11.8230659148180 12.1981513976508 12.5998782852982 13.0204565686988 13.4535350916110 13.8943088127528 14.3389697586158 14.7845804166378 15.2288458518103 15.6699992921326 16.1066818351574 16.5378550675385 16.9627309146804 17.3807169170452 17.7913734607467 18.1943803917860 18.5895109638624 18.9766115029657 19.3555855229603 19.7263813095172 20.0889822050219 20.4433990057788 20.7896640106831 21.1278263660235 21.4579484294915 21.7801029375110 22.0943708069239 22.4008394382494 22.6996014156868 22.9907535205639 23.2743959921336 23.5506319819160 23.8195671591703 24.0813094321117 24.3359687565122 24.5836570610942 24.8244879054674 25.0585769454394 25.2860413793838 25.5070001762266 25.7215739910902 25.9298851236693 26.1320574627490 26.3282164132197 26.5184888036318 26.7030027724140 26.8818876333432 27.0552737202423 27.2232922126475 27.3860749442372 27.5437541963335 27.6964624795401 27.8443323061545 27.9874959568197 28.1260852421558 28.2602312858966 28.3900642271047];
rtaa_Coli_plot_extr=[28.3900642271047 33.7521913935314];

AX_8c=figure();
hold on
plot(mu_Coryne_sim2,rtaa_Coryne_sim2,'r-','linewidth',2); % with kn from Bosdriez Appendix fig. S1
plot(mu_Coli30_plot,rtaa_Coli30_sim,'g-','linewidth',2); % with kn from Bosdriez Appendix fig. S1
plot(mu_Coli_plot,rtaa_Coli_plot,'b-','linewidth',2); 
plot(mu_plot(1,:),rtaa_plot(1,:),'k-','linewidth',4);
plot(mu_Coryne_sim2_extr,rtaa_Coryne_sim2_extr,'r:','linewidth',2); 
plot(mu_Coli30_plot_extr_,rtaa_Coli30_sim_extr,'g:','linewidth',2); % with kn from Bosdriez Appendix fig. S1
plot(mu_Coli_plot_extr_,rtaa_Coli_plot_extr,'b:','linewidth',2); 
xlabel('Growth rate {\it\mu}, (h^{-1})','fontsize',16,'fontweight','bold')
ylabel('Active ribosomes {\itr_{taa}}, (µM)','fontsize',16,'fontweight','bold')
xlim([0 2.5]);
box on
ax=gca;
ax.FontSize=16;
ax.FontWeight='bold';
hold off
saveas(AX_8c,'Figure_rtaa','svg');
saveas(AX_8c,'Figure_rtaa','png');
saveas(AX_8c,'Figure_rtaa','fig');

%% Plot SI Fig.8d / Inactive ribosomes (ribosomes with uncharged tRNA), rtf_µ
%% Simulated data
%% C. glutamicum 
rtf_Coryne_sim2=[0.100283951946341 0.0536874690720837 0.0347869854660784 0.0243311958023203 0.0178416942148590 0.0135690436499824 0.0106347427865164 0.00854572527072541 0.00701040650834821 0.00585011036160026 0.00495179187023111 0.00424171399487255 0.00367038083018517 0.00320371110060018 0.00281753752837245 0.00249463770946998 0.00222221266268091 0.00199077365229954 0.00179313188611192 0.00162377384918874 0.00147841288575672 0.00135366057964874 0.00124677821267061 0.00115548513156253 0.00107781342063505 0.00101200602688828 0.000956457064456061 0.000909688804623727 0.000870353642858414 0.000837246325366050 0.000809313987523321 0.000785658185606164 0.000765524604903794 0.000748293591284866 0.000733456867429884 0.000720602181722253 0.000709395471107830 0.000699566049618354 0.000690894143292394 0.000683200709759596 0.000676339917013552 0.000670189337499608 0.000664651388611873 0.000659642660752188 0.000655094003043231 0.000650947306641747 0.000647153601301435];
rtf_Coryne_sim2_extr=[0.000647153601301435 0.000565791445136786];
%% E. coli 30°C 
rtf_Coli30_sim = [0.0403943692847595 0.0327728911794559 0.0271768004003630 0.0229616939793234 0.0197136942286029 0.0171599580428886 0.0151154241632810 0.0134519102950007 0.0120787983079120 0.0109307815113984 0.00995993833415921 0.00913050917137168 0.00841539213968711 0.00779375070298748 0.00724935276103380 0.00676939898909917 0.00634368372950110 0.00596398544472810 0.00562361798878368 0.00531707895753767 0.00503984835172548 0.00478819994464323 0.00455887177991509 0.00434922211062976 0.00415697587635438 0.00398018164379550 0.00381717460117297 0.00366650996681362 0.00352693633655182 0.00339736343783330 0.00327683741408151 0.00316452045639775 0.00305967392481435 0.00296164428777352 0.00286985115748172 0.00278377835664937 0.00270296361731793 0.00262699341875282 0.00255549597262705 0.00248813624550283 0.00242461152060763 0.00236464757556764];
rtf_Coli30_sim_extr = [0.00236464757556764 0.000988448564008706];
%% Data E. coli 
rtf_Coli_plot= [0.0367721837342103 0.0323357753690067 0.0286666538174947 0.0255992904867409 0.0230132430232125 0.0208138705468825 0.0189300093056885 0.0173051339860439 0.0158948170439365 0.0146632907082289 0.0135818187292441 0.0126270713365687 0.0117800006139570 0.0110249539880951 0.0103489914336854 0.00974135311874988 0.00919304176466724 0.00869649309549075 0.00824531434437645 0.00783407562105079 0.00745814259533618 0.00711354156307662 0.00679685011185852 0.00650510805743101 0.00623574454324118 0.00598651808223486 0.00575546701302519 0.00554086837609700 0.00534120362934766 0.00515512994448903 0.00498145607658045 0.00481912200097742 0.00466718165954477 0.00452478829345828 0.00439118192705880 0.00426567865213328 0.00414766232678456 0.00403657217739142 0.00393190487376617 0.00383319968318169 0.00374003777028634 0.00365203681878429 0.00356884711352059 0.00349014811255181 0.00341564543929513 0.00334506824447439 0.00327816687488356 0.00321471082393799 0.00315448691388833 0.00309729768928285 0.00304295998731774 0.00299130367036406 0.00294217049126037 0.00289541308596414 0.00285089406117603 0.00280848520462741 0.00276806669088862 0.00272952653566985];
rtf_Coli_plot_extr=[0.00272952653566985 0.00152278828811598];


AX_8d=figure();
hold on
plot(mu_Coryne_sim2,rtf_Coryne_sim2,'r-','linewidth',2); % with kn from Bosdriez Appendix fig. S1
plot(mu_Coli30_plot,rtf_Coli30_sim,'g-','linewidth',2); % with kn from Bosdriez Appendix fig. S1
plot(mu_Coli_plot,rtf_Coli_plot,'b-','linewidth',2); 
plot(mu_plot(1,:),rtf_plot(1,:),'k-','linewidth',4);
plot(mu_Coryne_sim2_extr,rtf_Coryne_sim2_extr,'r:','linewidth',2); 
plot(mu_Coli30_plot_extr_,rtf_Coli30_sim_extr,'g:','linewidth',2); % with kn from Bosdriez Appendix fig. S1
plot(mu_Coli_plot_extr_,rtf_Coli_plot_extr,'b:','linewidth',2); % with kn from Bosdriez Appendix fig. S1
xlabel('Growth rate {\it\mu}, (h^{-1})','fontsize',16,'fontweight','bold');
ylabel('Inactive ribosomes {\itr_{tf}}, (µM)','fontsize',16,'fontweight','bold')
xlim([0 2.5]);
box on
ax=gca;
ax.FontSize=16;
ax.FontWeight='bold';
hold off
saveas(AX_8d,'Figure_rtf','svg');
saveas(AX_8d,'Figure_rtf','png');
saveas(AX_8d,'Figure_rtf','fig');

%% Plot / Free ribosomes, rf_mu
%% Simulated data
%% C. glutamicum 
rf_Coryne_sim2=[0.827116117378060 0.642471493512888 0.482848827561358 0.364223967906818 0.282756747816939 0.228203890545429 0.191253032637632 0.165455021286429 0.146777597860856 0.132767693614709 0.121920916398611 0.113292554153325 0.106271664558898 0.100451115249960 0.0955514427293473 0.0913763820557246 0.0877843256264589 0.0846714584955013 0.0819602902373095 0.0795921200045872 0.0775217815709129 0.0757138106927911 0.0741395102423903 0.0727746323846857 0.0715975814387430 0.0705881584535191 0.0697268894288504 0.0689949005405092 0.0683741834485354 0.0678480243838036 0.0674013823650888 0.0670211311221922 0.0666959893209569 0.0664166432141586 0.0661752793332325 0.0659655312913403 0.0657821913909682 0.0656210103580549 0.0654785175715966 0.0653518711397311 0.0652387615708746 0.0651371827786286 0.0650456140768631 0.0649626962427653 0.0648873123241151 0.0648185213702486 0.0647555315136011];
rf_Coryne_sim2_extr=[0.0647555315136011 0.0633909059711222];
%% E. coli 30°C 
rf_Coli30_sim = [0.289020588112426 0.238702653012653 0.201767731820998 0.174395195945991 0.153766782393465 0.137911631869678 0.125475385111975 0.115528707519175 0.107428317033540 0.100722729029193 0.0950898937384277 0.0902961538297614 0.0861690998479366 0.0825794300194721 0.0794286666459571 0.0766407171172154 0.0741559894472006 0.0719272281473058 0.0699165249820625 0.0680931275094298 0.0664318839124037 0.0649120395280692 0.0635161823702177 0.0622297852762012 0.0610405299504370 0.0599379181349721 0.0589129590716298 0.0579578950741132 0.0570660016304919 0.0562314186782438 0.0554490148321670 0.0547142763847546 0.0540232159693692 0.0533722969414265 0.0527583702794703 0.0521786225095416 0.0516305300338359 0.0511118228961614 0.0506204522433677 0.0501545632394021 0.0497124717435380 0.0492926442481942];
rf_Coli30_sim_extr = [0.0492926442481942 0.0387305899316313];
%% Data E. coli 
rf_Coli_plot= [0.366292955318398 0.327770541109264 0.295054762342656 0.267348468528037 0.243894274993889 0.223998420928058 0.207064477112379 0.192585499854049 0.180140903719224 0.169383830682671 0.160030833475342 0.151850677419459 0.144654826867999 0.138289321484399 0.132628087553644 0.127567509230243 0.123022064935277 0.118920838840296 0.115204738709154 0.111824277759835 0.108737804175522 0.105910084638937 0.103311167773822 0.100915468890884 0.0987010300769206 0.0966489195471036 0.0947427419519260 0.0929682373965244 0.0913129516589928 0.0897659637803122 0.0883176600725784 0.0869595458454784 0.0856840879002274 0.0844845822398824 0.0833550425201754 0.0822901056361326 0.0812849527110853 0.0803352348475067 0.0794370264226954 0.0785867631894777 0.0777812049857670 0.0770173973166528 0.0762926391258126 0.0756044548356998 0.0749505700290475 0.0743288902559392 0.0737374825078210 0.0731745590050209 0.0726384629636700 0.0721276560846130 0.0716407075241121 0.0711762841594273 0.0707331419668991 0.0703101183818858 0.0699061254925227 0.0695201440125810 0.0691512177465852 0.0687984490257388];
rf_Coli_plot_extr=[0.0687984490257388 0.0571042078177569];


AX_17=figure();
hold on
plot(mu_Coryne_sim2,rf_Coryne_sim2,'r-','linewidth',2); % with kn from Bosdriez Appendix fig. S1
plot(mu_Coli30_plot,rf_Coli30_sim,'g-','linewidth',2); % with kn from Bosdriez Appendix fig. S1
plot(mu_Coli_plot,rf_Coli_plot,'b-','linewidth',2); 
plot(mu_plot(1,:),rf_plot(1,:),'k-','linewidth',4);
plot(mu_Coryne_sim2_extr,rf_Coryne_sim2_extr,'r:','linewidth',2); 
plot(mu_Coli30_plot_extr_,rf_Coli30_sim_extr,'g:','linewidth',2); % with kn from Bosdriez Appendix fig. S1
plot(mu_Coli_plot_extr_,rf_Coli_plot_extr,'b:','linewidth',2); 
xlabel('Growth rate {\it\mu}, (h^{-1})','fontsize',16,'fontweight','bold');
ylabel('Free ribosomes {\itr_f}, (µM)','fontsize',16,'fontweight','bold')
xlim([0 2.5]);
box on
ax=gca;
ax.FontSize=16;
ax.FontWeight='bold';
hold off
saveas(AX_17,'Figure_rf','svg');
saveas(AX_17,'Figure_rf','png');
saveas(AX_17,'Figure_rf','fig');

%% Plot Fig.8b / translation rates-µ
%% Experimental data
%% C. glutamicum, 238 aa reporter
Susana_growth=   [0.07, 0.18, 0.18, 0.20, 0.29, 0.49, 0.79]; % 1/h
Susana_xstddev = [0.00, 0.02, 0.03, 0.02, 0.02, 0.02, 0.14]; % 1/h
Susana_trans=    [1.79, 4.64, 5.09, 5.42, 6.79, 8.09, 8.98]; % aa/Rib/s
Susana_ystddev = [0.27, 0.38, 0.05, 0.71, 0.03, 0.56, 0.44]; % aa/Rib/s
%% E. coli 37°C
Dai_growth = [0, 0.035, 0.13, 0.23, 0.2, 0.29, 0.33, 0.38, 0.34, 0.41, 0.46, 0.5, 0.55, 0.69, 0.69, 0.75, 0.98, 1.12, 1.28, 1.8];% 1/h
Dai_trans=[8.1, 9.4, 10.7, 12.3, 11.6, 12.1, 12, 12.4, 12.4, 13, 12.6, 13.1,13.7,14.7,15,14.9,15.9,16.1,16.3,16.7];% aa/s/rib
%% E. coli 30°C, S. Matamouros, 
Susana_EC30_growth=   [0.14; 0.58; 0.84]; % 1/h
Susana_EC30_xstddev = [0.01; 0.01; 0.05]; % 1/h
Susana_EC30_trans=    [9.11; 9.33; 8.68]; % aa/Rib/s
Susana_EC30_ystddev = [0.89; 0.57; 1.30]; % aa/Rib/s
%% E. coli 30°C
Bremer_growth=1.06082076862034; % 1/h from Farewell 1998
Bremer_trans=8.84242149416167;  % aa/rib/s from Farewell 1998
%% Simulated data
%% C. glutamicum
Susana_growth_sim=[0.0615342454780728 0.114379297361594 0.165361318549102 0.214069353164762 0.260372329987158 0.304327981808680 0.346083026931659 0.385802526953893 0.423638213723798 0.459719568124738 0.494153688370690 0.527027435206885 0.558409590859786 0.588352441866815 0.616892780936130 0.644052363998056 0.669838224446349 0.694242889537899 0.717245076129923 0.738811325394681 0.758899263414959 0.777463143980461 0.794461994698225 0.809869872110533 0.823686521419340 0.835945676781486 0.846718188955756 0.856108607715051 0.864246189962935 0.871273110583881 0.877333151330248 0.882562588136482 0.887086246095783 0.891011651431280 0.894432670070456 0.897427907268986 0.900063205160971 0.902393339151388 0.904463779588813 0.906312276169800 0.907969824345050 0.909463797973844 0.910814912422849 0.912041978297548 0.913160530906454 0.914183740231529 0.915122745562014];
Susana_trans_sim=[1.52463131131627 3.27357134289902 4.77586863754663 5.89030244644212 6.65509428842919 7.16700513003465 7.51361676647318 7.75551681623161 7.93057456122970 8.06182574056708 8.16339670036669 8.24415777918767 8.30984484419872 8.36427976882992 8.41008556805831 8.44910397022804 8.48266359275168 8.51173826271910 8.53705474166167 8.55916347509259 8.57848792145708 8.59536051234372 8.61005017077373 8.62278402803700 8.63376425278686 8.64317980710195 8.65121274659151 8.65803941201064 8.66382797913751 8.66873447864101 8.67289928746202 8.67644488838336 8.67947653121432 8.68208110116113 8.68433147886141 8.68628704353612 8.68799636418398 8.68949906914475 8.69082752371722 8.69200822901214 8.69306272109036 8.69400970491438 8.69486336097050 8.69563636258879 8.69633912425952 8.69698041928231 8.69756763087494];
Susana_growth_sim_extr=[0.915122745562014 0.935966548656970];
Susana_trans_sim_extr=[8.69756763087494 8.71028829000928];
%% E. coli 37°C
trans_Coli_plot= [11.1618643940851 11.8514832451585 12.4370096295273 12.9327879547897 13.3524155607897 13.7083337923165 14.0112297205702 14.2701833973255 14.4927258512643 14.6850670320703 14.8522810538768 14.9985071009652 15.1271199040688 15.2408752480237 15.3420297375939 15.4324379855408 15.5136307235930 15.5868772452394 15.6532352037197 15.7135903143518 15.7686880446260 15.8191589680168 15.8655391080389 15.9082863213880 15.9477935427215 15.9843995367904 16.0183976645574 16.0500430613745 16.0795585406715 16.1071394706389 16.1329578199598 16.1571655283142 16.1798973260788 16.2012731025882 16.2213999030830 16.2403736188770 16.2582804013734 16.2751979932078 16.2911965603239 16.3063398039817 16.3206856262775 16.3342868182180 16.3471916365963 16.3594443044500 16.3710854463350 16.3821524676470 16.3926798862071 16.4026996224325 16.4122412540790 16.4213322401596 16.4299981183430 16.4382626791727 16.4461481203764 16.4536751835996 16.4608632762180 16.4677305791949 16.4742941461520 16.4805699850283];
trans_Coli_plot_extra= [16.4805699850283 16.6884583403097];
%% E. coli 30°C 
trans_Coli30_plot = [5.94886443875963 6.37693014998885 6.69106522800795 6.92382478233397 7.09920129262242 7.23396698523033 7.33964621174966 7.42414657225439 7.49294175883571 7.54987353680448 7.59768231460527 7.63835632909019 7.67336260217800 7.70380129642951 7.73051024486855 7.75413676941993 7.77518776262136 7.79406512951159 7.81109123063902 7.82652753802132 7.84058786336854 7.85344860084153 7.86525773372506 7.87613868383077 7.88619609277323 7.89551912591502 7.90418412836407 7.91225696359673 7.91979471232542 7.92684710819554 7.93345769266396 7.93966475905464 7.94550212928848 7.95099979686693 7.95618446336111 7.96107998094165 7.96570774087350 7.97008698114644 7.97423506311961 7.97816770161631 7.98189916304183 7.98544243578790];
trans_Coli30_plot_extr = [7.98544243578790 8.07449747094615];


AX_8b=figure();
hold on
plot(mu_plot(3,:),vribosome_spec_plot(3,:),'k-','linewidth',4); 
plot(Bremer_growth,Bremer_trans,'gs','linewidth',2);  
plot(Dai_growth,Dai_trans,'bx','linewidth',2);  
plot(mu_Coli30_plot,trans_Coli30_plot,'g-','linewidth',2);  
plot(mu_Coli_plot,trans_Coli_plot,'b-','linewidth',2);  
plot(mu_Coli30_plot_extr_,trans_Coli30_plot_extr,'g:','linewidth',2);  
plot(mu_Coli_plot_extr_, trans_Coli_plot_extra,'b:','linewidth',2);  
errorbar(Susana_growth,Susana_trans,Susana_ystddev,Susana_ystddev,Susana_xstddev,Susana_xstddev,'ro','linewidth',2); % 
errorbar(Susana_EC30_growth,Susana_EC30_trans,Susana_EC30_ystddev,Susana_EC30_ystddev,Susana_EC30_xstddev,Susana_EC30_xstddev,'go','linewidth',2); % 
plot(Susana_growth_sim, Susana_trans_sim,'r-','linewidth',2); 
plot(Susana_growth_sim_extr, Susana_trans_sim_extr,'r:','linewidth',2); 
xlabel('Growth rate {\it\mu}, (h^{-1})','fontsize',16,'fontweight','bold');
ylabel('Translation rate {\itk_R}, (aa Rib.^{-1} s^{-1})','fontsize',16,'fontweight','bold')
ylim([0 22]);
xlim([0 2.5]);
box on
ax=gca;
ax.FontSize=16;
ax.FontWeight='bold';
hold off
saveas(AX_8b,'Figure_kR','svg');
saveas(AX_8b,'Figure_kR','png');
saveas(AX_8b,'Figure_kR','fig');

%% Plot SI Fig.7d / fractions of active ribosomes-µ
%% Experimental data
%% C. glutamicum
Susana_growth=[0.06, 0.18, 0.48, 0.74];
Susana_trans=[1.79, 5.09, 8.09, 8.98]; 
fr_meas_23112018_select=[0.20, 0.18, 0.30, 0.42]; % RNA/Protein g/g, not phi_R
Susana_active= [0.77, 0.84, 0.87, 0.89]; 
Susana_active_std =[0.15, 0.11, 0.09, 0.13];
%% E. coli 37°C
fr_Dai_select=[0.097 0.118 0.134 0.13 0.147 0.152 0.16 0.152 0.172 0.172 0.184 0.193 0.217 0.227 0.233 0.294 0.306 0.364 0.476]; %phiR g/g
Dai_growth_select = [0.035, 0.13, 0.23, 0.2, 0.29, 0.33, 0.38, 0.34, 0.41, 0.46, 0.5, 0.55, 0.69, 0.69, 0.75, 0.98, 1.12, 1.28, 1.8];% µ 1/h
Dai_trans_select=[9.4, 10.7, 12.3, 11.6, 12.1, 12, 12.4, 12.4, 13, 12.6, 13.1,13.7,14.7,15,14.9,15.9,16.1,16.3,16.7];% kR, aa/s/rib
Dai_active=Dai_growth_select./3600.*15600./Dai_trans_select./fr_Dai_select; % Factor 15600 dimensionless number from Dai 2016
% Result: Dai_active = [0.166337647144842 0.446169280321031 0.604700076851515 0.574712643678161 0.706508498716291 0.783991228070175 0.829973118279570 0.781692133559706 0.794573643410853 0.919773594192199 0.898882619758823 0.901377910568183 0.937333458729114 0.878120411160059 0.936140795575654 0.908455625436757 0.985128350857251 0.934852468594800 0.981230815679565];
%% E. coli 30°C
fr_Bremer=0.44/0.76; % RNA/Prot, g/g
% Result: fr_Bremer = 0.5789;
Bremer_active=Bremer_growth./3600.*15600./Bremer_trans./fr_Bremer;
% Result: Bremer_active = 0.8980;
%% E. coli 30°C S. Matamouros
Susana_EC30_growth=   [0.14, 0.58, 0.84]; % 1/h
Susana_EC30_trans=    [9.11, 9.33, 8.68]; % aa/Rib/s
Susana_EC30_fr_select=[0.13, 0.31, 0.51]; % RNA/Protein g/g, not phi_R
Susana_EC30_active= [0.51, 0.87, 0.83];
Susana_EC30_active_std =[0.06, 0.07, 0.13];
%% Simulated data
%% C. glutamicum
fr_Coryne_active = rtaa_Coryne_sim2./(rtaa_Coryne_sim2 + rtf_Coryne_sim2 + rf_Coryne_sim2);
% Result: fr_Coryne_active = [0.917278656426758 0.928272564202440 0.946179805528410 0.961510853229871 0.972340227130929 0.979502258524565 0.984220935085555 0.987407867398340 0.989635830987985 0.991248914408582 0.992454646842224 0.993381187485048 0.994110121182787 0.994695028933262 0.995172176364527 0.995566736836256 0.995896647030095 0.996174931721568 0.996411230604778 0.996612796368767 0.996785175466895 0.996932688403091 0.997058780623334 0.997166285041009 0.997257616877831 0.997334909185083 0.997400093639099 0.997454934966154 0.997501033902886 0.997539816480391 0.997572525105168 0.997600216956594 0.997623782054965 0.997643944229882 0.997661302422877 0.997676339667038 0.997689447605747 0.997700943454430 0.997711084681183 0.997720080979989 0.997728102029280 0.997735294401838 0.997741769070056 0.997747624741179 0.997752942332329 0.997757789836430 0.997762224349432];
fr_Coryne_active_extra = rtaa_Coryne_sim2_extr./(rtaa_Coryne_sim2_extr + rtf_Coryne_sim2_extr + rf_Coryne_sim2_extr); 
% fr_Coryne_active_extra = [0.997762224349432 0.997857303143858];
%% E. coli 37°C
fr_Coli_active = rtaa_Coli_plot./(rtaa_Coli_plot + rtf_Coli_plot + rf_Coli_plot);
% Result: fr_Coli_active = [0.966094587872895 0.970442319156153 0.974147524018683 0.977278235352908 0.979912681230437 0.982128333832647 0.983995068545636 0.985573396941184 0.986914041521047 0.988058885394786 0.989042103983957 0.989891455006155 0.990629441056453 0.991274317370409 0.991840928115973 0.992341385726261 0.992785615489202 0.993181788898437 0.993536667267199 0.993855873942290 0.994144110149097 0.994405326523205 0.994642859840955 0.994859542416175 0.995057789985926 0.995239672623808 0.995406972217437 0.995561229269922 0.995703781184047 0.995835793722566 0.995958286977704 0.996072156902788 0.996178193241851 0.996277094522012 0.996369480641110 0.996455903477805 0.996536855791621 0.996612779228004 0.996684070051491 0.996751085461562 0.996814147975913 0.996873549605513 0.996929555391789 0.996982406467674 0.997032322713989 0.997079505070145 0.997124137550256 0.997166389005376 0.997206414668501 0.997244357511608 0.997280349440912 0.997314512351457 0.997346959060485 0.997377794134510 0.997407114625269 0.997435010722690 0.997461566348134 0.997486859658023];
fr_Coli_active_extra = rtaa_Coli_plot_extr./(rtaa_Coli_plot_extr + rtf_Coli_plot_extr + rf_Coli_plot_extr); 
% Result: fr_Coli_active_extra = [0.997486859658023 0.998266028481469];
%% E. coli 30°C
fr_Coli30_active = rtaa_Coli30_sim./(rtaa_Coli30_sim + rtf_Coli30_sim + rf_Coli30_sim);
% Result: fr_Coli30_active = [0.977318866084755 0.982281543451238 0.985873487950530 0.988483072270314 0.990406183897769 0.991850387232240 0.992957088956373 0.993822086424626 0.994510764047551 0.995068369810656 0.995526743439060 0.995908687530673 0.996230820391823 0.996505458284189 0.996741874775317 0.996947156349679 0.997126792913450 0.997285091699194 0.997425471764781 0.997550677586069 0.997662931380740 0.997764048711140 0.997855534658756 0.997938634200499 0.998014391736015 0.998083688247646 0.998147270747565 0.998205777226490 0.998259755193620 0.998309677021395 0.998355952243353 0.998398937542282 0.998438944914853 0.998476248386367 0.998511089573479 0.998543682260330 0.998574216345934 0.998602861001775 0.998629767452134 0.998655071285606 0.998678894429743 0.998701346838235];
fr_Coli30_active_extra = rtaa_Coli30_sim_extr./(rtaa_Coli30_sim_extr + rtf_Coli30_sim_extr + rf_Coli30_sim_extr); 
% Result: fr_Coli30_active_extra = [0.998701346838235 0.999207942827227];

AX_7d=figure();
hold on
plot(mu_plot(1,:),fr_active_plot,'k-','linewidth',4); 
plot(Bremer_growth,Bremer_active,'gs','linewidth',2); % Bremer
plot(Dai_growth_select,Dai_active,'bx','linewidth',2); 
plot(mu_Coli30_plot,fr_Coli30_active,'g-','linewidth',2); 
plot(mu_Coli_plot,fr_Coli_active,'b-','linewidth',2); 
plot(mu_Coryne_sim2,fr_Coryne_active,'r-','linewidth',2); 
plot(mu_Coryne_sim2_extr,fr_Coryne_active_extra,'r:','linewidth',2);
plot(mu_Coli30_plot_extr_,fr_Coli30_active_extra,'g:','linewidth',2); 
plot(mu_Coli_plot_extr_,fr_Coli_active_extra,'b:','linewidth',2); 
errorbar(Susana_growth,Susana_active,Susana_active_std,'ro','linewidth',2); %
errorbar(Susana_EC30_growth,Susana_EC30_active,Susana_EC30_active_std,'go','linewidth',2); % 
xlabel('Growth rate {\it\mu}, (h^{-1})','fontsize',16,'fontweight','bold');
ylabel('Active ribosomes {\itf_{active}}, (-)','fontsize',16,'fontweight','bold')
ylim([0 1.5]);
xlim([0 2.5]);
box on
ax=gca;
ax.FontSize=16;
ax.FontWeight='bold';
hold off
saveas(AX_7d,'Figure_factive','svg');
saveas(AX_7d,'Figure_factive','png');
saveas(AX_7d,'Figure_factive','fig');

%% clear workspace
%% clear workspace

waitforbuttonpress
%pause
clear all 
close all
