# Supplementary material for: Growth-rate dependency of ribosome abundance and translation elongation rate in Corynebacterium glutamicum differs from that in Escherichia coli
Source: Nat Commun. 2023 Sep 12;14:5611. doi: 10.1038/s41467-023-41176-y (PMC10497606; doi:10.1038/s41467-023-41176-y)
Supplement: Supplementary file 7 — Source Code [file 41467_2023_41176_MOESM7_ESM.zip › SupplementaryModelFile_odes.m]

%% Supplementary model file 2, implemented by Martin Cerff; taken from Bosdriez 2015, 
%% System Definition
%% this file integrates the right sides of the differential equations
%% V.2023-02-10

function dydt= SupplementaryModelFile_odes(t, y, parameters)

%% passing parameters and initial states defined in Suplementary model file 1

cellVolume = parameters(1); 	% [L] cell volume
nAvogadro = parameters(2); 		% [1/mol]
proteinContent = parameters(3); % [aa_molec/cell]
nAA = parameters(4);			% number of amino acids
nARib = parameters(5); 			% [aa/ext. ribosome]
nAmet = parameters(6); 			% [aa/protein]
gammamax = parameters(7); 		% [max. fraction of Ribosomes dedicated to ribosome synthesis]
vSpoTSynt = parameters(8);		% [µM/s]
RelAtot = parameters(9);		% [µM]
kRelA = parameters(10);			% [1/s]
kDRelA = parameters(11);		% [µM]
kSpoTdeg = parameters(12);		% [1/s]
kIppGpp = parameters(13);		% [µM]
vInitmax = parameters(14);		% [1/s]
rnapf = parameters(15);			% [µM]
kMrrn = parameters(16);			% [µM]
nppGpp = parameters(17);		% exponent
e = parameters(18);			    % accounts for different amino acid species
kn = parameters(19);			% [1/s] 
kIa = parameters(20); 			% [µM]
sTot = parameters(21);			% [µM]
ks = parameters(22);			% [1/s]
kMaa = parameters(23);			% [µM]
kMtf = parameters(24);			% [µM]
krib = parameters(25);			% [1/s]
krta = parameters(26);			% [µM]
krt = parameters(27);			% [µM]                                     
tau = parameters(28);			% [-] to be multiplied by r to get ttot
rmax = parameters(29);          % µM rib. Prot.

% calculated constants
f = 1/nAA;					% [-]
bm = proteinContent/(cellVolume*nAvogadro/1e6);	% [µM_aa], proteome 


% initial states

aa1 = y(1);
aa2 = y(2);
aa3 = y(3);
aa4 = y(4);
aa5 = y(5);
aa6 = y(6);
aa7 = y(7);
aa8 = y(8);
aa9 = y(9);
aa10 = y(10);
aa11 = y(11);
aa12 = y(12);
aa13 = y(13);
aa14 = y(14);
aa15 = y(15);
aa16 = y(16);
aa17 = y(17);
aa18 = y(18);
aa19 = y(19);
aa20 = y(20);
taa1 = y(21);
taa2 = y(22);
taa3 = y(23);
taa4 = y(24);
taa5 = y(25);
taa6 = y(26);
taa7 = y(27);
taa8 = y(28);
taa9 = y(29);
taa10 = y(30);
taa11 = y(31);
taa12 = y(32);
taa13 = y(33);
taa14 = y(34);
taa15 = y(35);
taa16 = y(36);
taa17 = y(37);
taa18 = y(38);
taa19 = y(39);
taa20 = y(40);
r = y(41);
ppGpp = y(42);


%% Calculations of and rate equations and integration of ODEs

% rates
vAAsynt(nAA,1) = 0;

vAAsynt(1) = kn * e * bm/nAmet*(1-r/rmax) * (1/(1+aa1/kIa)); 				% [µM_aa/s] m = e*bm/nAmet*(1-r/rmax)
vAAsynt(2) = kn * e * bm/nAmet*(1-r/rmax) * (1/(1+aa2/kIa));
vAAsynt(3) = kn * e * bm/nAmet*(1-r/rmax) * (1/(1+aa3/kIa));
vAAsynt(4) = kn * e * bm/nAmet*(1-r/rmax) * (1/(1+aa4/kIa));
vAAsynt(5) = kn * e * bm/nAmet*(1-r/rmax) * (1/(1+aa5/kIa));
vAAsynt(6) = kn * e * bm/nAmet*(1-r/rmax) * (1/(1+aa6/kIa));
vAAsynt(7) = kn * e * bm/nAmet*(1-r/rmax) * (1/(1+aa7/kIa));
vAAsynt(8) = kn * e * bm/nAmet*(1-r/rmax) * (1/(1+aa8/kIa));
vAAsynt(9) = kn * e * bm/nAmet*(1-r/rmax) * (1/(1+aa9/kIa));
vAAsynt(10) = kn * e * bm/nAmet*(1-r/rmax) * (1/(1+aa10/kIa));
vAAsynt(11) = kn * e * bm/nAmet*(1-r/rmax) * (1/(1+aa11/kIa));
vAAsynt(12) = kn * e * bm/nAmet*(1-r/rmax) * (1/(1+aa12/kIa));
vAAsynt(13) = kn * e * bm/nAmet*(1-r/rmax) * (1/(1+aa13/kIa));
vAAsynt(14) = kn * e * bm/nAmet*(1-r/rmax) * (1/(1+aa14/kIa));
vAAsynt(15) = kn * e * bm/nAmet*(1-r/rmax) * (1/(1+aa15/kIa));
vAAsynt(16) = kn * e * bm/nAmet*(1-r/rmax) * (1/(1+aa16/kIa));
vAAsynt(17) = kn * e * bm/nAmet*(1-r/rmax) * (1/(1+aa17/kIa));
vAAsynt(18) = kn * e * bm/nAmet*(1-r/rmax) * (1/(1+aa18/kIa));
vAAsynt(19) = kn * e * bm/nAmet*(1-r/rmax) * (1/(1+aa19/kIa));
vAAsynt(20) = kn * e * bm/nAmet*(1-r/rmax) * (1/(1+aa20/kIa));

tf(nAA,1) = 0;
tf(1) = (tau * r) - taa1;
tf(2) = (tau * r) - taa2;
tf(3) = (tau * r) - taa3;
tf(4) = (tau * r) - taa4;
tf(5) = (tau * r) - taa5;
tf(6) = (tau * r) - taa6;
tf(7) = (tau * r) - taa7;
tf(8) = (tau * r) - taa8;
tf(9) = (tau * r) - taa9;
tf(10) = (tau * r) - taa10;
tf(11) = (tau * r) - taa11;
tf(12) = (tau * r) - taa12;
tf(13) = (tau * r) - taa13;
tf(14) = (tau * r) - taa14;
tf(15) = (tau * r) - taa15;
tf(16) = (tau * r) - taa16;
tf(17) = (tau * r) - taa17;
tf(18) = (tau * r) - taa18;
tf(19) = (tau * r) - taa19;
tf(20) = (tau * r) - taa20;

vtRNAchar(nAA,1) = 0;
vtRNAchar(1) = ks * sTot * (tf(1)*aa1/(kMtf*kMaa))/(aa1/kMaa+tf(1)/kMtf+aa1*tf(1)/(kMaa*kMtf));	% [µM_aa/s]
vtRNAchar(2) = ks * sTot * (tf(2)*aa2/(kMtf*kMaa))/(aa2/kMaa+tf(2)/kMtf+aa2*tf(2)/(kMaa*kMtf));	
vtRNAchar(3) = ks * sTot * (tf(3)*aa3/(kMtf*kMaa))/(aa3/kMaa+tf(3)/kMtf+aa3*tf(3)/(kMaa*kMtf));	
vtRNAchar(4) = ks * sTot * (tf(4)*aa4/(kMtf*kMaa))/(aa4/kMaa+tf(4)/kMtf+aa4*tf(4)/(kMaa*kMtf));	
vtRNAchar(5) = ks * sTot * (tf(5)*aa5/(kMtf*kMaa))/(aa5/kMaa+tf(5)/kMtf+aa5*tf(5)/(kMaa*kMtf));	
vtRNAchar(6) = ks * sTot * (tf(6)*aa6/(kMtf*kMaa))/(aa6/kMaa+tf(6)/kMtf+aa6*tf(6)/(kMaa*kMtf));	
vtRNAchar(7) = ks * sTot * (tf(7)*aa7/(kMtf*kMaa))/(aa7/kMaa+tf(7)/kMtf+aa7*tf(7)/(kMaa*kMtf));	
vtRNAchar(8) = ks * sTot * (tf(8)*aa8/(kMtf*kMaa))/(aa8/kMaa+tf(8)/kMtf+aa8*tf(8)/(kMaa*kMtf));	
vtRNAchar(9) = ks * sTot * (tf(9)*aa9/(kMtf*kMaa))/(aa9/kMaa+tf(9)/kMtf+aa9*tf(9)/(kMaa*kMtf));	
vtRNAchar(10) = ks * sTot * (tf(10)*aa10/(kMtf*kMaa))/(aa10/kMaa+tf(10)/kMtf+aa10*tf(10)/(kMaa*kMtf));	
vtRNAchar(11) = ks * sTot * (tf(11)*aa11/(kMtf*kMaa))/(aa11/kMaa+tf(11)/kMtf+aa11*tf(11)/(kMaa*kMtf));	
vtRNAchar(12) = ks * sTot * (tf(12)*aa12/(kMtf*kMaa))/(aa12/kMaa+tf(12)/kMtf+aa12*tf(12)/(kMaa*kMtf));	
vtRNAchar(13) = ks * sTot * (tf(13)*aa13/(kMtf*kMaa))/(aa13/kMaa+tf(13)/kMtf+aa13*tf(13)/(kMaa*kMtf));	
vtRNAchar(14) = ks * sTot * (tf(14)*aa14/(kMtf*kMaa))/(aa14/kMaa+tf(14)/kMtf+aa14*tf(14)/(kMaa*kMtf));	
vtRNAchar(15) = ks * sTot * (tf(15)*aa15/(kMtf*kMaa))/(aa15/kMaa+tf(15)/kMtf+aa15*tf(15)/(kMaa*kMtf));	
vtRNAchar(16) = ks * sTot * (tf(16)*aa16/(kMtf*kMaa))/(aa16/kMaa+tf(16)/kMtf+aa16*tf(16)/(kMaa*kMtf));	
vtRNAchar(17) = ks * sTot * (tf(17)*aa17/(kMtf*kMaa))/(aa17/kMaa+tf(17)/kMtf+aa17*tf(17)/(kMaa*kMtf));	
vtRNAchar(18) = ks * sTot * (tf(18)*aa18/(kMtf*kMaa))/(aa18/kMaa+tf(18)/kMtf+aa18*tf(18)/(kMaa*kMtf));	
vtRNAchar(19) = ks * sTot * (tf(19)*aa19/(kMtf*kMaa))/(aa19/kMaa+tf(19)/kMtf+aa19*tf(19)/(kMaa*kMtf));	
vtRNAchar(20) = ks * sTot * (tf(20)*aa20/(kMtf*kMaa))/(aa20/kMaa+tf(20)/kMtf+aa20*tf(20)/(kMaa*kMtf));	


numeratorRibosome =1+ (f*(krta/taa1+tf(1)*krta/(taa1*krt))+ ...
			f*(krta/taa2+tf(2)*krta/(taa2*krt))+ ...
			f*(krta/taa3+tf(3)*krta/(taa3*krt))+ ...
			f*(krta/taa4+tf(4)*krta/(taa4*krt))+ ...
			f*(krta/taa5+tf(5)*krta/(taa5*krt))+ ...
			f*(krta/taa6+tf(6)*krta/(taa6*krt))+ ...
			f*(krta/taa7+tf(7)*krta/(taa7*krt))+ ...
			f*(krta/taa8+tf(8)*krta/(taa8*krt))+ ...
			f*(krta/taa9+tf(9)*krta/(taa9*krt))+ ...
			f*(krta/taa10+tf(10)*krta/(taa10*krt))+ ...
			f*(krta/taa11+tf(11)*krta/(taa11*krt))+ ...
			f*(krta/taa12+tf(12)*krta/(taa12*krt))+ ...
			f*(krta/taa13+tf(13)*krta/(taa13*krt))+ ...
			f*(krta/taa14+tf(14)*krta/(taa14*krt))+ ...
			f*(krta/taa15+tf(15)*krta/(taa15*krt))+ ...
			f*(krta/taa16+tf(16)*krta/(taa16*krt))+ ...
			f*(krta/taa17+tf(17)*krta/(taa17*krt))+ ...
			f*(krta/taa18+tf(18)*krta/(taa18*krt))+ ...
			f*(krta/taa19+tf(19)*krta/(taa19*krt))+ ...
			f*(krta/taa20+tf(20)*krta/(taa20*krt)));		

vribosome = krib * r / numeratorRibosome;		 	% [µM_aa/s] 
mu =  vribosome/bm;						            % [1/s] specific growth rate
drate = 3600 * mu/log(2);					        % [doubling/h]
vrrnInit = vInitmax * rnapf/(kMrrn+rnapf) * 1/(1+(ppGpp/kIppGpp)^nppGpp) * 1/(cellVolume*nAvogadro/1e6); 	% [µM/s]
vTrans = gammamax*vribosome/nARib;                  % [µM/s]
vRsynt = min(vrrnInit, vTrans);                     % [µM/s]
vRdilution = r * mu;			         			% [µM/s]

% further calculations

rtf(nAA,1)=0;
rtf(1) = (r*f*tf(1)*krta/(taa1*krt))/numeratorRibosome;			% [µM_extRib_woChargedtRNA]
rtf(2) = (r*f*tf(2)*krta/(taa2*krt))/numeratorRibosome;
rtf(3) = (r*f*tf(3)*krta/(taa3*krt))/numeratorRibosome;
rtf(4) = (r*f*tf(4)*krta/(taa4*krt))/numeratorRibosome;
rtf(5) = (r*f*tf(5)*krta/(taa5*krt))/numeratorRibosome;
rtf(6) = (r*f*tf(6)*krta/(taa6*krt))/numeratorRibosome;
rtf(7) = (r*f*tf(7)*krta/(taa7*krt))/numeratorRibosome;
rtf(8) = (r*f*tf(8)*krta/(taa8*krt))/numeratorRibosome;
rtf(9) = (r*f*tf(9)*krta/(taa9*krt))/numeratorRibosome;
rtf(10) = (r*f*tf(10)*krta/(taa10*krt))/numeratorRibosome;
rtf(11) = (r*f*tf(11)*krta/(taa11*krt))/numeratorRibosome;
rtf(12) = (r*f*tf(12)*krta/(taa12*krt))/numeratorRibosome;
rtf(13) = (r*f*tf(13)*krta/(taa13*krt))/numeratorRibosome;
rtf(14) = (r*f*tf(14)*krta/(taa14*krt))/numeratorRibosome;
rtf(15) = (r*f*tf(15)*krta/(taa15*krt))/numeratorRibosome;
rtf(16) = (r*f*tf(16)*krta/(taa16*krt))/numeratorRibosome;
rtf(17) = (r*f*tf(17)*krta/(taa17*krt))/numeratorRibosome;
rtf(18) = (r*f*tf(18)*krta/(taa18*krt))/numeratorRibosome;
rtf(19) = (r*f*tf(19)*krta/(taa19*krt))/numeratorRibosome;
rtf(20) = (r*f*tf(20)*krta/(taa20*krt))/numeratorRibosome;

rf(nAA,1)=0;
rf(1) = (f*krta/taa1)/numeratorRibosome;				% [µM_extRib_wotRNA]
rf(2) = (f*krta/taa2)/numeratorRibosome;
rf(3) = (f*krta/taa3)/numeratorRibosome;
rf(4) = (f*krta/taa4)/numeratorRibosome;
rf(5) = (f*krta/taa5)/numeratorRibosome;
rf(6) = (f*krta/taa6)/numeratorRibosome;
rf(7) = (f*krta/taa7)/numeratorRibosome;
rf(8) = (f*krta/taa8)/numeratorRibosome;
rf(9) = (f*krta/taa9)/numeratorRibosome;
rf(10) = (f*krta/taa10)/numeratorRibosome;
rf(11) = (f*krta/taa11)/numeratorRibosome;
rf(12) = (f*krta/taa12)/numeratorRibosome;
rf(13) = (f*krta/taa13)/numeratorRibosome;
rf(14) = (f*krta/taa14)/numeratorRibosome;
rf(15) = (f*krta/taa15)/numeratorRibosome;
rf(16) = (f*krta/taa16)/numeratorRibosome;
rf(17) = (f*krta/taa17)/numeratorRibosome;
rf(18) = (f*krta/taa18)/numeratorRibosome;
rf(19) = (f*krta/taa19)/numeratorRibosome;
rf(20) = (f*krta/taa20)/numeratorRibosome;

rtfTot = rtf(1)+rtf(2)+rtf(3)+rtf(4)+rtf(5)+rtf(6)+rtf(7)+rtf(8)+rtf(9)+rtf(10)+rtf(11)+rtf(12)+rtf(13)+rtf(14)+rtf(15)+rtf(16)+rtf(17)+rtf(18)+rtf(19)+rtf(20);

% further rates

vRelA = kRelA * RelAtot /(1+kDRelA/rtfTot);			% [µM_RelA/s]
vSpoTdeg = kSpoTdeg * ppGpp;					% [µM_SpoTdeg/s]

% Odes
dydt(size(y,1),1) = 0;

dydt(1)  = vAAsynt(1) - vtRNAchar(1);			% [µM_aa/s] blancing over all amino acids
dydt(2)  = vAAsynt(2) - vtRNAchar(2);
dydt(3)  = vAAsynt(3) - vtRNAchar(3);
dydt(4)  = vAAsynt(4) - vtRNAchar(4);
dydt(5)  = vAAsynt(5) - vtRNAchar(5);
dydt(6)  = vAAsynt(6) - vtRNAchar(6);
dydt(7)  = vAAsynt(7) - vtRNAchar(7);
dydt(8)  = vAAsynt(8) - vtRNAchar(8);
dydt(9)  = vAAsynt(9) - vtRNAchar(9);
dydt(10)  = vAAsynt(10) - vtRNAchar(10);
dydt(11)  = vAAsynt(11) - vtRNAchar(11);
dydt(12)  = vAAsynt(12) - vtRNAchar(12);
dydt(13)  = vAAsynt(13) - vtRNAchar(13);
dydt(14)  = vAAsynt(14) - vtRNAchar(14);
dydt(15)  = vAAsynt(15) - vtRNAchar(15);
dydt(16)  = vAAsynt(16) - vtRNAchar(16);
dydt(17)  = vAAsynt(17) - vtRNAchar(17);
dydt(18)  = vAAsynt(18) - vtRNAchar(18);
dydt(19)  = vAAsynt(19) - vtRNAchar(19);
dydt(20)  = vAAsynt(20) - vtRNAchar(20);

dydt(21) = vtRNAchar(1) - f*vribosome; 		% [µM_tRNA/s] balancing over all tRNA
dydt(22) = vtRNAchar(2) - f*vribosome; 
dydt(23) = vtRNAchar(3) - f*vribosome; 
dydt(24) = vtRNAchar(4) - f*vribosome; 
dydt(25) = vtRNAchar(5) - f*vribosome; 
dydt(26) = vtRNAchar(6) - f*vribosome; 
dydt(27) = vtRNAchar(7) - f*vribosome; 
dydt(28) = vtRNAchar(8) - f*vribosome; 
dydt(29) = vtRNAchar(9) - f*vribosome; 
dydt(30) = vtRNAchar(10) - f*vribosome; 
dydt(31) = vtRNAchar(11) - f*vribosome; 
dydt(32) = vtRNAchar(12) - f*vribosome; 
dydt(33) = vtRNAchar(13) - f*vribosome; 
dydt(34) = vtRNAchar(14) - f*vribosome; 
dydt(35) = vtRNAchar(15) - f*vribosome; 
dydt(36) = vtRNAchar(16) - f*vribosome; 
dydt(37) = vtRNAchar(17) - f*vribosome; 
dydt(38) = vtRNAchar(18) - f*vribosome; 
dydt(39) = vtRNAchar(19) - f*vribosome; 
dydt(40) = vtRNAchar(20) - f*vribosome; 

dydt(41)  = vRsynt - vRdilution;	        % [µM_extRib/s] balancing ribosomes 
dydt(42)  = vRelA + vSpoTSynt - vSpoTdeg;	% [µM_ppGpp/s] balancing ppGpp
